# Supplementary material for: Nivolumab plus ipilimumab induce hyper-progression in renal medullary carcinoma: results of a phase II trial and preclinical evidence
Source: Nat Commun. 2025 Nov 25;16:10474. doi: 10.1038/s41467-025-65462-z (PMC12647744; doi:10.1038/s41467-025-65462-z)
Supplement: Supplementary file 4 — Source Data [file 41467_2025_65462_MOESM4_ESM.xlsx]

## Sheet: Fig 1b
subjid	per.change	hyperprogression
RMC25	3	No
RMC24	-39	No
RMC34	100	Yes
RMC33	106	Yes
RMC35	19	No
RMC44	-16	No
RMC53	12	No
RMC47	100	Yes
RMC60	100	Yes
RMC61	100	Yes

## Sheet: Fig 1c
Subject	hyperprogression (0 = no; 1 = yes)	Weeks	Time to partial response (weeks)	Time to stable disease (weeks)	Time to progression (weeks)
RMC25	0	5.57			5.57
RM24	0	20	11.8571		20
RMC34	1	6.57			6.57
RMC33	1	5.86			5.86
RMC35	0	6.43			6.43
RMC44	0	15.86		8.14286	15.86
RMC53	0	5.14			5.14
RMC47	1	6			6
RMC60	1	2			2
RMC61	1	6			6

## Sheet: Fig 1e
subjid	time_months	event_status (1 = progression or death; 0 = censored)
RMC25	1.3	1
RMC24	4.66667	1
RMC34	1.53333	1
RMC33	1.36667	1
RMC35	1.5	1
RMC44	3.7	1
RMC53	1.2	1
RMC47	1.4	1
RMC60	0.466667	1
RMC61	1.4	1

## Sheet: Fig 1f
subjid	time_months	event_status (1 = death; 0 = censored)
RMC25	6.63333	1
RMC24	11.6	1
RMC34	3.5	1
RMC33	11.7	1
RMC35	10.0667	1
RMC44	30.5333	0
RMC53	1.43333	1
RMC47	6.6	1
RMC60	2.63333	1
RMC61	10.8	1

## Sheet: Fig 2b
cell_barcode	UMAP_1	UMAP_2	level1_cell
0650101_AAACCTGCATAAGACA-1	6.62513	-13.8013	Epithelial
0650101_AAACCTGGTAAATGTG-1	7.10152	-13.7343	Epithelial
0650101_AAACGGGAGACCTAGG-1	6.84818	-13.9076	Epithelial
0650101_AAAGATGAGGCATTGG-1	7.17426	-13.7732	Epithelial
0650101_AAAGATGCAGACTCGC-1	6.60572	-13.7047	Epithelial
0650101_AAAGATGGTCAGAATA-1	6.63631	-13.8206	Epithelial
0650101_AAAGCAAGTGCACTTA-1	6.98161	-14.0154	Epithelial
0650101_AAAGTAGAGATCTGCT-1	6.77373	-13.8703	Epithelial
0650101_AAATGCCGTGCTCTTC-1	6.7591	-13.9718	Epithelial
0650101_AAATGCCGTTGGTAAA-1	6.66652	-14.0156	Epithelial
0650101_AACCATGTCAGCCTAA-1	6.67092	-14.1878	Epithelial
0650101_AACCGCGAGCAGATCG-1	6.85066	-13.6831	Epithelial
0650101_AACGTTGAGCACACAG-1	6.70933	-14.3892	Epithelial
0650101_AACGTTGCAGCCTTGG-1	6.8034	-13.5964	Epithelial
0650101_AACTCCCTCGTTTATC-1	6.83536	-13.5467	Epithelial
0650101_AACTCTTCAGCTGTAT-1	6.58997	-13.4419	Epithelial
0650101_AACTCTTTCCGCTGTT-1	6.52511	-13.946	Epithelial
0650101_AACTCTTTCTGCCAGG-1	6.79136	-13.7476	Epithelial
0650101_AACTGGTCACGGTAAG-1	6.63236	-13.3876	Epithelial
0650101_AACTGGTGTACAGTGG-1	6.66388	-13.4809	Epithelial
0650101_AACTGGTTCTCTAGGA-1	6.53147	-13.4987	Epithelial
0650101_AACTGGTTCTTCAACT-1	6.74787	-14.344	Epithelial
0650101_AACTTTCAGTGATCGG-1	6.66926	-13.8672	Epithelial
0650101_AAGACCTTCATCATTC-1	6.49933	-13.8504	Epithelial
0650101_AAGCCGCGTTGAACTC-1	6.742	-13.9306	Epithelial
0650101_AAGGAGCGTGTCCTCT-1	6.93756	-13.7021	Epithelial
0650101_AAGGCAGCAAGCTGGA-1	7.07302	-13.5907	Epithelial
0650101_AAGGTTCTCTGTACGA-1	7.08427	-13.9876	Epithelial
0650101_AAGTCTGAGGAGTTGC-1	6.76551	-14.3397	Epithelial
0650101_AATCCAGAGCAATCTC-1	6.81896	-13.781	Epithelial
0650101_AATCCAGTCGCACTCT-1	6.60808	-13.4086	Epithelial
0650101_AATCGGTAGTCAAGCG-1	6.93715	-13.8749	Epithelial
0650101_ACACCCTCACAACTGT-1	6.51746	-13.4418	Epithelial
0650101_ACACCCTCACGAAGCA-1	6.79715	-13.8308	Epithelial
0650101_ACACCGGTCTCTAAGG-1	6.67803	-13.6346	Epithelial
0650101_ACACTGACAGCTTAAC-1	6.40007	-13.7966	Epithelial
0650101_ACACTGAGTACCAGTT-1	6.7317	-13.6651	Epithelial
0650101_ACACTGATCGGAAATA-1	6.69364	-14.092	Epithelial
0650101_ACAGCCGGTGATGTCT-1	6.55661	-13.4216	Epithelial
0650101_ACAGCCGGTTGTACAC-1	6.74758	-14.1412	Epithelial
0650101_ACAGCTAAGTGTCCCG-1	6.7835	-13.6491	Epithelial
0650101_ACATACGCACCAACCG-1	6.91364	-13.9569	Epithelial
0650101_ACATACGGTTCCACGG-1	7.18931	-14.0188	Epithelial
0650101_ACATCAGGTCGCCATG-1	6.64165	-14.2395	Epithelial
0650101_ACATGGTTCACCGTAA-1	6.71331	-13.9615	Epithelial
0650101_ACCAGTACATGAGCGA-1	6.83741	-13.9424	Epithelial
0650101_ACCCACTCAGCTGTTA-1	6.98333	-13.6329	Epithelial
0650101_ACCGTAAGTATTACCG-1	7.03031	-13.8345	Epithelial
0650101_ACCGTAATCATATCGG-1	6.63605	-14.0768	Epithelial
0650101_ACGAGCCAGCACGCCT-1	6.5589	-13.2085	Epithelial
0650101_ACGAGCCGTCCAGTAT-1	6.70373	-14.0336	Epithelial
0650101_ACGAGGACACCAGGTC-1	6.60346	-13.447	Epithelial
0650101_ACGAGGAGTACTTCTT-1	6.85387	-13.8853	Epithelial
0650101_ACGAGGATCAAGAAGT-1	6.73502	-13.5586	Epithelial
0650101_ACGAGGATCCGTACAA-1	6.70478	-13.7855	Epithelial
0650101_ACGATACCATCACGTA-1	6.66079	-14.0194	Epithelial
0650101_ACGCAGCAGAATAGGG-1	6.59868	-13.3977	Epithelial
0650101_ACGCAGCTCAAACCGT-1	6.98854	-13.844	Epithelial
0650101_ACGCCAGCACATTAGC-1	7.16297	-13.9398	Epithelial
0650101_ACGCCAGCAGTATAAG-1	6.60178	-13.8086	Epithelial
0650101_ACGCCAGTCTGGTTCC-1	6.58806	-14.0106	Epithelial
0650101_ACGCCGAAGGATGCGT-1	6.5351	-13.6128	Epithelial
0650101_ACGCCGATCAACACTG-1	6.73877	-13.5529	Epithelial
0650101_ACGCCGATCCTATGTT-1	7.35402	-13.9934	Epithelial
0650101_ACGGCCAGTCGTTGTA-1	6.33089	-13.2495	Epithelial
0650101_ACGGGCTAGTGGTAGC-1	7.17403	-13.9157	Epithelial
0650101_ACGGGCTGTGTCAATC-1	6.99832	-13.8288	Epithelial
0650101_ACGGGTCGTACATCCA-1	6.58378	-13.2699	Epithelial
0650101_ACGGGTCTCTTGCCGT-1	6.70037	-13.7352	Epithelial
0650101_ACGTCAAGTGAACCTT-1	6.56958	-13.4734	Epithelial
0650101_ACGTCAAGTTCGGGCT-1	6.52567	-13.3736	Epithelial
0650101_ACTATCTGTCCGACGT-1	6.67607	-13.4466	Epithelial
0650101_ACTGAACCACGGATAG-1	6.69843	-13.4868	Epithelial
0650101_ACTGAACGTTATTCTC-1	6.7718	-13.7465	Epithelial
0650101_ACTGAGTGTCCCTTGT-1	7.19573	-14.0215	Epithelial
0650101_ACTGAGTTCAACGCTA-1	6.96471	-13.6957	Epithelial
0650101_ACTGATGAGGTTACCT-1	6.85457	-13.6427	Epithelial
0650101_ACTGCTCCAGCGTAAG-1	6.58135	-13.311	Epithelial
0650101_ACTGTCCCAAGAGTCG-1	6.46245	-13.3301	Epithelial
0650101_ACTTACTGTGTTAAGA-1	7.00506	-13.7256	Epithelial
0650101_ACTTGTTAGGCAGGTT-1	6.47521	-13.3485	Epithelial
0650101_AGAATAGCACGAGAGT-1	6.39669	-13.6161	Epithelial
0650101_AGAATAGCAGCTCGCA-1	6.86817	-13.9224	Epithelial
0650101_AGAATAGGTCGTTGTA-1	6.6436	-13.6391	Epithelial
0650101_AGAATAGTCTTAGCCC-1	6.70451	-13.4575	Epithelial
0650101_AGACGTTCAAGGACAC-1	6.70115	-13.813	Epithelial
0650101_AGACGTTGTCCGAGTC-1	6.60038	-13.3414	Epithelial
0650101_AGAGCTTTCCTTTCGG-1	6.55277	-13.4032	Epithelial
0650101_AGAGTGGAGTGCGTGA-1	7.4207	-14.0258	Epithelial
0650101_AGATTGCGTTCACCTC-1	6.65456	-13.8318	Epithelial
0650101_AGCAGCCGTGCCTGGT-1	6.56033	-13.4789	Epithelial
0650101_AGCATACAGACTGTAA-1	6.71371	-13.7642	Epithelial
0650101_AGCATACAGTGTCCCG-1	6.70037	-13.7396	Epithelial
0650101_AGCATACGTGGCGAAT-1	6.78585	-13.8446	Epithelial
0650101_AGCCTAAGTGTCAATC-1	6.74745	-13.8983	Epithelial
0650101_AGCTCCTCACGGCGTT-1	6.41545	-13.2892	Epithelial
0650101_AGCTCCTTCCAAGCCG-1	6.87134	-13.4939	Epithelial
0650101_AGCTCTCTCTGCAGTA-1	6.62159	-13.6833	Epithelial
0650101_AGGGAGTCAACGCACC-1	6.9983	-13.6083	Epithelial
0650101_AGGGATGCAATAGCGG-1	6.65318	-13.6597	Epithelial
0650101_AGGTCCGAGTTAGGTA-1	6.84681	-14.0871	Epithelial
0650101_AGGTCCGGTTCTGGTA-1	6.47375	-13.3756	Epithelial
0650101_AGGTCCGTCCGGGTGT-1	6.76615	-13.8409	Epithelial
0650101_AGTAGTCCACTTGGAT-1	7.10033	-13.9303	Epithelial
0650101_AGTCTTTTCGGTGTCG-1	6.64613	-14.2742	Epithelial
0650101_AGTGAGGAGCGAGAAA-1	6.70552	-13.4663	Epithelial
0650101_AGTGAGGTCACCTTAT-1	6.47788	-13.3901	Epithelial
0650101_AGTGTCACATGGAATA-1	6.73273	-13.6774	Epithelial
0650101_AGTTGGTGTGTCGCTG-1	6.79835	-13.7775	Epithelial
0650101_AGTTGGTGTTACTGAC-1	6.79195	-13.8938	Epithelial
0650101_ATAACGCAGCACACAG-1	6.56605	-13.4424	Epithelial
0650101_ATAAGAGCACCACCAG-1	6.68784	-14.2064	Epithelial
0650101_ATCACGAAGCTGCAAG-1	6.74939	-14.1398	Epithelial
0650101_ATCATCTCACACTGCG-1	7.21614	-13.9342	Epithelial
0650101_ATCATCTCAGGGCATA-1	6.78016	-13.9073	Epithelial
0650101_ATCCACCCACAGAGGT-1	6.51596	-13.4548	Epithelial
0650101_ATCCACCCACTTCTGC-1	6.50033	-13.2386	Epithelial
0650101_ATCCGAATCGTCACGG-1	6.88336	-13.9006	Epithelial
0650101_ATCGAGTAGGAGTAGA-1	6.7042	-13.5439	Epithelial
0650101_ATCGAGTAGGTAGCCA-1	7.0545	-13.6732	Epithelial
0650101_ATCGAGTCAGGACCCT-1	6.6783	-13.8064	Epithelial
0650101_ATCGAGTCATCCGTGG-1	6.88069	-13.8453	Epithelial
0650101_ATCGAGTTCACTTCAT-1	7.12242	-13.8449	Epithelial
0650101_ATCGAGTTCTTGTCAT-1	7.18535	-13.8549	Epithelial
0650101_ATCTACTGTTCCACGG-1	6.86571	-13.867	Epithelial
0650101_ATCTACTGTTCGCGAC-1	6.72512	-14.2862	Epithelial
0650101_ATCTGCCAGCGACGTA-1	6.84662	-14.1253	Epithelial
0650101_ATCTGCCTCGTCTGAA-1	7.30779	-13.9894	Epithelial
0650101_ATGAGGGCAGTGGGAT-1	6.74622	-14.0446	Epithelial
0650101_ATGAGGGCATTAGGCT-1	7.08395	-13.973	Epithelial
0650101_ATGCGATAGCTAAGAT-1	6.4275	-13.5615	Epithelial
0650101_ATGCGATCAATGGAGC-1	6.68676	-13.6163	Epithelial
0650101_ATGCGATTCTACTCAT-1	6.58016	-13.5222	Epithelial
0650101_ATGGGAGCATACAGCT-1	6.40902	-13.3797	Epithelial
0650101_ATGGGAGCATACCATG-1	6.58241	-13.5001	Epithelial
0650101_ATGGGAGGTATATGGA-1	6.93021	-14.1323	Epithelial
0650101_ATGTGTGCAGATCCAT-1	6.62909	-13.6953	Epithelial
0650101_ATGTGTGGTGGTCCGT-1	6.81928	-14.2876	Epithelial
0650101_ATGTGTGGTTGTCGCG-1	7.14276	-13.7725	Epithelial
0650101_ATGTGTGGTTGTGGCC-1	6.93956	-14.1379	Epithelial
0650101_ATGTGTGTCCAATGGT-1	6.61518	-13.4149	Epithelial
0650101_ATTACTCGTCGACTGC-1	6.87695	-13.633	Epithelial
0650101_ATTACTCTCGGCGCTA-1	7.26052	-13.9984	Epithelial
0650101_ATTCTACTCACATGCA-1	6.95534	-13.8271	Epithelial
0650101_ATTCTACTCACGCATA-1	6.88329	-14.3412	Epithelial
0650101_ATTGGACAGGCAAAGA-1	7.47361	-14.0104	Epithelial
0650101_ATTGGACGTCCTCCAT-1	6.88526	-13.8824	Epithelial
0650101_ATTGGTGAGAGGGATA-1	6.95227	-13.7171	Epithelial
0650101_ATTGGTGTCACAAACC-1	7.06608	-13.7992	Epithelial
0650101_ATTGGTGTCTTTACAC-1	6.79653	-13.5233	Epithelial
0650101_ATTTCTGGTCATGCCG-1	6.56323	-13.5724	Epithelial
0650101_ATTTCTGGTGTTTGGT-1	6.59038	-13.4954	Epithelial
0650101_ATTTCTGTCAGTTCGA-1	6.88975	-13.7743	Epithelial
0650101_ATTTCTGTCATGTCCC-1	6.63508	-14.1281	Epithelial
0650101_CAACCAAAGCGTCTAT-1	6.6905	-13.4284	Epithelial
0650101_CAACCAACAGCGAACA-1	6.93607	-13.9376	Epithelial
0650101_CAACCAATCTTGTACT-1	7.17449	-13.8513	Epithelial
0650101_CAACTAGAGACGACGT-1	6.72403	-13.6126	Epithelial
0650101_CAAGAAAGTAGCGTGA-1	7.17349	-13.9375	Epithelial
0650101_CAAGAAAGTCCAGTTA-1	6.82893	-13.9516	Epithelial
0650101_CAAGATCCACTAAGTC-1	6.55399	-14.1864	Epithelial
0650101_CAAGATCCAGGCGATA-1	6.70013	-13.3645	Epithelial
0650101_CAAGGCCGTATCAGTC-1	6.90432	-13.6767	Epithelial
0650101_CAAGGCCGTGAAAGAG-1	6.88105	-13.8756	Epithelial
0650101_CAAGGCCGTGCCTTGG-1	6.50172	-13.5035	Epithelial
0650101_CAAGTTGAGTCGAGTG-1	6.48046	-13.4801	Epithelial
0650101_CAAGTTGCAGGGAGAG-1	7.19702	-14.0294	Epithelial
0650101_CAAGTTGGTCCTAGCG-1	6.78668	-13.518	Epithelial
0650101_CACAAACGTATAAACG-1	6.90241	-13.7359	Epithelial
0650101_CACAAACGTTAGGGTG-1	6.64197	-13.4483	Epithelial
0650101_CACACAAAGTAAGTAC-1	6.91206	-14.2123	Epithelial
0650101_CACACCTAGCGACGTA-1	7.47426	-14.0083	Epithelial
0650101_CACACCTAGGACCACA-1	6.50783	-13.4639	Epithelial
0650101_CACACCTCAGCCAGAA-1	6.78106	-13.747	Epithelial
0650101_CACACCTTCCGTAGGC-1	6.59705	-13.9876	Epithelial
0650101_CACACCTTCTACTCAT-1	6.77072	-13.8452	Epithelial
0650101_CACACTCCAGGGTTAG-1	6.56398	-13.4733	Epithelial
0650101_CACACTCGTCGGCATC-1	6.88879	-13.6893	Epithelial
0650101_CACACTCGTTCACCTC-1	6.88354	-13.9178	Epithelial
0650101_CACAGGCAGATCCCGC-1	7.07141	-13.7264	Epithelial
0650101_CACAGGCCAGCGATCC-1	6.57255	-13.7793	Epithelial
0650101_CACAGGCCAGGAATCG-1	7.23432	-13.9799	Epithelial
0650101_CACAGGCGTATAGGGC-1	6.8505	-13.9135	Epithelial
0650101_CACAGGCGTCCTAGCG-1	6.86745	-13.6138	Epithelial
0650101_CACAGGCTCTTGCCGT-1	6.60206	-13.341	Epithelial
0650101_CACAGTAAGATGTGTA-1	6.79731	-13.6851	Epithelial
0650101_CACAGTAAGGTAGCTG-1	7.08803	-13.9008	Epithelial
0650101_CACAGTATCAGAGACG-1	6.49371	-13.2948	Epithelial
0650101_CACAGTATCTCGGACG-1	6.40027	-13.0383	Epithelial
0650101_CACATTTTCCACGTGG-1	6.59955	-13.3695	Epithelial
0650101_CACCACTTCATCTGCC-1	6.53712	-13.3097	Epithelial
0650101_CACCTTGAGACGCAAC-1	6.6823	-14.0864	Epithelial
0650101_CACCTTGAGTCATGCT-1	6.58732	-14.11	Epithelial
0650101_CACTCCAAGGCTCATT-1	6.70192	-13.9512	Epithelial
0650101_CACTCCAAGTTTAGGA-1	6.98395	-13.6947	Epithelial
0650101_CAGAATCGTCGCTTTC-1	6.47235	-13.4118	Epithelial
0650101_CAGAGAGCATCAGTCA-1	6.66568	-14.3009	Epithelial
0650101_CAGAGAGTCTATCGCC-1	7.09909	-13.7164	Epithelial
0650101_CAGCAGCAGTGGAGTC-1	6.55532	-13.5384	Epithelial
0650101_CAGCGACTCTAGCACA-1	6.50849	-13.5485	Epithelial
0650101_CAGCTAAGTTCGGGCT-1	6.58449	-13.3224	Epithelial
0650101_CAGCTAATCGCAGGCT-1	7.1434	-13.7681	Epithelial
0650101_CAGCTAATCTCCGGTT-1	6.52385	-13.4909	Epithelial
0650101_CAGCTGGCAGATCCAT-1	6.69947	-13.394	Epithelial
0650101_CAGCTGGCATCTCCCA-1	6.85253	-13.9641	Epithelial
0650101_CAGCTGGTCAGTCAGT-1	6.42732	-13.517	Epithelial
0650101_CAGTAACTCTGATTCT-1	6.71895	-14.0537	Epithelial
0650101_CAGTCCTTCCGAATGT-1	6.653	-14.0845	Epithelial
0650101_CATCAGACATCACGTA-1	6.8734	-13.6891	Epithelial
0650101_CATCAGATCGCTTGTC-1	6.82745	-14.2865	Epithelial
0650101_CATCCACTCCAAGCCG-1	6.51135	-13.6138	Epithelial
0650101_CATCGAAAGGGTTCCC-1	6.68079	-14.1164	Epithelial
0650101_CATCGAACAAGTACCT-1	6.60256	-13.5199	Epithelial
0650101_CATGGCGCAGGACGTA-1	6.86084	-13.9194	Epithelial
0650101_CATGGCGGTAGAGTGC-1	6.5386	-13.4248	Epithelial
0650101_CATGGCGTCCCAAGAT-1	6.44182	-13.102	Epithelial
0650101_CATGGCGTCGTCCGTT-1	6.79853	-13.6268	Epithelial
0650101_CATTCGCAGTTTAGGA-1	6.95587	-13.7826	Epithelial
0650101_CCACGGAGTCCGTGAC-1	7.5006	-13.9828	Epithelial
0650101_CCACTACCAACTGCGC-1	7.04519	-14.0209	Epithelial
0650101_CCACTACTCCGAACGC-1	7.46853	-14.0241	Epithelial
0650101_CCAGCGACAGGTCTCG-1	6.82883	-13.7987	Epithelial
0650101_CCAGCGAGTTAGTGGG-1	6.60612	-13.4775	Epithelial
0650101_CCATTCGCAAAGTGCG-1	7.2015	-13.9394	Epithelial
0650101_CCCAATCAGGCCGAAT-1	7.06434	-13.7034	Epithelial
0650101_CCCAGTTAGCGAGAAA-1	6.65287	-13.6549	Epithelial
0650101_CCCAGTTCAATCTACG-1	6.73574	-14.2791	Epithelial
0650101_CCCAGTTTCCGCATAA-1	7.02749	-13.7839	Epithelial
0650101_CCCTCCTTCAGAGACG-1	6.97202	-13.8462	Epithelial
0650101_CCCTCCTTCAGCGATT-1	7.04661	-14.0097	Epithelial
0650101_CCGGGATCAGATCCAT-1	6.59087	-13.4598	Epithelial
0650101_CCGGGATGTGCTCTTC-1	6.81986	-13.5322	Epithelial
0650101_CCGGTAGTCATTTGGG-1	6.39717	-13.868	Epithelial
0650101_CCGTACTAGCCCAATT-1	7.16957	-13.916	Epithelial
0650101_CCGTACTAGTGATCGG-1	6.85944	-13.5896	Epithelial
0650101_CCGTGGAGTATATCCG-1	7.12515	-13.9633	Epithelial
0650101_CCGTTCACATGGTCAT-1	6.46	-13.47	Epithelial
0650101_CCTAAAGAGAAGGTTT-1	7.23901	-14.0209	Epithelial
0650101_CCTAAAGTCCTGTACC-1	6.90731	-13.8382	Epithelial
0650101_CCTAAAGTCTTGTACT-1	6.76371	-14.1786	Epithelial
0650101_CCTACACGTGCAGTAG-1	6.55859	-13.3987	Epithelial
0650101_CCTACACTCCCTTGCA-1	6.59946	-13.418	Epithelial
0650101_CCTCAGTAGTGAAGAG-1	6.53041	-13.4176	Epithelial
0650101_CCTTACGGTTATTCTC-1	7.23019	-14.055	Epithelial
0650101_CCTTACGTCACATAGC-1	7.05951	-13.9385	Epithelial
0650101_CCTTACGTCGGAATCT-1	6.77821	-13.7021	Epithelial
0650101_CCTTCCCCAGGGTTAG-1	7.08574	-13.9301	Epithelial
0650101_CCTTCCCTCACAATGC-1	6.69076	-13.6005	Epithelial
0650101_CCTTCGACATGTCGAT-1	6.75835	-14.2186	Epithelial
0650101_CCTTCGAGTTTGTGTG-1	6.55356	-13.3407	Epithelial
0650101_CGAACATAGATCACGG-1	6.57611	-13.5378	Epithelial
0650101_CGACCTTAGTACGTTC-1	6.60696	-13.7766	Epithelial
0650101_CGACCTTGTGCACCAC-1	7.00604	-13.8448	Epithelial
0650101_CGACCTTGTTCCTCCA-1	6.77943	-14.2056	Epithelial
0650101_CGAGAAGTCCCAAGTA-1	6.98952	-13.8913	Epithelial
0650101_CGAGAAGTCGGCCGAT-1	7.10406	-14.0956	Epithelial
0650101_CGAGCACCACTGAAGG-1	6.78159	-13.6591	Epithelial
0650101_CGAGCACGTCTCGTTC-1	6.69084	-13.6036	Epithelial
0650101_CGAGCCACAGGAATCG-1	6.70023	-13.5992	Epithelial
0650101_CGAGCCATCGCCGTGA-1	6.71266	-13.5698	Epithelial
0650101_CGATCGGAGGCCCTTG-1	7.21353	-14.0249	Epithelial
0650101_CGATCGGGTGAGGGAG-1	6.5536	-13.4975	Epithelial
0650101_CGATCGGGTTCTGTTT-1	6.83917	-13.9425	Epithelial
0650101_CGATCGGTCGATCCCT-1	6.71217	-13.8369	Epithelial
0650101_CGATGGCCATTCCTGC-1	6.66049	-13.7254	Epithelial
0650101_CGATGGCTCATGTGGT-1	6.4863	-13.3706	Epithelial
0650101_CGATGTAGTAACGTTC-1	6.35491	-13.373	Epithelial
0650101_CGATGTAGTATATCCG-1	6.89506	-14.3199	Epithelial
0650101_CGATTGACACGGCCAT-1	6.48793	-13.4692	Epithelial
0650101_CGATTGACATCCGGGT-1	6.63608	-13.688	Epithelial
0650101_CGCCAAGTCAGAGACG-1	6.74373	-13.6485	Epithelial
0650101_CGCGGTAGTTCCCGAG-1	6.95597	-13.6806	Epithelial
0650101_CGGACTGGTAATTGGA-1	6.80418	-14.2037	Epithelial
0650101_CGGACTGTCGTCCAGG-1	6.7056	-13.6573	Epithelial
0650101_CGGCTAGCATCGTCGG-1	7.24431	-14.0589	Epithelial
0650101_CGGGTCAAGCCATCGC-1	6.90784	-14.1788	Epithelial
0650101_CGGGTCATCAGTTAGC-1	7.29842	-14.0931	Epithelial
0650101_CGGTTAAGTCAGCTAT-1	6.81504	-13.4453	Epithelial
0650101_CGTAGCGGTCTCCACT-1	6.77689	-13.8019	Epithelial
0650101_CGTAGCGTCTGCTGCT-1	6.86897	-13.9273	Epithelial
0650101_CGTCACTAGAAGGTTT-1	6.57204	-13.5134	Epithelial
0650101_CGTCACTAGGGTTCCC-1	6.62723	-13.621	Epithelial
0650101_CGTCACTCAGGAATCG-1	6.80942	-13.5542	Epithelial
0650101_CGTCACTTCAGGATCT-1	6.8597	-13.7709	Epithelial
0650101_CGTCACTTCTATCGCC-1	6.61681	-13.6435	Epithelial
0650101_CGTCAGGAGCATCATC-1	7.20956	-13.9048	Epithelial
0650101_CGTCAGGCACAAGTAA-1	6.60429	-13.5295	Epithelial
0650101_CGTCAGGCACGAAACG-1	6.47698	-13.6108	Epithelial
0650101_CGTCAGGGTCGACTGC-1	6.75271	-13.9138	Epithelial
0650101_CGTCCATGTCGCCATG-1	6.45124	-13.5582	Epithelial
0650101_CGTCCATTCGGTTCGG-1	6.81502	-14.2171	Epithelial
0650101_CGTGTCTCAACGATGG-1	7.42061	-13.9757	Epithelial
0650101_CGTGTCTTCACGCGGT-1	6.48409	-13.3454	Epithelial
0650101_CGTTAGAGTTCCGGCA-1	6.93594	-13.7624	Epithelial
0650101_CGTTCTGAGAGAACAG-1	7.19996	-13.9591	Epithelial
0650101_CGTTCTGAGTCAAGGC-1	6.74463	-13.6267	Epithelial
0650101_CGTTCTGGTTGCCTCT-1	6.87575	-13.6019	Epithelial
0650101_CGTTCTGTCTTGAGAC-1	6.68658	-13.7705	Epithelial
0650101_CGTTGGGAGTAGTGCG-1	6.5851	-13.2812	Epithelial
0650101_CTACACCAGAATAGGG-1	6.92687	-13.8666	Epithelial
0650101_CTACACCTCCCTTGCA-1	6.84203	-13.4672	Epithelial
0650101_CTACACCTCGGAGGTA-1	6.88218	-13.8255	Epithelial
0650101_CTACATTCAACGATGG-1	6.79637	-13.7003	Epithelial
0650101_CTACGTCAGTGACATA-1	6.82991	-13.9335	Epithelial
0650101_CTACGTCTCACGCATA-1	6.51799	-13.409	Epithelial
0650101_CTAGAGTAGGACGAAA-1	6.67248	-13.3763	Epithelial
0650101_CTAGAGTCATGGGAAC-1	6.79838	-14.0413	Epithelial
0650101_CTAGAGTTCTCCAACC-1	6.5591	-13.4156	Epithelial
0650101_CTAGCCTCACGCCAGT-1	6.77878	-14.3	Epithelial
0650101_CTAGTGAAGAGCTATA-1	7.02672	-13.838	Epithelial
0650101_CTCACACTCCAAGTAC-1	6.82366	-13.8501	Epithelial
0650101_CTCAGAAAGAGTGACC-1	6.84942	-13.9554	Epithelial
0650101_CTCATTACATCCCACT-1	7.01497	-13.7364	Epithelial
0650101_CTCATTATCTTATCTG-1	6.76897	-13.855	Epithelial
0650101_CTCCTAGCACATTTCT-1	7.01661	-13.8318	Epithelial
0650101_CTCCTAGGTGCTAGCC-1	6.74934	-13.7994	Epithelial
0650101_CTCCTAGGTGTTGAGG-1	6.67752	-13.9367	Epithelial
0650101_CTCCTAGTCGTTACGA-1	6.63269	-13.4029	Epithelial
0650101_CTCGAGGAGTTTCCTT-1	7.10653	-14.1579	Epithelial
0650101_CTCGAGGCAGGGTACA-1	6.71799	-13.704	Epithelial
0650101_CTCGAGGGTTCCATGA-1	6.67739	-13.6668	Epithelial
0650101_CTCGGAGGTTACGCGC-1	7.19372	-14.0183	Epithelial
0650101_CTCGGAGTCCTGCTTG-1	7.03666	-13.7419	Epithelial
0650101_CTCGTCATCGCTTGTC-1	6.86121	-13.7366	Epithelial
0650101_CTCTAATGTGACTCAT-1	6.874	-13.6729	Epithelial
0650101_CTCTACGAGTGCCATT-1	6.76746	-14.2558	Epithelial
0650101_CTCTGGTGTGGTCTCG-1	6.63426	-13.4838	Epithelial
0650101_CTGAAACAGCGTGTCC-1	7.03949	-13.8915	Epithelial
0650101_CTGAAACAGTGTCTCA-1	6.68877	-13.7435	Epithelial
0650101_CTGATAGCACGCTTTC-1	6.86722	-13.7804	Epithelial
0650101_CTGATAGGTCTTGCGG-1	7.07638	-13.9746	Epithelial
0650101_CTGATAGTCCCTCTTT-1	6.65316	-13.9509	Epithelial
0650101_CTGATCCAGGGAACGG-1	6.57752	-13.3853	Epithelial
0650101_CTGATCCCATTGAGCT-1	6.50402	-13.3623	Epithelial
0650101_CTGCCTAGTAAATACG-1	6.78738	-13.4865	Epithelial
0650101_CTGCCTAGTCTCTCTG-1	6.35991	-13.3103	Epithelial
0650101_CTGCCTAGTTACGCGC-1	6.6034	-13.5861	Epithelial
0650101_CTGCGGACAGGTCCAC-1	6.47256	-13.3329	Epithelial
0650101_CTGCGGACAGTGACAG-1	6.67805	-13.3013	Epithelial
0650101_CTGCGGAGTAAGTTCC-1	6.58823	-13.482	Epithelial
0650101_CTGCTGTAGTCGAGTG-1	6.68542	-13.6107	Epithelial
0650101_CTGCTGTGTCAAAGCG-1	6.7246	-13.8266	Epithelial
0650101_CTGCTGTTCAGGCGAA-1	6.63005	-13.7249	Epithelial
0650101_CTGGTCTCACGTCTCT-1	7.00806	-13.78	Epithelial
0650101_CTGGTCTTCAGGCGAA-1	6.44484	-13.2798	Epithelial
0650101_CTGTGCTCAACCGCCA-1	6.73113	-13.8056	Epithelial
0650101_CTGTGCTGTGTTCTTT-1	6.52547	-13.5205	Epithelial
0650101_CTTAGGACACGAAGCA-1	6.94011	-13.5756	Epithelial
0650101_CTTCTCTCAAGAAGAG-1	7.2524	-14.0575	Epithelial
0650101_CTTCTCTGTGACTCAT-1	6.79642	-13.8955	Epithelial
0650101_CTTGGCTCAATGTTGC-1	6.59316	-14.1684	Epithelial
0650101_CTTGGCTTCGCTTGTC-1	6.73294	-13.736	Epithelial
0650101_CTTTGCGGTCCCGACA-1	6.67751	-13.5729	Epithelial
0650101_CTTTGCGTCGGAGCAA-1	6.83976	-13.8423	Epithelial
0650101_GAAATGAAGGTGCTAG-1	6.75163	-13.6523	Epithelial
0650101_GAACCTAGTACAGACG-1	6.39119	-13.5211	Epithelial
0650101_GAACCTATCGGTCCGA-1	7.02198	-13.6099	Epithelial
0650101_GAACGGAAGCCAGAAC-1	6.97028	-13.8869	Epithelial
0650101_GAACGGAAGTACCGGA-1	6.53352	-13.4718	Epithelial
0650101_GAACGGAAGTGCAAGC-1	7.04142	-13.965	Epithelial
0650101_GAACGGACAGCCACCA-1	6.50772	-13.4312	Epithelial
0650101_GAAGCAGCATGCAATC-1	6.57437	-13.4773	Epithelial
0650101_GAATAAGGTCGAGTTT-1	6.76492	-14.065	Epithelial
0650101_GAATGAAAGATCACGG-1	6.89509	-13.5696	Epithelial
0650101_GACACGCAGACTAAGT-1	6.58471	-13.4284	Epithelial
0650101_GACACGCAGCGTTGCC-1	6.85687	-13.626	Epithelial
0650101_GACACGCTCATCGATG-1	6.59771	-13.3374	Epithelial
0650101_GACAGAGAGTAGTGCG-1	6.89773	-14.0654	Epithelial
0650101_GACAGAGTCTGTCTCG-1	6.51739	-13.405	Epithelial
0650101_GACCTGGAGCTAGTTC-1	6.68541	-13.8155	Epithelial
0650101_GACGCGTGTGCAGTAG-1	6.60806	-13.9077	Epithelial
0650101_GACGCGTTCCCGACTT-1	6.6945	-13.9811	Epithelial
0650101_GACGGCTAGACGACGT-1	7.05876	-13.7761	Epithelial
0650101_GACGGCTAGGAGTTGC-1	6.74222	-13.9499	Epithelial
0650101_GACGGCTGTTCGGGCT-1	6.8237	-13.5332	Epithelial
0650101_GACGTGCAGTCACGCC-1	6.76596	-14.2936	Epithelial
0650101_GACGTTAAGATAGGAG-1	7.18887	-14.051	Epithelial
0650101_GACGTTATCAAGGTAA-1	6.86111	-13.5132	Epithelial
0650101_GACGTTATCTCCAACC-1	6.56769	-13.5189	Epithelial
0650101_GACTACAAGCAGGCTA-1	6.82017	-13.6976	Epithelial
0650101_GACTACAAGCGCCTCA-1	7.47509	-13.9778	Epithelial
0650101_GACTACACAGACGCCT-1	6.95907	-13.7465	Epithelial
0650101_GACTGCGGTACGCACC-1	6.50869	-13.4612	Epithelial
0650101_GACTGCGGTCCTGCTT-1	6.95175	-13.6938	Epithelial
0650101_GACTGCGGTTTCCACC-1	6.7174	-13.5051	Epithelial
0650101_GACTGCGTCATTGCGA-1	6.54292	-13.5112	Epithelial
0650101_GAGCAGACAGGGATTG-1	6.63864	-13.6115	Epithelial
0650101_GAGTCCGCAGCCTTGG-1	6.83405	-13.7921	Epithelial
0650101_GAGTCCGGTTACGCGC-1	6.62616	-13.2572	Epithelial
0650101_GATCAGTTCTATGTGG-1	6.90082	-13.7719	Epithelial
0650101_GATCGATCAGCGTAAG-1	6.62296	-13.428	Epithelial
0650101_GATCGATTCATCTGCC-1	6.89287	-13.764	Epithelial
0650101_GATCGCGAGTTCCACA-1	6.62625	-14.1392	Epithelial
0650101_GATCGCGCATACTCTT-1	6.83565	-14.0523	Epithelial
0650101_GATCGCGGTCATGCCG-1	6.6239	-13.4906	Epithelial
0650101_GATCGCGTCATCGATG-1	6.75114	-13.5643	Epithelial
0650101_GATCGTATCGGTGTCG-1	6.68116	-13.606	Epithelial
0650101_GATCTAGGTTAAGACA-1	6.81889	-13.6192	Epithelial
0650101_GATCTAGTCACGCGGT-1	7.07388	-13.7827	Epithelial
0650101_GATGAAATCTTACCGC-1	7.01954	-13.8687	Epithelial
0650101_GATGCTAAGGCCCTCA-1	6.67344	-13.919	Epithelial
0650101_GATTCAGAGACGCACA-1	6.80816	-13.6762	Epithelial
0650101_GATTCAGCAGAAGCAC-1	6.60195	-13.6915	Epithelial
0650101_GATTCAGCAGGAATCG-1	6.78035	-13.6804	Epithelial
0650101_GATTCAGTCGGTTCGG-1	6.82259	-13.9492	Epithelial
0650101_GCAATCATCACCCGAG-1	6.50302	-13.3501	Epithelial
0650101_GCAATCATCTAACTTC-1	6.65109	-13.8196	Epithelial
0650101_GCAATCATCTCTAGGA-1	6.77639	-13.5235	Epithelial
0650101_GCACATATCGGTGTCG-1	6.6217	-13.5113	Epithelial
0650101_GCACTCTGTCGCGGTT-1	6.82991	-13.7496	Epithelial
0650101_GCACTCTGTTAAAGTG-1	7.08036	-13.8096	Epithelial
0650101_GCAGCCAAGACTCGGA-1	6.72254	-14.2114	Epithelial
0650101_GCAGCCACATGCAATC-1	6.75251	-13.9994	Epithelial
0650101_GCAGTTAAGCCACTAT-1	6.38285	-13.4863	Epithelial
0650101_GCAGTTACAAGTCATC-1	6.9528	-13.6548	Epithelial
0650101_GCAGTTATCACCGGGT-1	6.60973	-13.4946	Epithelial
0650101_GCAGTTATCATTATCC-1	7.10818	-13.833	Epithelial
0650101_GCATGCGAGAGACTTA-1	6.75879	-13.6059	Epithelial
0650101_GCATGCGGTAGCTGCC-1	6.61429	-13.4884	Epithelial
0650101_GCATGTAGTTGAACTC-1	6.95061	-13.6856	Epithelial
0650101_GCATGTATCACCGGGT-1	6.5417	-13.3207	Epithelial
0650101_GCCAAATCAGCTGCTG-1	6.64318	-13.7195	Epithelial
0650101_GCCAAATGTACAGTGG-1	6.80283	-13.4722	Epithelial
0650101_GCCAAATGTTATGTGC-1	6.66881	-13.4184	Epithelial
0650101_GCCTCTACACCTCGGA-1	6.77783	-14.3689	Epithelial
0650101_GCGACCATCTCAAACG-1	6.8636	-13.9004	Epithelial
0650101_GCGAGAAGTACCGTTA-1	6.68778	-14.1791	Epithelial
0650101_GCGAGAAGTATGAAAC-1	6.56141	-13.5507	Epithelial
0650101_GCGCAGTGTCTGCAAT-1	7.31435	-13.9637	Epithelial
0650101_GCGCAGTGTTTACTCT-1	6.75917	-14.1888	Epithelial
0650101_GCGCAGTTCCATGCTC-1	6.71957	-13.5988	Epithelial
0650101_GCGCCAAGTCCGAGTC-1	6.79812	-14.2466	Epithelial
0650101_GCGCCAAGTCTGCGGT-1	6.57872	-13.294	Epithelial
0650101_GCGCCAATCCAATGGT-1	6.63	-13.4574	Epithelial
0650101_GCGCCAATCGCGGATC-1	6.84373	-13.893	Epithelial
0650101_GCGCGATCACAGAGGT-1	6.98393	-13.8472	Epithelial
0650101_GCGGGTTCACCCATTC-1	6.9997	-13.8545	Epithelial
0650101_GCGGGTTCATAACCTG-1	6.74199	-13.5322	Epithelial
0650101_GCGGGTTTCGCGTAGC-1	6.87351	-13.7236	Epithelial
0650101_GCTCTGTCAGATCGGA-1	6.73394	-13.7953	Epithelial
0650101_GCTCTGTGTCGCCATG-1	6.55952	-13.4946	Epithelial
0650101_GCTCTGTTCACGCGGT-1	6.75502	-14.3116	Epithelial
0650101_GCTGCAGGTGACGGTA-1	6.90946	-13.742	Epithelial
0650101_GCTGCGAAGGTTACCT-1	6.93428	-13.7748	Epithelial
0650101_GCTGCTTCAACACCCG-1	6.78681	-13.5797	Epithelial
0650101_GCTGGGTAGTGAAGAG-1	6.54871	-13.3366	Epithelial
0650101_GCTGGGTGTAGCGTGA-1	6.66525	-13.7752	Epithelial
0650101_GCTTGAACAGCTGTGC-1	6.92711	-13.7807	Epithelial
0650101_GGAACTTAGGATGGTC-1	6.79487	-13.7866	Epithelial
0650101_GGAACTTCAGGTGGAT-1	6.88342	-13.8722	Epithelial
0650101_GGACAAGAGACCGGAT-1	6.96674	-13.664	Epithelial
0650101_GGACAAGAGCTGCAAG-1	6.62768	-13.6594	Epithelial
0650101_GGACAAGTCGGTGTCG-1	6.84909	-13.8426	Epithelial
0650101_GGACAGAAGGGCTTGA-1	7.21427	-13.9501	Epithelial
0650101_GGACATTTCTTTACAC-1	6.783	-13.4302	Epithelial
0650101_GGAGCAAAGCTAGTTC-1	6.712	-13.6568	Epithelial
0650101_GGAGCAACATGATCCA-1	6.69126	-13.6978	Epithelial
0650101_GGAGCAAGTCTGCAAT-1	7.09863	-13.8592	Epithelial
0650101_GGAGCAATCCGTCATC-1	6.68638	-13.5016	Epithelial
0650101_GGATGTTGTAAAGGAG-1	7.29747	-14.0283	Epithelial
0650101_GGATTACTCACTCCTG-1	6.78223	-14.1624	Epithelial
0650101_GGATTACTCGCGTAGC-1	7.20823	-13.9747	Epithelial
0650101_GGCAATTGTACCGTAT-1	6.75068	-13.9535	Epithelial
0650101_GGCAATTGTCTAACGT-1	6.47753	-13.5095	Epithelial
0650101_GGCAATTTCCTGCCAT-1	7.06467	-13.6865	Epithelial
0650101_GGCCGATCAGTGACAG-1	6.52929	-13.5081	Epithelial
0650101_GGCCGATGTTACGCGC-1	6.56146	-13.3393	Epithelial
0650101_GGCCGATTCACCCGAG-1	6.74529	-13.5844	Epithelial
0650101_GGCCGATTCGGCGCTA-1	7.02642	-13.8138	Epithelial
0650101_GGCGACTAGGTTACCT-1	6.65635	-13.5735	Epithelial
0650101_GGCGACTCACATCCAA-1	6.5901	-13.4425	Epithelial
0650101_GGCGTGTCATCCGCGA-1	6.98311	-13.6992	Epithelial
0650101_GGCGTGTGTAAGTTCC-1	6.44872	-13.4685	Epithelial
0650101_GGCGTGTGTATAAACG-1	6.53503	-13.6591	Epithelial
0650101_GGCGTGTGTGGTCCGT-1	6.65112	-13.756	Epithelial
0650101_GGCTCGAGTACGCACC-1	6.94249	-13.6305	Epithelial
0650101_GGCTGGTCACCTCGTT-1	6.9832	-13.6423	Epithelial
0650101_GGGATGAGTCTTGTCC-1	7.04216	-13.8298	Epithelial
0650101_GGGCACTGTAGGCATG-1	6.76876	-13.9683	Epithelial
0650101_GGGCACTTCCATGAGT-1	6.54221	-13.4966	Epithelial
0650101_GGGTCTGAGCGATCCC-1	7.37556	-14.0773	Epithelial
0650101_GGGTCTGCACCCATTC-1	6.85063	-13.5888	Epithelial
0650101_GGGTCTGGTTCGGGCT-1	6.62901	-13.453	Epithelial
0650101_GGGTCTGTCTCTGCTG-1	6.66859	-13.7121	Epithelial
0650101_GGGTCTGTCTTCCTTC-1	6.7253	-13.4503	Epithelial
0650101_GGGTTGCCACCAGGCT-1	7.19031	-14.0795	Epithelial
0650101_GGGTTGCTCCGCTGTT-1	6.56963	-13.642	Epithelial
0650101_GGGTTGCTCGAGCCCA-1	6.50172	-13.4324	Epithelial
0650101_GGGTTGCTCGCTTAGA-1	6.52152	-13.401	Epithelial
0650101_GGTATTGTCTCTGAGA-1	7.25974	-13.9619	Epithelial
0650101_GGTGAAGGTTATTCTC-1	6.89475	-13.7907	Epithelial
0650101_GGTGCGTGTGCGGTAA-1	6.8284	-13.8347	Epithelial
0650101_GGTGCGTGTTCCCGAG-1	6.79816	-13.6593	Epithelial
0650101_GGTGTTATCAGGCCCA-1	6.65848	-13.5322	Epithelial
0650101_GTAACGTTCGAGAACG-1	6.82605	-13.5359	Epithelial
0650101_GTAACTGAGACGCAAC-1	6.89762	-13.687	Epithelial
0650101_GTAACTGTCAGCGATT-1	7.18732	-13.9719	Epithelial
0650101_GTACTCCCACAGATTC-1	7.11659	-13.6686	Epithelial
0650101_GTACTCCTCCTGTAGA-1	6.62124	-14.1018	Epithelial
0650101_GTAGGCCAGCGTGAGT-1	6.58907	-13.4849	Epithelial
0650101_GTAGTCAGTCACTGGC-1	6.95739	-13.9066	Epithelial
0650101_GTATCTTCATAACCTG-1	6.51866	-13.2172	Epithelial
0650101_GTATCTTGTGGCAAAC-1	6.76358	-13.6812	Epithelial
0650101_GTATTCTGTGCTTCTC-1	6.61477	-13.637	Epithelial
0650101_GTATTCTTCTCAAGTG-1	6.8091	-14.2626	Epithelial
0650101_GTCAAGTCATGTTCCC-1	6.78617	-13.842	Epithelial
0650101_GTCAAGTGTACGAAAT-1	6.49804	-13.935	Epithelial
0650101_GTCAAGTGTAGCGTGA-1	6.94804	-13.9078	Epithelial
0650101_GTCACAACATTTCACT-1	6.64278	-13.5742	Epithelial
0650101_GTCACAATCTGTTGAG-1	6.66755	-14.04	Epithelial
0650101_GTCATTTAGTGAAGTT-1	6.77719	-13.9129	Epithelial
0650101_GTCATTTGTCCGAACC-1	7.00623	-14.0237	Epithelial
0650101_GTCCTCAGTATAATGG-1	6.80713	-13.7335	Epithelial
0650101_GTCGGGTGTACTCGCG-1	6.75106	-13.9183	Epithelial
0650101_GTCGGGTTCGTCTGAA-1	6.592	-13.4737	Epithelial
0650101_GTCGTAATCACCTTAT-1	6.69762	-13.5952	Epithelial
0650101_GTCTCGTCAGGATCGA-1	6.61031	-13.6276	Epithelial
0650101_GTCTCGTTCGGCGCAT-1	6.7913	-14.0294	Epithelial
0650101_GTGAAGGCAGGACCCT-1	6.914	-13.6955	Epithelial
0650101_GTGAAGGCATGCCTTC-1	6.63008	-13.7218	Epithelial
0650101_GTGCAGCAGCTCTCGG-1	6.5865	-13.5461	Epithelial
0650101_GTGCATAAGTTGCAGG-1	6.79045	-13.8159	Epithelial
0650101_GTGCGGTAGGCAGGTT-1	6.71355	-13.9639	Epithelial
0650101_GTGCGGTCAGCTTCGG-1	6.81583	-13.8837	Epithelial
0650101_GTGCTTCGTAGAGTGC-1	6.80167	-13.9459	Epithelial
0650101_GTGGGTCGTACAGCAG-1	7.23793	-13.954	Epithelial
0650101_GTGTTAGCAGACGCCT-1	6.7147	-13.9928	Epithelial
0650101_GTGTTAGCATGAGCGA-1	6.89697	-14.068	Epithelial
0650101_GTGTTAGGTGAGGGTT-1	6.46974	-13.4091	Epithelial
0650101_GTGTTAGTCAAAGACA-1	6.56167	-13.419	Epithelial
0650101_GTGTTAGTCCGGGTGT-1	6.94436	-13.6186	Epithelial
0650101_GTTAAGCTCAGCATGT-1	7.26698	-13.9524	Epithelial
0650101_GTTCATTGTTGCTCCT-1	7.00801	-13.5924	Epithelial
0650101_GTTCGGGAGGCCCTTG-1	6.86878	-13.7247	Epithelial
0650101_GTTCGGGAGTAGATGT-1	6.94238	-13.5197	Epithelial
0650101_GTTCGGGTCTTAGCCC-1	6.61932	-13.791	Epithelial
0650101_GTTCTCGCATCCGCGA-1	6.56637	-13.6458	Epithelial
0650101_TAAACCGAGACCACGA-1	6.69724	-13.7338	Epithelial
0650101_TAAACCGTCGTTTAGG-1	7.19772	-13.9456	Epithelial
0650101_TAAGTGCCACTAGTAC-1	6.78215	-13.6938	Epithelial
0650101_TACACGATCCTTGGTC-1	7.25462	-13.9893	Epithelial
0650101_TACAGTGAGAGCTTCT-1	6.5576	-13.3502	Epithelial
0650101_TACAGTGAGTGGCACA-1	6.67984	-13.8319	Epithelial
0650101_TACAGTGCATACAGCT-1	7.22987	-14.027	Epithelial
0650101_TACCTATAGGCTAGCA-1	6.70613	-14.2186	Epithelial
0650101_TACCTATAGGTGTTAA-1	7.05225	-13.8618	Epithelial
0650101_TACCTATCACTGCCAG-1	6.95628	-13.8213	Epithelial
0650101_TACCTTATCAATCACG-1	7.54548	-14.0021	Epithelial
0650101_TACCTTATCTCTAGGA-1	6.95254	-13.7638	Epithelial
0650101_TACGGATGTCAGATAA-1	6.58068	-13.9069	Epithelial
0650101_TACGGATGTCGGCTCA-1	6.43185	-13.3459	Epithelial
0650101_TACGGGCAGGCCCGTT-1	6.99234	-13.9673	Epithelial
0650101_TACGGGCTCAAGGCTT-1	7.11684	-13.7767	Epithelial
0650101_TACGGGCTCAGCCTAA-1	6.70574	-13.4637	Epithelial
0650101_TACGGTATCCACGACG-1	7.02573	-13.7157	Epithelial
0650101_TACTCATGTAAGGGCT-1	7.12394	-13.8058	Epithelial
0650101_TACTTACCATGATCCA-1	6.96268	-13.6288	Epithelial
0650101_TACTTACTCCTGCCAT-1	6.79525	-13.8504	Epithelial
0650101_TACTTGTTCAGTTTGG-1	6.93152	-13.8348	Epithelial
0650101_TAGACCAGTGAGGCTA-1	6.56846	-13.4002	Epithelial
0650101_TAGACCATCGCAAGCC-1	6.43003	-13.3612	Epithelial
0650101_TAGCCGGAGATGCCAG-1	6.79635	-13.7231	Epithelial
0650101_TAGGCATAGGTGATAT-1	7.44829	-13.9669	Epithelial
0650101_TAGGCATCAGCCTTTC-1	6.57517	-13.9654	Epithelial
0650101_TAGGCATGTCTGCCAG-1	6.67813	-14.2225	Epithelial
0650101_TAGGCATTCCGTACAA-1	7.24298	-14.0131	Epithelial
0650101_TAGTTGGAGTAGTGCG-1	6.66922	-13.5707	Epithelial
0650101_TAGTTGGTCATGTGGT-1	6.5799	-13.4419	Epithelial
0650101_TATGCCCAGCGTAGTG-1	6.95019	-13.8519	Epithelial
0650101_TATGCCCGTCGGATCC-1	7.51193	-14.0102	Epithelial
0650101_TATGCCCTCAACACCA-1	7.54796	-14.0256	Epithelial
0650101_TATGCCCTCGTTTAGG-1	6.7616	-14.1605	Epithelial
0650101_TATGCCCTCTCGCTTG-1	6.46598	-13.2901	Epithelial
0650101_TATTACCGTATTCTCT-1	6.73331	-14.3246	Epithelial
0650101_TCAATCTAGTTATCGC-1	6.85587	-13.7969	Epithelial
0650101_TCAATCTCACAAGTAA-1	6.81784	-13.8111	Epithelial
0650101_TCAATCTCATTTCAGG-1	6.84322	-13.6416	Epithelial
0650101_TCAATCTTCAGAGACG-1	6.77874	-13.728	Epithelial
0650101_TCAATCTTCCCATTAT-1	6.7663	-13.6428	Epithelial
0650101_TCACAAGGTAGCGCAA-1	6.97078	-13.9245	Epithelial
0650101_TCACAAGGTTATTCTC-1	6.77862	-14.1378	Epithelial
0650101_TCACAAGGTTCGTTGA-1	6.72321	-13.6505	Epithelial
0650101_TCACAAGTCCTAGTGA-1	6.75315	-13.5622	Epithelial
0650101_TCACGAACACGTGAGA-1	6.69388	-13.7478	Epithelial
0650101_TCAGCAAAGGGCTTGA-1	6.72174	-13.678	Epithelial
0650101_TCAGCTCTCGGACAAG-1	7.47648	-14.0241	Epithelial
0650101_TCAGCTCTCTTGTTTG-1	7.24596	-13.9033	Epithelial
0650101_TCAGGATGTTGTCTTT-1	6.91799	-13.5894	Epithelial
0650101_TCATTACAGATGTGTA-1	6.87689	-13.4722	Epithelial
0650101_TCCACACTCAAACGGG-1	6.54713	-13.496	Epithelial
0650101_TCCACACTCGAATGCT-1	6.69993	-13.6562	Epithelial
0650101_TCCACACTCGGAGGTA-1	6.76453	-13.3988	Epithelial
0650101_TCCCGATCACTGCCAG-1	6.89752	-13.9027	Epithelial
0650101_TCGAGGCAGCTATGCT-1	6.75289	-13.5767	Epithelial
0650101_TCGAGGCCAATGAATG-1	6.36844	-13.2116	Epithelial
0650101_TCGAGGCCAGTGAGTG-1	7.05202	-13.6972	Epithelial
0650101_TCGCGAGGTCCGCTGA-1	6.48438	-13.4025	Epithelial
0650101_TCGGGACCACAAGTAA-1	6.61793	-13.5213	Epithelial
0650101_TCGTAGACAAATACAG-1	6.78374	-14.2741	Epithelial
0650101_TCGTAGACATAAGACA-1	6.81936	-14.2615	Epithelial
0650101_TCGTAGAGTGTGCGTC-1	6.95867	-13.772	Epithelial
0650101_TCTCTAACACACCGAC-1	6.61796	-13.6698	Epithelial
0650101_TCTCTAAGTAGAAAGG-1	6.6984	-13.8266	Epithelial
0650101_TCTTCGGAGCGATGAC-1	7.1234	-13.8964	Epithelial
0650101_TCTTCGGGTCGCGAAA-1	6.84395	-14.1248	Epithelial
0650101_TCTTTCCAGCCAGTAG-1	6.6789	-13.6358	Epithelial
0650101_TCTTTCCCAAACCCAT-1	7.04884	-14.0645	Epithelial
0650101_TCTTTCCTCGCAAGCC-1	6.76668	-13.8789	Epithelial
0650101_TCTTTCCTCGCTTAGA-1	6.75509	-14.3107	Epithelial
0650101_TGAAAGAAGGGTCGAT-1	6.82453	-13.6339	Epithelial
0650101_TGAAAGAGTTACGCGC-1	6.60169	-14.1372	Epithelial
0650101_TGACAACTCCCACTTG-1	6.46269	-13.2527	Epithelial
0650101_TGACGGCGTCCAGTAT-1	6.5127	-13.5659	Epithelial
0650101_TGACTTTAGCGTCTAT-1	6.78333	-13.8015	Epithelial
0650101_TGAGAGGCAAGTTCTG-1	6.76514	-13.8936	Epithelial
0650101_TGAGAGGCACACAGAG-1	6.4131	-13.4142	Epithelial
0650101_TGAGCATAGCACACAG-1	7.11351	-13.914	Epithelial
0650101_TGAGCCGGTGTGACCC-1	7.00579	-13.6577	Epithelial
0650101_TGAGCCGTCCCGGATG-1	6.6457	-13.6981	Epithelial
0650101_TGATTTCCAGTTTACG-1	6.508	-13.4216	Epithelial
0650101_TGCACCTCAGGTGCCT-1	6.76632	-13.7528	Epithelial
0650101_TGCCCATTCAGCTTAG-1	6.60137	-13.4884	Epithelial
0650101_TGCCCTACACGGTTTA-1	6.72289	-13.5293	Epithelial
0650101_TGCGCAGCAAACCCAT-1	6.49631	-13.4116	Epithelial
0650101_TGCGCAGGTCGCTTTC-1	6.75435	-14.0458	Epithelial
0650101_TGCGGGTAGCGAAGGG-1	6.39984	-13.331	Epithelial
0650101_TGCGGGTCAAGTTGTC-1	6.99566	-13.8513	Epithelial
0650101_TGCGTGGAGAAGCCCA-1	6.80238	-13.7915	Epithelial
0650101_TGCGTGGCAGGGTACA-1	6.72791	-13.4911	Epithelial
0650101_TGCGTGGCATCCCACT-1	7.15529	-13.8869	Epithelial
0650101_TGCTACCAGCCACCTG-1	6.73542	-13.7733	Epithelial
0650101_TGCTACCCACCAGATT-1	6.68071	-13.9989	Epithelial
0650101_TGCTGCTCAAGGTTTC-1	6.75988	-14.1911	Epithelial
0650101_TGCTGCTCAGGTCCAC-1	6.70241	-13.5841	Epithelial
0650101_TGGACGCCACGGCCAT-1	6.71214	-13.6854	Epithelial
0650101_TGGCGCACAAACTGCT-1	7.24007	-13.8155	Epithelial
0650101_TGGCTGGAGTAGCCGA-1	6.80375	-14.3034	Epithelial
0650101_TGGCTGGCAGGCGATA-1	6.54784	-13.2415	Epithelial
0650101_TGGCTGGCATATGGTC-1	6.55606	-13.4029	Epithelial
0650101_TGGCTGGCATGCCCGA-1	6.6457	-13.4419	Epithelial
0650101_TGGCTGGGTCTCTCGT-1	6.41503	-13.5501	Epithelial
0650101_TGGCTGGTCATCTGCC-1	6.73577	-14.3392	Epithelial
0650101_TGGCTGGTCGGTCTAA-1	7.1653	-13.8329	Epithelial
0650101_TGGGAAGGTCTTGCGG-1	6.6174	-13.6409	Epithelial
0650101_TGGGCGTCATCGTCGG-1	6.51495	-13.3729	Epithelial
0650101_TGGTTAGAGTGAACGC-1	6.76515	-13.5561	Epithelial
0650101_TGGTTAGGTGACGGTA-1	6.88966	-13.8339	Epithelial
0650101_TGGTTCCAGTAACCCT-1	6.61673	-13.5451	Epithelial
0650101_TGGTTCCCACCTATCC-1	6.60548	-13.5645	Epithelial
0650101_TGGTTCCTCGCATGGC-1	6.90647	-13.9454	Epithelial
0650101_TGTATTCTCCCGGATG-1	6.71545	-13.8819	Epithelial
0650101_TGTCCCAGTCAAAGCG-1	6.4052	-12.99	Epithelial
0650101_TGTCCCAGTGCGCTTG-1	6.62432	-14.0377	Epithelial
0650101_TGTCCCATCAACACGT-1	7.07753	-14.0391	Epithelial
0650101_TGTGGTACACTACAGT-1	6.96639	-13.8117	Epithelial
0650101_TGTGTTTTCGCCATAA-1	6.73633	-14.0616	Epithelial
0650101_TGTTCCGAGAACTCGG-1	6.78652	-13.6421	Epithelial
0650101_TTAGTTCTCGGCGCAT-1	6.83945	-14.1604	Epithelial
0650101_TTCGAAGAGCCACCTG-1	6.95189	-14.0117	Epithelial
0650101_TTCGAAGGTAAATGTG-1	6.34307	-12.9213	Epithelial
0650101_TTCGGTCCAATGTTGC-1	6.62247	-13.4599	Epithelial
0650101_TTCGGTCGTTGTACAC-1	6.70888	-13.6293	Epithelial
0650101_TTCTACAAGGAGTCTG-1	6.62901	-13.4703	Epithelial
0650101_TTCTACAGTGCAACGA-1	6.77863	-14.2485	Epithelial
0650101_TTCTCAAAGTACGTAA-1	6.64996	-14.035	Epithelial
0650101_TTCTCAACACTGCCAG-1	6.79643	-14.3117	Epithelial
0650101_TTCTCCTAGCTACCGC-1	6.83232	-13.792	Epithelial
0650101_TTCTCCTCACTTAACG-1	6.58771	-13.4892	Epithelial
0650101_TTCTCCTTCGTTTGCC-1	6.59041	-13.4448	Epithelial
0650101_TTCTTAGGTAGAAAGG-1	6.74923	-13.9585	Epithelial
0650101_TTGAACGCAGTCGATT-1	6.60569	-13.514	Epithelial
0650101_TTGACTTAGTGGTAAT-1	6.68789	-14.1953	Epithelial
0650101_TTGACTTCAATGGAGC-1	7.04585	-13.9264	Epithelial
0650101_TTGCCGTAGAGGTTGC-1	6.63838	-13.4448	Epithelial
0650101_TTGCGTCCAGTATGCT-1	6.59754	-13.4215	Epithelial
0650101_TTGCGTCCATTACGAC-1	6.83596	-13.492	Epithelial
0650101_TTGGAACTCCACGTGG-1	6.85934	-14.0323	Epithelial
0650101_TTGGCAAGTAGTAGTA-1	6.54137	-13.2645	Epithelial
0650101_TTGTAGGAGAACTCGG-1	7.24803	-14.0303	Epithelial
0650101_TTTCCTCCATCTGGTA-1	6.7094	-13.9494	Epithelial
0650101_TTTCCTCTCCAAGTAC-1	6.89822	-13.8238	Epithelial
0650101_TTTGCGCTCCGTAGTA-1	7.01843	-13.9675	Epithelial
0650101_TTTGGTTGTCAAGCGA-1	6.34077	-13.3491	Epithelial
0650101_TTTGGTTGTGGTGTAG-1	7.09844	-13.8248	Epithelial
0650101_TTTGTCACATGCAATC-1	6.78681	-13.6206	Epithelial
0650201_AAACCTGAGGATGCGT-1	2.32602	-16.2018	Epithelial
0650201_AAAGCAAAGTTGAGAT-1	1.86402	-15.7552	Epithelial
0650201_AAAGCAAGTCCCGACA-1	2.09225	-16.31	Epithelial
0650201_AAAGCAAGTTACGACT-1	2.40026	-16.2772	Epithelial
0650201_AAAGTAGAGAGTAATC-1	2.18136	-16.145	Epithelial
0650201_AACCATGAGAGCCTAG-1	2.29543	-15.9301	Epithelial
0650201_AACCATGTCACCTTAT-1	1.99584	-16.0256	Epithelial
0650201_AACCGCGAGTCAATAG-1	2.07215	-16.1401	Epithelial
0650201_AACCGCGCAAGACGTG-1	2.25153	-16.1281	Epithelial
0650201_AACCGCGTCCGAAGAG-1	1.44171	-16.458	Epithelial
0650201_AACGTTGCACGACTCG-1	2.04488	-16.4652	Epithelial
0650201_AACGTTGTCGAGGTAG-1	2.12755	-16.404	Epithelial
0650201_AACTCCCAGCGCCTCA-1	1.55907	-16.2172	Epithelial
0650201_AACTCCCTCGGAGCAA-1	1.9883	-16.4678	Epithelial
0650201_AACTCTTGTTGGAGGT-1	1.84064	-16.4774	Epithelial
0650201_AACTTTCGTGTGAAAT-1	2.2329	-16.3059	Epithelial
0650201_AACTTTCTCTTGAGAC-1	2.22213	-16.4081	Epithelial
0650201_AAGACCTTCCTATGTT-1	2.28615	-16.0526	Epithelial
0650201_AAGGTTCGTAAACACA-1	2.48493	-16.2342	Epithelial
0650201_AAGGTTCGTCCGTCAG-1	2.11019	-16.1585	Epithelial
0650201_AAGTCTGAGTACCGGA-1	1.60759	-16.4882	Epithelial
0650201_AATCGGTTCATGCTCC-1	2.09621	-15.8749	Epithelial
0650201_ACACCAAAGGATGCGT-1	1.91486	-15.7235	Epithelial
0650201_ACACCGGCAGGCTGAA-1	2.28091	-16.3657	Epithelial
0650201_ACAGCTAAGAGGTTGC-1	1.95081	-15.8026	Epithelial
0650201_ACAGCTAAGCAAATCA-1	2.18334	-16.3435	Epithelial
0650201_ACATCAGCAAGCCCAC-1	2.1914	-16.1743	Epithelial
0650201_ACATCAGTCCGTACAA-1	1.79865	-15.7164	Epithelial
0650201_ACATGGTAGTACCGGA-1	2.45786	-16.3946	Epithelial
0650201_ACATGGTCAAGCTGTT-1	1.68412	-16.5326	Epithelial
0650201_ACCTTTACACATTAGC-1	2.41324	-16.2393	Epithelial
0650201_ACCTTTATCCAATGGT-1	2.27042	-16.2141	Epithelial
0650201_ACGAGCCAGAAACCGC-1	1.83853	-15.7208	Epithelial
0650201_ACGAGCCTCAGGCCCA-1	2.25103	-16.3268	Epithelial
0650201_ACGAGGACAGCTTAAC-1	2.25718	-16.1168	Epithelial
0650201_ACGATACTCTTGTATC-1	2.18109	-16.1386	Epithelial
0650201_ACGGAGAAGCAACGGT-1	1.76155	-16.3905	Epithelial
0650201_ACGGAGAGTCGCGTGT-1	2.12184	-16.1266	Epithelial
0650201_ACGGCCACAACTGCTA-1	1.92314	-15.8184	Epithelial
0650201_ACGGCCACACAAGCCC-1	1.62139	-16.5091	Epithelial
0650201_ACGGCCATCGCGGATC-1	2.44061	-16.326	Epithelial
0650201_ACTGAACCACGAAACG-1	2.52637	-16.3063	Epithelial
0650201_ACTGATGAGATCTGCT-1	2.04668	-15.8445	Epithelial
0650201_ACTGCTCTCAGGATCT-1	1.77276	-16.4769	Epithelial
0650201_ACTGTCCGTCTGATTG-1	2.07067	-15.8468	Epithelial
0650201_ACTTACTCATGGGAAC-1	1.59815	-16.5185	Epithelial
0650201_ACTTACTCATGTAGTC-1	2.4056	-16.2141	Epithelial
0650201_ACTTTCAGTGGTCTCG-1	1.50755	-16.4522	Epithelial
0650201_AGAGTGGCAGCTTAAC-1	2.12644	-16.0063	Epithelial
0650201_AGATCTGAGAAGGGTA-1	2.08347	-16.1118	Epithelial
0650201_AGATTGCAGGCAATTA-1	2.01202	-15.8024	Epithelial
0650201_AGCAGCCGTACGAAAT-1	2.12866	-16.4378	Epithelial
0650201_AGCATACTCGTTACGA-1	1.75166	-15.688	Epithelial
0650201_AGCATACTCTGCTGTC-1	2.04504	-15.9355	Epithelial
0650201_AGCCTAATCAAACGGG-1	2.27348	-16.2558	Epithelial
0650201_AGCGGTCAGACCTTTG-1	2.44739	-16.2709	Epithelial
0650201_AGCGGTCTCAGTTCGA-1	1.98355	-16.2416	Epithelial
0650201_AGCTTGACACGTGAGA-1	2.39879	-16.3585	Epithelial
0650201_AGGCCACCAGGATTGG-1	2.15777	-16.2349	Epithelial
0650201_AGGCCACCATTTCACT-1	2.4145	-16.2459	Epithelial
0650201_AGGCCACGTAGAGCTG-1	2.10002	-15.9526	Epithelial
0650201_AGGCCACTCAGCCTAA-1	2.21044	-16.2019	Epithelial
0650201_AGGGTGAGTCTAGTCA-1	2.53791	-16.3396	Epithelial
0650201_AGGGTGAGTTTAAGCC-1	2.39324	-16.2457	Epithelial
0650201_AGGTCATAGCTAACAA-1	2.36436	-16.2254	Epithelial
0650201_AGGTCCGGTCTCGTTC-1	2.2914	-16.2802	Epithelial
0650201_AGTGAGGTCTGGCGTG-1	1.82026	-15.6825	Epithelial
0650201_AGTGGGAGTGTGACGA-1	2.1411	-16.2968	Epithelial
0650201_AGTTGGTAGCTCCCAG-1	2.37668	-16.0635	Epithelial
0650201_AGTTGGTCAATCTACG-1	1.7799	-15.6447	Epithelial
0650201_ATAAGAGCATGGGACA-1	1.91111	-15.7757	Epithelial
0650201_ATAAGAGGTAGGCATG-1	2.46192	-16.3897	Epithelial
0650201_ATAAGAGTCCCTAATT-1	2.20724	-16.5141	Epithelial
0650201_ATAGACCAGTGTACGG-1	2.43358	-16.3758	Epithelial
0650201_ATAGACCTCATGTCCC-1	2.52917	-16.3859	Epithelial
0650201_ATCATCTTCAGATAAG-1	1.86645	-15.7785	Epithelial
0650201_ATCATGGAGTACACCT-1	1.97907	-15.8146	Epithelial
0650201_ATCCGAATCAGAGCTT-1	2.03304	-16.3692	Epithelial
0650201_ATCTACTTCATCTGCC-1	2.33498	-16.0965	Epithelial
0650201_ATCTGCCCATACGCCG-1	2.11332	-16.0931	Epithelial
0650201_ATTACTCTCTTAGCCC-1	2.0691	-15.8952	Epithelial
0650201_ATTATCCAGTCACGCC-1	1.73032	-15.9123	Epithelial
0650201_ATTATCCCACAGGTTT-1	2.31691	-16.0324	Epithelial
0650201_ATTCTACGTACCGCTG-1	2.47627	-16.2036	Epithelial
0650201_ATTGGTGAGACGCTTT-1	2.28029	-16.0765	Epithelial
0650201_ATTTCTGCAATGGTCT-1	2.34117	-16.1029	Epithelial
0650201_CAACCAATCGGATGGA-1	1.83265	-15.755	Epithelial
0650201_CAAGAAACAGCTGTAT-1	2.16343	-16.1046	Epithelial
0650201_CAAGATCCAAGAAGAG-1	2.14387	-16.0855	Epithelial
0650201_CAAGATCTCGGTTCGG-1	1.97	-15.8525	Epithelial
0650201_CAAGATCTCGTATCAG-1	2.18533	-16.1199	Epithelial
0650201_CAAGGCCCAAGGTGTG-1	1.70893	-16.4828	Epithelial
0650201_CAAGGCCTCATGCATG-1	2.47841	-16.2925	Epithelial
0650201_CAAGTTGAGCCCTAAT-1	1.8532	-15.734	Epithelial
0650201_CACAAACCAGGCTGAA-1	1.46092	-16.4358	Epithelial
0650201_CACACTCAGCGTAGTG-1	1.96884	-15.8041	Epithelial
0650201_CACACTCGTCTTTCAT-1	2.27018	-16.1368	Epithelial
0650201_CACATAGCATTAGGCT-1	2.25049	-16.2813	Epithelial
0650201_CACCTTGCATAAAGGT-1	2.42419	-16.3311	Epithelial
0650201_CACCTTGGTCGGGTCT-1	2.21541	-16.2005	Epithelial
0650201_CACTCCATCGGTCCGA-1	2.19714	-16.2294	Epithelial
0650201_CAGAATCCAAACCCAT-1	2.01164	-15.956	Epithelial
0650201_CAGAGAGAGACTAAGT-1	2.00181	-16.4768	Epithelial
0650201_CAGAGAGGTGACGGTA-1	2.51753	-16.3572	Epithelial
0650201_CAGAGAGTCCCAAGAT-1	2.38193	-16.3761	Epithelial
0650201_CAGCAGCTCGTGACAT-1	2.48343	-16.3242	Epithelial
0650201_CAGCATAAGTGGAGTC-1	2.33813	-16.3057	Epithelial
0650201_CAGCGACCACATAACC-1	2.23048	-16.126	Epithelial
0650201_CAGCGACTCTACTATC-1	2.43452	-16.1576	Epithelial
0650201_CAGCTAACAAGTCTAC-1	2.51661	-16.3566	Epithelial
0650201_CAGGTGCAGGGCTTGA-1	2.26257	-16.4012	Epithelial
0650201_CATATGGGTGTAACGG-1	2.4263	-16.1973	Epithelial
0650201_CATATTCGTCTACCTC-1	2.1391	-15.962	Epithelial
0650201_CATCAGATCATGCTCC-1	2.17744	-16.18	Epithelial
0650201_CATCCACTCACGGTTA-1	2.31567	-16.051	Epithelial
0650201_CATCGAAAGAGGTACC-1	2.12966	-16.2046	Epithelial
0650201_CATCGAAAGTCTCAAC-1	2.27953	-16.2078	Epithelial
0650201_CATCGGGCATCCCATC-1	1.95178	-15.8269	Epithelial
0650201_CATGACATCTTCGAGA-1	2.35511	-16.2121	Epithelial
0650201_CATGCCTGTAATTGGA-1	2.08268	-15.8578	Epithelial
0650201_CATGGCGAGGGCATGT-1	2.14221	-16.1594	Epithelial
0650201_CCAATCCTCGTGGTCG-1	1.4378	-16.4642	Epithelial
0650201_CCACCTAAGGATCGCA-1	2.53655	-16.3302	Epithelial
0650201_CCACCTACAGACTCGC-1	2.09237	-15.8686	Epithelial
0650201_CCACGGAAGAGTGAGA-1	1.47311	-16.4662	Epithelial
0650201_CCACGGACAAGCTGTT-1	2.25667	-16.1418	Epithelial
0650201_CCACTACTCCATTCTA-1	2.35201	-16.0822	Epithelial
0650201_CCATGTCCAAACCCAT-1	2.26203	-16.0425	Epithelial
0650201_CCATGTCTCTATCCTA-1	1.4113	-16.4936	Epithelial
0650201_CCCAATCGTCACCTAA-1	2.14608	-16.062	Epithelial
0650201_CCCAGTTCATTCGACA-1	1.56366	-16.2266	Epithelial
0650201_CCCATACTCGTTTAGG-1	1.89414	-16.1156	Epithelial
0650201_CCCTCCTCACGGTTTA-1	2.29847	-16.039	Epithelial
0650201_CCCTCCTTCGCTTAGA-1	1.92809	-15.8192	Epithelial
0650201_CCGGGATAGGGAGTAA-1	2.28855	-16.2021	Epithelial
0650201_CCGGGATAGTGTGGCA-1	2.07016	-16.292	Epithelial
0650201_CCGGTAGAGATCGGGT-1	1.81172	-16.4932	Epithelial
0650201_CCGTACTGTATAGGGC-1	2.47464	-16.3387	Epithelial
0650201_CCGTACTTCACGCGGT-1	2.26388	-16.3232	Epithelial
0650201_CCGTGGACAGTATCTG-1	2.48559	-16.3677	Epithelial
0650201_CCGTGGAGTGACCAAG-1	1.50543	-16.4142	Epithelial
0650201_CCGTGGAGTTCGGGCT-1	1.78795	-16.2884	Epithelial
0650201_CCTAAAGTCATGTCTT-1	2.08232	-16.0687	Epithelial
0650201_CCTACACAGAGGACGG-1	2.17511	-15.9754	Epithelial
0650201_CCTACCAAGAAACCAT-1	1.71741	-16.478	Epithelial
0650201_CCTACCACACACAGAG-1	2.4954	-16.4281	Epithelial
0650201_CCTCAGTCATCGGAAG-1	2.05979	-15.99	Epithelial
0650201_CCTCTGAAGGTTACCT-1	1.8284	-15.6942	Epithelial
0650201_CCTTACGAGATAGGAG-1	2.33108	-16.152	Epithelial
0650201_CCTTACGGTTAGATGA-1	2.46025	-16.2626	Epithelial
0650201_CGAATGTCAAGCGTAG-1	1.93924	-16.4691	Epithelial
0650201_CGAATGTCAGTGAGTG-1	2.343	-16.3163	Epithelial
0650201_CGAATGTCAGTGGGAT-1	2.26762	-16.4184	Epithelial
0650201_CGACCTTGTATTCTCT-1	2.30708	-16.4493	Epithelial
0650201_CGAGCCAAGGCTAGAC-1	1.80139	-16.4982	Epithelial
0650201_CGAGCCAAGGGATGGG-1	1.88123	-15.8421	Epithelial
0650201_CGATGGCCAACTTGAC-1	2.49493	-16.4658	Epithelial
0650201_CGATGGCCAATAACGA-1	2.01427	-15.8893	Epithelial
0650201_CGATGGCCACTACAGT-1	2.1268	-16.3844	Epithelial
0650201_CGATTGACATGTCTCC-1	2.17774	-16.1363	Epithelial
0650201_CGCGTTTTCGCCAAAT-1	2.05789	-15.9955	Epithelial
0650201_CGCTATCCATAGAAAC-1	1.58314	-16.2942	Epithelial
0650201_CGCTTCAAGTTAACGA-1	2.19341	-16.0504	Epithelial
0650201_CGGACTGAGCGATTCT-1	2.11985	-16.2213	Epithelial
0650201_CGGACTGCAGGATTGG-1	2.18832	-16.1437	Epithelial
0650201_CGGACTGGTATATGAG-1	2.09485	-15.8729	Epithelial
0650201_CGGACTGTCTCATTCA-1	2.33802	-16.2327	Epithelial
0650201_CGGAGTCTCAGGCCCA-1	1.83823	-15.8369	Epithelial
0650201_CGGAGTCTCTCTGAGA-1	2.23241	-16.15	Epithelial
0650201_CGGCTAGCAGAAGCAC-1	2.22524	-16.1705	Epithelial
0650201_CGGCTAGTCACATGCA-1	1.77184	-16.3894	Epithelial
0650201_CGGGTCAGTTGAGGTG-1	2.05257	-16.3303	Epithelial
0650201_CGGGTCATCCCTCTTT-1	2.22691	-16.0151	Epithelial
0650201_CGGTTAATCGTCCAGG-1	1.37008	-16.5251	Epithelial
0650201_CGTAGCGTCGCCAGCA-1	2.38243	-16.2782	Epithelial
0650201_CGTAGCGTCGCGATCG-1	1.96185	-15.8284	Epithelial
0650201_CGTAGGCAGCACGCCT-1	1.84842	-15.7404	Epithelial
0650201_CGTAGGCAGGCGACAT-1	2.16593	-16.2435	Epithelial
0650201_CGTAGGCGTATATGAG-1	1.81525	-16.4831	Epithelial
0650201_CGTCACTAGACTGGGT-1	2.21664	-16.1587	Epithelial
0650201_CGTCAGGTCCACGCAG-1	2.31458	-16.2302	Epithelial
0650201_CGTGAGCTCTCCAACC-1	2.12409	-16.1052	Epithelial
0650201_CGTGTAATCAGTCAGT-1	2.3621	-16.1794	Epithelial
0650201_CGTGTCTGTCTAGCCG-1	1.68895	-16.4955	Epithelial
0650201_CGTGTCTTCACATACG-1	2.309	-16.4579	Epithelial
0650201_CGTGTCTTCCACGTTC-1	1.43378	-16.4337	Epithelial
0650201_CGTTAGACAATCCGAT-1	2.43609	-16.3063	Epithelial
0650201_CGTTAGACAGGTGCCT-1	1.87057	-15.7701	Epithelial
0650201_CGTTAGACATGGTTGT-1	2.37138	-16.3821	Epithelial
0650201_CTAACTTGTCCTCCAT-1	2.20658	-16.2611	Epithelial
0650201_CTAACTTGTTATTCTC-1	2.36716	-16.1475	Epithelial
0650201_CTAAGACCACCTCGGA-1	1.72708	-16.4448	Epithelial
0650201_CTAAGACTCGTTTAGG-1	2.06922	-16.0009	Epithelial
0650201_CTACGTCCAAGCCGCT-1	1.51992	-16.4746	Epithelial
0650201_CTAGAGTTCCAGTAGT-1	2.34594	-16.2712	Epithelial
0650201_CTAGCCTCAAGCTGAG-1	1.56153	-16.4318	Epithelial
0650201_CTAGCCTCAATAGAGT-1	2.08679	-15.9574	Epithelial
0650201_CTAGCCTCAGCCTTGG-1	1.94013	-15.8036	Epithelial
0650201_CTCACACAGGCTAGAC-1	1.84439	-15.7208	Epithelial
0650201_CTCCTAGAGGCTACGA-1	2.13243	-15.9876	Epithelial
0650201_CTCCTAGAGGCTAGGT-1	1.89902	-15.9443	Epithelial
0650201_CTCCTAGCATCGACGC-1	2.05773	-15.8331	Epithelial
0650201_CTCGAGGGTGCACTTA-1	2.32037	-16.2559	Epithelial
0650201_CTCGGGACATCACAAC-1	2.53263	-16.3547	Epithelial
0650201_CTCGGGATCCCATTAT-1	1.77582	-16.3953	Epithelial
0650201_CTCGTCACACGGCTAC-1	1.92091	-16.251	Epithelial
0650201_CTCGTCAGTCCAAGTT-1	2.17747	-15.9382	Epithelial
0650201_CTCGTCAGTTCTGAAC-1	1.87433	-15.7453	Epithelial
0650201_CTCTAATGTCATGCCG-1	1.89156	-15.7186	Epithelial
0650201_CTCTAATTCAGGCCCA-1	1.86577	-15.7072	Epithelial
0650201_CTCTACGAGCACACAG-1	2.18558	-16.1768	Epithelial
0650201_CTGAAACAGCCACGTC-1	1.58897	-16.4921	Epithelial
0650201_CTGAAACAGGGTGTTG-1	2.15113	-16.0557	Epithelial
0650201_CTGAAACCATACTCTT-1	1.97988	-16.138	Epithelial
0650201_CTGAAGTAGCATCATC-1	1.9124	-15.7344	Epithelial
0650201_CTGATAGAGATGTCGG-1	1.9509	-15.7824	Epithelial
0650201_CTGATAGTCCACTGGG-1	2.18221	-16.0537	Epithelial
0650201_CTGATCCAGATTACCC-1	2.00188	-15.9991	Epithelial
0650201_CTGCCTATCCAGGGCT-1	2.4074	-16.1491	Epithelial
0650201_CTGCGGAAGACAAAGG-1	1.45828	-16.4586	Epithelial
0650201_CTGCGGAGTCTAAACC-1	2.31522	-16.2327	Epithelial
0650201_CTGCTGTCACCAGCAC-1	1.95754	-15.8028	Epithelial
0650201_CTGCTGTTCTACGAGT-1	2.14797	-16.2225	Epithelial
0650201_CTGGTCTTCAGCGATT-1	2.35251	-16.1457	Epithelial
0650201_CTTAACTGTCGTGGCT-1	2.1274	-16.1888	Epithelial
0650201_CTTACCGAGAAGATTC-1	1.86665	-15.8484	Epithelial
0650201_CTTACCGTCCACGTGG-1	2.30279	-16.0899	Epithelial
0650201_CTTAGGACAGATCGGA-1	1.89174	-16.0623	Epithelial
0650201_GAAATGAAGTACGCGA-1	2.40709	-16.4511	Epithelial
0650201_GAAATGACACAACGCC-1	2.3115	-16.1022	Epithelial
0650201_GAACATCCAATTCCTT-1	2.46955	-16.356	Epithelial
0650201_GAACATCTCCTGTACC-1	1.84475	-15.717	Epithelial
0650201_GAACCTAGTGTTTGTG-1	1.53906	-16.4562	Epithelial
0650201_GAAGCAGTCCGAGCCA-1	1.92151	-15.7835	Epithelial
0650201_GAATAAGCACCCTATC-1	2.26684	-16.4216	Epithelial
0650201_GAATGAAGTGGCGAAT-1	2.2701	-16.4542	Epithelial
0650201_GACGCGTTCTCCAGGG-1	1.8756	-16.4808	Epithelial
0650201_GACGGCTAGCTAACAA-1	1.70255	-15.8932	Epithelial
0650201_GACGTGCCAACACCTA-1	2.13708	-16.0557	Epithelial
0650201_GACGTTAAGCACACAG-1	1.42339	-16.468	Epithelial
0650201_GACGTTACACCACCAG-1	1.37623	-16.3814	Epithelial
0650201_GACGTTAGTCCGAATT-1	2.22426	-16.2835	Epithelial
0650201_GACGTTATCCCAAGAT-1	1.61217	-16.4477	Epithelial
0650201_GACTGCGGTAGAAAGG-1	2.1366	-16.1263	Epithelial
0650201_GAGCAGATCGGACAAG-1	1.89167	-15.722	Epithelial
0650201_GAGGTGAAGTACTTGC-1	1.78055	-16.3394	Epithelial
0650201_GAGGTGAGTCTCCCTA-1	2.1119	-16.0753	Epithelial
0650201_GAGTCCGTCGGTCCGA-1	2.48058	-16.148	Epithelial
0650201_GATCGCGGTGATGTCT-1	2.34889	-16.1797	Epithelial
0650201_GATCGCGGTGATGTGG-1	1.94054	-15.7475	Epithelial
0650201_GATCGCGTCGATCCCT-1	2.28201	-16.1146	Epithelial
0650201_GATCGTACATGGTTGT-1	2.17364	-16.1587	Epithelial
0650201_GATCGTAGTACTCGCG-1	2.02049	-16.3104	Epithelial
0650201_GATGAAATCGTGGTCG-1	1.7133	-15.7539	Epithelial
0650201_GATGAGGAGACAGACC-1	1.54701	-16.5053	Epithelial
0650201_GATGAGGAGTATGACA-1	1.54512	-16.4698	Epithelial
0650201_GATGAGGCAGATCGGA-1	2.1386	-16.0527	Epithelial
0650201_GATGCTATCGGCGGTT-1	1.99234	-15.8389	Epithelial
0650201_GCAAACTGTACAGTGG-1	1.76093	-16.5094	Epithelial
0650201_GCACATACATTTGCTT-1	1.84448	-15.7419	Epithelial
0650201_GCACTCTGTACTTAGC-1	2.13863	-16.0421	Epithelial
0650201_GCAGCCAGTATGAAAC-1	2.15791	-15.9342	Epithelial
0650201_GCAGTTATCGTACCGG-1	2.0406	-16.0347	Epithelial
0650201_GCATACATCAGCCTAA-1	2.27388	-16.222	Epithelial
0650201_GCATGCGTCGTTTGCC-1	2.17723	-16.0984	Epithelial
0650201_GCATGTAAGAGGTTGC-1	2.29506	-16.122	Epithelial
0650201_GCATGTAAGCAATATG-1	2.41213	-16.2741	Epithelial
0650201_GCATGTACACATCTTT-1	2.3883	-16.1478	Epithelial
0650201_GCCAAATCATACCATG-1	2.18695	-16.4341	Epithelial
0650201_GCGACCAAGCCTTGAT-1	1.5937	-16.3123	Epithelial
0650201_GCGACCATCTTGTCAT-1	2.22792	-16.2034	Epithelial
0650201_GCGCAACTCGGCCGAT-1	2.2423	-16.4308	Epithelial
0650201_GCGCAGTCAAGGCTCC-1	1.68952	-16.4095	Epithelial
0650201_GCGCGATCAGTGACAG-1	1.85392	-15.8641	Epithelial
0650201_GCTCCTAAGAGGTTGC-1	2.37396	-16.3146	Epithelial
0650201_GCTCTGTGTCGGGTCT-1	1.6955	-16.48	Epithelial
0650201_GCTCTGTGTGTTGGGA-1	2.43399	-16.3035	Epithelial
0650201_GCTGCGAGTAAAGTCA-1	1.84639	-15.7184	Epithelial
0650201_GCTGCTTGTCGCGGTT-1	2.15768	-16.158	Epithelial
0650201_GCTGCTTTCCCTCTTT-1	1.94727	-15.8347	Epithelial
0650201_GCTTCCAGTATTCGTG-1	2.3233	-16.1805	Epithelial
0650201_GGAAAGCAGCTAAACA-1	1.60266	-16.4577	Epithelial
0650201_GGAAAGCAGTGGAGTC-1	2.35448	-16.1869	Epithelial
0650201_GGAATAAAGACCACGA-1	1.97737	-15.836	Epithelial
0650201_GGAATAAAGCATGGCA-1	2.34867	-16.2623	Epithelial
0650201_GGACGTCAGATGGGTC-1	2.31441	-16.262	Epithelial
0650201_GGATGTTGTCGTCTTC-1	2.32453	-16.1664	Epithelial
0650201_GGATTACCACGCATCG-1	1.84054	-16.4549	Epithelial
0650201_GGCGACTAGGTGGGTT-1	2.43498	-16.4019	Epithelial
0650201_GGCGACTCATCGATTG-1	2.1587	-16.0649	Epithelial
0650201_GGCTGGTTCACGACTA-1	2.16611	-16.2145	Epithelial
0650201_GGGAATGAGCGCTCCA-1	2.1318	-16.1148	Epithelial
0650201_GGGAATGCACGACGAA-1	2.01586	-16.3869	Epithelial
0650201_GGGACCTAGTCTCGGC-1	2.18336	-16.2925	Epithelial
0650201_GGGAGATAGAAGGTTT-1	2.2092	-16.3321	Epithelial
0650201_GGGCACTGTTGTACAC-1	2.2511	-16.2609	Epithelial
0650201_GGGCATCAGACAATAC-1	1.57994	-16.4777	Epithelial
0650201_GGGCATCAGTACGCGA-1	1.62893	-16.4248	Epithelial
0650201_GGGCATCCAAACCCAT-1	1.94457	-15.7699	Epithelial
0650201_GGGTCTGCACGAGAGT-1	2.26349	-16.1597	Epithelial
0650201_GGGTCTGCATGGAATA-1	1.71298	-15.6068	Epithelial
0650201_GGGTCTGGTACATGTC-1	1.86329	-15.7278	Epithelial
0650201_GGTATTGGTCTGGAGA-1	1.49906	-16.4667	Epithelial
0650201_GGTGCGTAGGCATGGT-1	2.40452	-16.3912	Epithelial
0650201_GTACGTATCAATCTCT-1	1.97884	-16.2937	Epithelial
0650201_GTACTTTCATAGTAAG-1	1.87751	-15.9287	Epithelial
0650201_GTAGGCCGTGTCAATC-1	2.46894	-16.3471	Epithelial
0650201_GTATCTTGTATGAAAC-1	1.95006	-16.4533	Epithelial
0650201_GTATTCTAGTGTTGAA-1	2.3304	-16.5027	Epithelial
0650201_GTATTCTGTAAGTGTA-1	2.34513	-16.3218	Epithelial
0650201_GTCAAGTAGCACGCCT-1	2.15055	-16.2588	Epithelial
0650201_GTCACAAAGTCCGGTC-1	2.0245	-15.9263	Epithelial
0650201_GTCACAAGTGCGCTTG-1	2.17043	-16.2378	Epithelial
0650201_GTCACGGGTATGAATG-1	2.38101	-16.2663	Epithelial
0650201_GTCCTCACAGGCTGAA-1	2.30031	-16.4697	Epithelial
0650201_GTCGGGTAGACAAGCC-1	2.11108	-16.0376	Epithelial
0650201_GTCGGGTTCAACGAAA-1	2.46699	-16.3667	Epithelial
0650201_GTCTCGTAGCTGAACG-1	2.23558	-16.2596	Epithelial
0650201_GTCTCGTTCACGATGT-1	1.84701	-15.7326	Epithelial
0650201_GTCTCGTTCGTTTAGG-1	2.17288	-16.3238	Epithelial
0650201_GTCTTCGTCGTGACAT-1	2.25207	-16.2757	Epithelial
0650201_GTGCATACAGGAACGT-1	2.36856	-16.1652	Epithelial
0650201_GTGCATACATGCCCGA-1	1.97607	-15.7197	Epithelial
0650201_GTGCGGTAGGAGCGAG-1	1.84872	-15.7066	Epithelial
0650201_GTGCGGTGTATAGGGC-1	2.1325	-16.2209	Epithelial
0650201_GTGCGGTGTCTTGTCC-1	2.21844	-16.4107	Epithelial
0650201_GTGTTAGAGCGTAATA-1	2.374	-16.4552	Epithelial
0650201_GTGTTAGCAGCCTGTG-1	2.10004	-16.0929	Epithelial
0650201_GTTAAGCCAGCCTTTC-1	2.18262	-16.3555	Epithelial
0650201_GTTAAGCGTAAGTGTA-1	1.81619	-15.8822	Epithelial
0650201_GTTAAGCTCGTACGGC-1	1.87694	-16.4261	Epithelial
0650201_GTTCATTGTCACTTCC-1	1.98976	-15.8379	Epithelial
0650201_GTTCGGGCATTCACTT-1	2.17442	-16.0517	Epithelial
0650201_TAAACCGAGCGATATA-1	1.9844	-15.9007	Epithelial
0650201_TAAACCGAGTCTCGGC-1	2.13704	-16.1129	Epithelial
0650201_TAAGAGAAGCACCGTC-1	1.84559	-15.7492	Epithelial
0650201_TAAGAGAAGTACCGGA-1	2.31517	-16.1955	Epithelial
0650201_TAAGAGAGTAATAGCA-1	2.19288	-16.2717	Epithelial
0650201_TAAGAGAGTGAGCGAT-1	2.40147	-16.2368	Epithelial
0650201_TAAGCGTTCTCGATGA-1	2.22283	-16.3245	Epithelial
0650201_TAAGTGCCACATAACC-1	1.50958	-16.5055	Epithelial
0650201_TACACGAGTTTGTTTC-1	1.57228	-16.4609	Epithelial
0650201_TACAGTGTCATCTGCC-1	2.39122	-16.0899	Epithelial
0650201_TACGGATTCAAACCGT-1	1.54776	-16.4002	Epithelial
0650201_TACTCGCGTTCCACAA-1	1.75006	-16.4921	Epithelial
0650201_TACTTACCAATGCCAT-1	2.20216	-16.4208	Epithelial
0650201_TACTTGTAGCTAGTGG-1	2.47225	-16.2802	Epithelial
0650201_TAGCCGGAGGCTATCT-1	2.16952	-16.2035	Epithelial
0650201_TAGCCGGAGGTGTTAA-1	2.50597	-16.3139	Epithelial
0650201_TAGGCATAGCCTTGAT-1	2.22041	-16.4003	Epithelial
0650201_TAGGCATTCTTGCATT-1	2.40818	-16.0364	Epithelial
0650201_TAGTTGGTCTGTTTGT-1	2.44795	-16.3172	Epithelial
0650201_TATCTCACAGGACCCT-1	2.33903	-16.109	Epithelial
0650201_TATGCCCAGGGTGTGT-1	2.23583	-15.9503	Epithelial
0650201_TATGCCCTCGGTGTTA-1	1.83612	-15.8755	Epithelial
0650201_TATTACCTCCAATGGT-1	2.27801	-16.0966	Epithelial
0650201_TCAACGATCTGACCTC-1	2.28703	-16.1863	Epithelial
0650201_TCAATCTGTGGCGAAT-1	2.44364	-16.2098	Epithelial
0650201_TCAATCTTCTTACCTA-1	2.18038	-16.1585	Epithelial
0650201_TCACAAGTCATGGTCA-1	1.53911	-16.3138	Epithelial
0650201_TCACGAAGTACACCGC-1	2.20016	-16.125	Epithelial
0650201_TCACGAAGTTCGGCAC-1	2.1924	-16.06	Epithelial
0650201_TCAGCTCCATGGATGG-1	2.17001	-16.0759	Epithelial
0650201_TCAGGATAGTGCCAGA-1	1.65695	-16.4428	Epithelial
0650201_TCAGGATAGTTGAGAT-1	1.44274	-16.465	Epithelial
0650201_TCAGGATCACGAGGTA-1	1.85426	-15.7039	Epithelial
0650201_TCAGGTACAGTTCATG-1	2.03822	-15.978	Epithelial
0650201_TCATTTGAGAACTGTA-1	2.39905	-16.2194	Epithelial
0650201_TCATTTGTCACCTTAT-1	1.8655	-15.7492	Epithelial
0650201_TCCCGATGTCAACATC-1	2.21043	-16.3122	Epithelial
0650201_TCGCGAGCAAGCTGGA-1	1.90127	-15.9214	Epithelial
0650201_TCGCGTTTCACTCCTG-1	2.07325	-16.0389	Epithelial
0650201_TCGCGTTTCCAACCAA-1	1.84481	-15.7796	Epithelial
0650201_TCGGGACGTTGTGGAG-1	1.80676	-16.4333	Epithelial
0650201_TCTCATAGTCATATGC-1	2.37013	-16.0671	Epithelial
0650201_TCTCTAAGTGCGAAAC-1	1.91495	-15.7683	Epithelial
0650201_TCTGAGAGTTCGCGAC-1	1.94003	-15.9766	Epithelial
0650201_TCTTTCCAGCAATATG-1	1.97257	-15.7886	Epithelial
0650201_TGAAAGACAATCGGTT-1	2.03891	-15.869	Epithelial
0650201_TGACTTTTCTAACCGA-1	2.178	-16.0447	Epithelial
0650201_TGAGAGGGTTGAGGTG-1	1.4873	-16.4322	Epithelial
0650201_TGAGAGGTCTTGAGGT-1	2.02675	-15.8965	Epithelial
0650201_TGAGCATTCAGCTGGC-1	1.9862	-15.8267	Epithelial
0650201_TGAGCCGAGACCACGA-1	1.8727	-15.7817	Epithelial
0650201_TGAGCCGAGCATGGCA-1	2.24489	-16.1716	Epithelial
0650201_TGAGCCGAGGCTACGA-1	2.41068	-16.248	Epithelial
0650201_TGAGGGAAGTAGTGCG-1	2.33568	-16.09	Epithelial
0650201_TGAGGGACACCGATAT-1	1.87322	-15.8168	Epithelial
0650201_TGATTTCCATCGGAAG-1	1.95653	-16.4768	Epithelial
0650201_TGCACCTTCCCAAGTA-1	1.43823	-16.4678	Epithelial
0650201_TGCCAAAGTCACTGGC-1	2.25251	-16.3519	Epithelial
0650201_TGCGCAGTCGGATGGA-1	2.03028	-16.0209	Epithelial
0650201_TGCGCAGTCTCGCATC-1	2.28435	-16.0853	Epithelial
0650201_TGCGGGTGTAGTACCT-1	2.33146	-16.4289	Epithelial
0650201_TGCGTGGTCGTTACAG-1	1.76582	-15.8983	Epithelial
0650201_TGCTGCTCAAACGCGA-1	1.77547	-15.8519	Epithelial
0650201_TGGCGCACAGCGTCCA-1	1.44472	-16.3351	Epithelial
0650201_TGGCGCAGTCAGGACA-1	1.84323	-15.7222	Epithelial
0650201_TGGGAAGAGTGTGGCA-1	2.32007	-16.2041	Epithelial
0650201_TGGTTAGGTCTAGGTT-1	1.45684	-16.4153	Epithelial
0650201_TGTATTCGTCCTCCAT-1	2.14396	-16.0666	Epithelial
0650201_TGTGTTTGTCTGGTCG-1	2.32094	-16.0989	Epithelial
0650201_TGTGTTTGTTCCAACA-1	2.50883	-16.3739	Epithelial
0650201_TTAACTCTCGGTGTCG-1	2.45327	-16.1789	Epithelial
0650201_TTAGGACAGCAGACTG-1	2.18156	-16.2212	Epithelial
0650201_TTAGGACCAATGGAGC-1	1.51071	-16.4773	Epithelial
0650201_TTATGCTAGACCTTTG-1	1.73974	-15.7016	Epithelial
0650201_TTATGCTAGGCTCTTA-1	2.37831	-16.3958	Epithelial
0650201_TTATGCTCAATCTACG-1	2.21323	-16.0194	Epithelial
0650201_TTCCCAGTCGCGTAGC-1	2.21666	-16.0973	Epithelial
0650201_TTCGGTCGTCGAACAG-1	2.25614	-16.449	Epithelial
0650201_TTCTCAACAGATTGCT-1	2.31943	-16.2992	Epithelial
0650201_TTCTCAACATTGCGGC-1	1.55655	-16.5	Epithelial
0650201_TTCTCCTAGTCGTTTG-1	2.05584	-16.1857	Epithelial
0650201_TTCTTAGTCTCTAAGG-1	2.27298	-16.0936	Epithelial
0650201_TTGACTTGTGCCTTGG-1	2.38105	-16.3853	Epithelial
0650201_TTGCCGTAGGTACTCT-1	2.2303	-16.2933	Epithelial
0650201_TTGTAGGCAGAGTGTG-1	2.11109	-15.942	Epithelial
0650201_TTGTAGGGTTTAAGCC-1	2.15867	-16.1716	Epithelial
0650201_TTTACTGCACTACAGT-1	2.20279	-16.2974	Epithelial
0650201_TTTCCTCCAACCGCCA-1	1.95671	-15.7597	Epithelial
0650201_TTTCCTCCAGCCAGAA-1	1.80908	-16.4968	Epithelial
0650201_TTTCCTCTCGATAGAA-1	2.17803	-15.979	Epithelial
0650201_TTTGTCAAGTTGAGTA-1	1.91676	-15.8286	Epithelial
0650501_AAACGGGTCTGTCCGT-1	2.39917	-12.5077	Epithelial
0650501_AAAGTAGTCCCAAGTA-1	2.31347	-12.6371	Epithelial
0650501_AACCATGAGAGTGAGA-1	1.58171	-12.0692	Epithelial
0650501_AACCATGTCGAATGCT-1	1.87561	-12.9484	Epithelial
0650501_AACTCAGTCCCTCAGT-1	2.00574	-12.667	Epithelial
0650501_AAGGAGCCAAGCGATG-1	1.77933	-12.9194	Epithelial
0650501_AAGTCTGAGACCGGAT-1	1.65096	-12.1398	Epithelial
0650501_ACACCAAGTCTGCAAT-1	1.80006	-12.3578	Epithelial
0650501_ACACCCTGTGACAAAT-1	1.90651	-12.3514	Epithelial
0650501_ACACCGGGTATAGGGC-1	2.07153	-11.9204	Epithelial
0650501_ACACTGAGTCACTGGC-1	2.55701	-12.8422	Epithelial
0650501_ACACTGAGTTGGTGGA-1	0.919503	-12.7341	Epithelial
0650501_ACAGCCGTCCAAACAC-1	2.67938	-12.7014	Epithelial
0650501_ACAGCTACATGCTGGC-1	2.68904	-12.9075	Epithelial
0650501_ACCAGTAGTCTTGCGG-1	2.36362	-13.035	Epithelial
0650501_ACCCACTAGGGATGGG-1	2.70374	-12.6088	Epithelial
0650501_ACCCACTCACCGTTGG-1	1.92226	-12.6461	Epithelial
0650501_ACCGTAAAGACTGGGT-1	2.43379	-12.9078	Epithelial
0650501_ACCTTTAGTCACTGGC-1	2.04859	-12.1538	Epithelial
0650501_ACGAGGACAAGTCTGT-1	1.12832	-12.5378	Epithelial
0650501_ACGATACTCATCGATG-1	1.42739	-12.5821	Epithelial
0650501_ACGATGTAGATCCCGC-1	1.16639	-12.3689	Epithelial
0650501_ACGCCAGGTCCGAAGA-1	2.54256	-12.9664	Epithelial
0650501_ACGCCAGGTGCAGGTA-1	2.36215	-12.6531	Epithelial
0650501_ACGCCGAAGAGACTAT-1	2.81956	-12.2496	Epithelial
0650501_ACGCCGAAGATCCCAT-1	1.8767	-11.7425	Epithelial
0650501_ACGCCGACAAGGTTTC-1	2.92619	-12.895	Epithelial
0650501_ACGGCCAAGCTGTCTA-1	2.37337	-12.9651	Epithelial
0650501_ACGGGTCCACGTGAGA-1	1.73049	-12.3465	Epithelial
0650501_ACGTCAATCCTTGCCA-1	2.43128	-12.9182	Epithelial
0650501_ACTATCTAGCCAGTAG-1	2.0517	-12.8478	Epithelial
0650501_AGAATAGAGTGTCTCA-1	1.5902	-12.8738	Epithelial
0650501_AGAGTGGCATTCCTGC-1	2.26117	-12.8885	Epithelial
0650501_AGATTGCCAATAGCAA-1	1.10333	-12.4882	Epithelial
0650501_AGATTGCCATACCATG-1	1.17469	-12.8553	Epithelial
0650501_AGCCTAATCAAACAAG-1	2.88485	-12.3487	Epithelial
0650501_AGCGGTCGTCCCGACA-1	0.683215	-12.8801	Epithelial
0650501_AGCGTATAGACTGGGT-1	1.20054	-12.4773	Epithelial
0650501_AGCGTATAGCCCAACC-1	2.66708	-12.863	Epithelial
0650501_AGCGTATAGGAGCGTT-1	2.48606	-12.9789	Epithelial
0650501_AGCGTCGGTAGGCTGA-1	1.19995	-12.3422	Epithelial
0650501_AGCTTGAGTTGGTTTG-1	2.28347	-12.9311	Epithelial
0650501_AGGCCACCACCAGTTA-1	2.22932	-12.3108	Epithelial
0650501_AGGCCACCAGTGAGTG-1	1.77233	-11.8079	Epithelial
0650501_AGGCCACGTAAACGCG-1	1.0627	-12.5547	Epithelial
0650501_AGGGAGTTCTCGCTTG-1	2.42439	-12.8626	Epithelial
0650501_AGGGATGGTTAGATGA-1	1.92612	-12.2011	Epithelial
0650501_AGGTCCGTCATTCACT-1	1.96501	-11.5531	Epithelial
0650501_AGTGAGGTCTTTAGTC-1	2.33266	-12.8711	Epithelial
0650501_AGTGTCAAGAGCTGCA-1	1.34802	-12.7207	Epithelial
0650501_AGTGTCATCCACGACG-1	2.31347	-12.9679	Epithelial
0650501_ATAACGCTCCCTCAGT-1	2.25203	-12.5967	Epithelial
0650501_ATAAGAGGTACGACCC-1	2.19667	-12.9956	Epithelial
0650501_ATAAGAGTCAGGCAAG-1	2.4503	-12.8637	Epithelial
0650501_ATAGACCAGTAGGTGC-1	2.4919	-12.1477	Epithelial
0650501_ATAGACCTCTTCTGGC-1	2.06588	-13.0025	Epithelial
0650501_ATCATGGAGGCCCTTG-1	2.41822	-12.8959	Epithelial
0650501_ATCATGGGTAGCGTAG-1	2.80031	-12.6283	Epithelial
0650501_ATCCACCCACGTTGGC-1	2.74969	-12.7885	Epithelial
0650501_ATCCACCCAGGGTACA-1	2.21055	-12.7768	Epithelial
0650501_ATCTGCCGTCTCACCT-1	0.651935	-12.8956	Epithelial
0650501_ATGCGATGTCCCTTGT-1	2.42158	-11.9931	Epithelial
0650501_ATGGGAGGTAATAGCA-1	2.44099	-12.9199	Epithelial
0650501_ATTATCCAGTAGTGCG-1	1.95192	-11.5609	Epithelial
0650501_ATTATCCCATCCGCGA-1	1.8448	-12.8487	Epithelial
0650501_ATTCTACAGCTAAGAT-1	2.37167	-12.8499	Epithelial
0650501_ATTTCTGAGCTGATAA-1	1.97208	-11.8244	Epithelial
0650501_CAACCAAGTAAAGTCA-1	2.29729	-11.927	Epithelial
0650501_CAACCAAGTTGCTCCT-1	0.980523	-12.8394	Epithelial
0650501_CAAGAAATCACCCTCA-1	2.70517	-12.6908	Epithelial
0650501_CAAGGCCCAGTATAAG-1	2.00702	-12.9979	Epithelial
0650501_CACACAAGTAGCGATG-1	2.69689	-12.7387	Epithelial
0650501_CACACCTGTCATCGGC-1	2.75676	-12.4759	Epithelial
0650501_CACTCCACAAGTTCTG-1	2.22217	-12.127	Epithelial
0650501_CAGAATCAGACTAGAT-1	2.34406	-12.5987	Epithelial
0650501_CAGAATCAGGAATTAC-1	0.827553	-12.7307	Epithelial
0650501_CAGAGAGAGATCCCAT-1	2.55005	-12.4756	Epithelial
0650501_CAGAGAGGTTACCGAT-1	0.97224	-12.7098	Epithelial
0650501_CAGATCACATCCGCGA-1	2.31486	-12.2812	Epithelial
0650501_CAGCATAAGACCCACC-1	1.56855	-12.1278	Epithelial
0650501_CAGCCGACACGAAACG-1	2.44137	-12.1144	Epithelial
0650501_CAGCTAAGTGGTGTAG-1	2.5095	-12.6148	Epithelial
0650501_CAGCTGGTCTATCCTA-1	1.67241	-12.8864	Epithelial
0650501_CAGTAACAGTTGCAGG-1	2.50508	-12.2314	Epithelial
0650501_CATATTCAGTGTCCCG-1	2.46289	-12.9996	Epithelial
0650501_CATATTCGTCTGCAAT-1	1.02903	-12.8312	Epithelial
0650501_CATCCACCACGAAGCA-1	0.830211	-12.7026	Epithelial
0650501_CATCGGGAGCTGAACG-1	2.20696	-11.9606	Epithelial
0650501_CATCGGGAGTTACGGG-1	2.09453	-12.6452	Epithelial
0650501_CATGACACAGCAGTTT-1	0.966485	-12.4725	Epithelial
0650501_CATTCGCGTAAACCTC-1	2.67152	-12.6404	Epithelial
0650501_CCAATCCCAACGCACC-1	2.43273	-12.1276	Epithelial
0650501_CCAATCCCACATTCGA-1	2.33333	-13.0207	Epithelial
0650501_CCAATCCTCGCCTGAG-1	1.98629	-11.6318	Epithelial
0650501_CCACCTAGTCTTGCGG-1	2.10325	-12.6652	Epithelial
0650501_CCACTACGTGTAAGTA-1	2.60968	-12.4975	Epithelial
0650501_CCACTACTCAGTTGAC-1	1.0571	-12.5744	Epithelial
0650501_CCAGCGAGTGGTAACG-1	2.26386	-11.7943	Epithelial
0650501_CCAGCGATCGTCACGG-1	1.90033	-11.9735	Epithelial
0650501_CCCATACTCCGCGTTT-1	2.00026	-11.9761	Epithelial
0650501_CCGGGATAGTCTTGCA-1	2.05563	-12.9848	Epithelial
0650501_CCGGGATTCCACGCAG-1	2.56675	-12.122	Epithelial
0650501_CCGTGGATCTCCAACC-1	1.71262	-12.4298	Epithelial
0650501_CCTACACGTCACACGC-1	2.33562	-12.2129	Epithelial
0650501_CCTACCATCACAACGT-1	2.62453	-12.6087	Epithelial
0650501_CCTATTAAGTATTGGA-1	2.82218	-12.9428	Epithelial
0650501_CCTATTAGTCGTTGTA-1	2.23758	-11.8651	Epithelial
0650501_CCTCAGTGTACGCACC-1	2.35232	-12.2451	Epithelial
0650501_CCTTACGAGTGACTCT-1	2.06548	-12.1879	Epithelial
0650501_CCTTACGTCTCTGAGA-1	1.5505	-12.8014	Epithelial
0650501_CCTTCCCAGCAGCGTA-1	2.15178	-11.9084	Epithelial
0650501_CCTTCCCGTAATCGTC-1	1.63703	-12.1386	Epithelial
0650501_CGAGAAGTCACGATGT-1	2.09925	-12.0399	Epithelial
0650501_CGAGCACTCACCTTAT-1	2.02015	-12.2616	Epithelial
0650501_CGAGCACTCCAGTAGT-1	2.62857	-12.8901	Epithelial
0650501_CGAGCACTCGCGTAGC-1	2.43975	-13.0355	Epithelial
0650501_CGAGCCAAGCTGAAAT-1	2.43319	-12.0364	Epithelial
0650501_CGATGTAAGGCCCGTT-1	2.696	-12.494	Epithelial
0650501_CGATGTACAGCTGCAC-1	0.901536	-12.6511	Epithelial
0650501_CGCGTTTAGTGCGTGA-1	1.37073	-12.4165	Epithelial
0650501_CGCGTTTTCTTCCTTC-1	2.3639	-12.4307	Epithelial
0650501_CGGACACGTCTTCAAG-1	1.75306	-12.4032	Epithelial
0650501_CGGACGTGTAATCGTC-1	2.84881	-12.7962	Epithelial
0650501_CGGACGTGTGACTACT-1	0.770447	-12.6329	Epithelial
0650501_CGGACTGAGGGAACGG-1	2.20623	-12.674	Epithelial
0650501_CGGACTGTCGAGAACG-1	2.39606	-12.1996	Epithelial
0650501_CGGGTCATCGACGGAA-1	1.4122	-12.7641	Epithelial
0650501_CGGTTAATCCTGCCAT-1	1.68287	-12.7574	Epithelial
0650501_CGTAGCGCAGGACCCT-1	0.944204	-12.6134	Epithelial
0650501_CGTAGCGCATCTCGCT-1	2.3309	-12.5598	Epithelial
0650501_CGTAGGCAGAAGGGTA-1	1.02388	-12.5906	Epithelial
0650501_CGTCTACAGGTGTGGT-1	1.89913	-11.6808	Epithelial
0650501_CGTCTACCACTCAGGC-1	2.41658	-12.1339	Epithelial
0650501_CGTCTACGTGGCGAAT-1	2.64207	-12.0661	Epithelial
0650501_CGTTAGATCTACCTGC-1	2.00388	-13.1194	Epithelial
0650501_CGTTCTGGTCTCAACA-1	2.21199	-11.8463	Epithelial
0650501_CGTTCTGGTCTCCATC-1	0.840032	-12.7566	Epithelial
0650501_CTAACTTGTCCATCCT-1	2.18369	-13.0353	Epithelial
0650501_CTACGTCGTTAAGGGC-1	1.27727	-12.777	Epithelial
0650501_CTAGAGTCAGTCGTGC-1	2.00653	-12.9623	Epithelial
0650501_CTAGAGTTCTTTCCTC-1	2.7297	-13.0416	Epithelial
0650501_CTGATAGCATGACATC-1	2.35538	-12.5828	Epithelial
0650501_CTGCCTACAATTCCTT-1	1.51612	-12.33	Epithelial
0650501_CTGCCTACACCAACCG-1	2.10564	-12.6579	Epithelial
0650501_CTGCCTACATATACGC-1	2.0071	-12.9667	Epithelial
0650501_CTGCGGAAGTGATCGG-1	2.29375	-12.1246	Epithelial
0650501_CTGGTCTAGTTCGCAT-1	2.34632	-12.3304	Epithelial
0650501_CTGGTCTTCCGGCACA-1	1.94484	-13.0472	Epithelial
0650501_CTTAACTAGTACGACG-1	0.84095	-12.7347	Epithelial
0650501_CTTAACTGTGTTTGGT-1	2.68082	-12.5957	Epithelial
0650501_CTTACCGGTTAGAACA-1	2.81369	-12.6771	Epithelial
0650501_CTTGGCTGTCGCATCG-1	2.22858	-12.1668	Epithelial
0650501_GAAATGAGTATCAGTC-1	2.58594	-12.2888	Epithelial
0650501_GAACATCAGTTGAGAT-1	2.08002	-11.8034	Epithelial
0650501_GACCAATCAGGTGGAT-1	1.81977	-11.7708	Epithelial
0650501_GACCTGGTCGGAATCT-1	2.07852	-12.5088	Epithelial
0650501_GACGCGTTCCAGTAGT-1	1.372	-12.8072	Epithelial
0650501_GACGTGCAGCTTCGCG-1	1.97728	-12.0997	Epithelial
0650501_GACGTTACAAATACAG-1	2.42234	-12.7155	Epithelial
0650501_GACTAACCACAGGAGT-1	2.33961	-11.9228	Epithelial
0650501_GACTACACATGTAGTC-1	1.32976	-12.8035	Epithelial
0650501_GACTACAGTCTCCCTA-1	2.77827	-12.8411	Epithelial
0650501_GACTGCGAGGAGCGTT-1	1.98212	-12.0674	Epithelial
0650501_GACTGCGTCGCGCCAA-1	1.73066	-12.9461	Epithelial
0650501_GAGCAGAGTACATCCA-1	0.939101	-12.747	Epithelial
0650501_GAGTCCGAGGAATTAC-1	0.785374	-12.7397	Epithelial
0650501_GAGTCCGCACATTAGC-1	1.81938	-11.8942	Epithelial
0650501_GATCAGTTCATAAAGG-1	0.754456	-12.7752	Epithelial
0650501_GATCGATCACGTCAGC-1	2.19949	-12.9923	Epithelial
0650501_GATCGTATCCCTCTTT-1	2.39382	-12.661	Epithelial
0650501_GATCGTATCTCGTTTA-1	2.71548	-12.8959	Epithelial
0650501_GATCTAGGTGTGGCTC-1	2.37655	-12.9248	Epithelial
0650501_GATGAAATCCCAGGTG-1	2.82174	-12.1583	Epithelial
0650501_GATGAGGCATGGATGG-1	1.80313	-12.2375	Epithelial
0650501_GATTCAGAGTGGAGTC-1	1.63677	-12.8656	Epithelial
0650501_GATTCAGGTCTCTCTG-1	1.20944	-12.5179	Epithelial
0650501_GCAATCAAGGCGCTCT-1	2.03574	-11.9643	Epithelial
0650501_GCACATAGTAAAGTCA-1	2.30529	-12.4297	Epithelial
0650501_GCACATAGTAAGAGAG-1	2.18965	-11.9434	Epithelial
0650501_GCACTCTGTGGTGTAG-1	1.52631	-12.3322	Epithelial
0650501_GCATACAAGGTGATAT-1	2.42604	-12.1047	Epithelial
0650501_GCATACACAACAACCT-1	2.67068	-12.2288	Epithelial
0650501_GCATACATCTTTACAC-1	2.82522	-12.9042	Epithelial
0650501_GCATGCGCACATCTTT-1	2.38147	-12.2731	Epithelial
0650501_GCATGCGGTGTGAATA-1	0.797254	-12.8192	Epithelial
0650501_GCCAAATAGCTGCCCA-1	2.8448	-12.2126	Epithelial
0650501_GCGAGAACATTGGCGC-1	2.40306	-12.4463	Epithelial
0650501_GCGAGAAGTAATCACC-1	1.22122	-12.4372	Epithelial
0650501_GCGCAACTCCCAGGTG-1	2.02265	-12.0964	Epithelial
0650501_GCGCAGTTCTTGTATC-1	2.26544	-12.8643	Epithelial
0650501_GCGGGTTAGTAGCGGT-1	2.05908	-12.3413	Epithelial
0650501_GCTCCTACACAGACTT-1	2.26991	-11.8424	Epithelial
0650501_GCTCCTAGTTAAGAAC-1	1.91333	-12.8822	Epithelial
0650501_GCTGCAGGTTTGACAC-1	1.04261	-12.606	Epithelial
0650501_GCTGCGAAGAAAGTGG-1	2.58802	-12.0301	Epithelial
0650501_GCTGCGAAGCTAGCCC-1	1.9545	-12.64	Epithelial
0650501_GCTGCGAAGTTCGCAT-1	1.1224	-12.5469	Epithelial
0650501_GCTGCTTCACGACGAA-1	2.53469	-12.3279	Epithelial
0650501_GCTGCTTGTCGAACAG-1	2.68443	-12.3751	Epithelial
0650501_GCTGCTTTCAAAGACA-1	2.35033	-12.3398	Epithelial
0650501_GCTGGGTAGGACCACA-1	1.64859	-12.8124	Epithelial
0650501_GCTGGGTTCACAGGCC-1	1.40403	-12.5946	Epithelial
0650501_GCTTCCAAGCAGATCG-1	2.69211	-12.9058	Epithelial
0650501_GGAAAGCCAGCCTGTG-1	1.61739	-12.8555	Epithelial
0650501_GGACAAGAGCCATCGC-1	2.74118	-12.8702	Epithelial
0650501_GGACAAGAGTGCGTGA-1	2.73016	-12.4634	Epithelial
0650501_GGACATTAGGTAGCTG-1	2.6284	-12.2645	Epithelial
0650501_GGACGTCAGGGAAACA-1	2.64057	-12.4936	Epithelial
0650501_GGAGCAATCTGGTTCC-1	1.90621	-12.6635	Epithelial
0650501_GGAGCAATCTTGAGGT-1	2.84741	-12.5425	Epithelial
0650501_GGATGTTCAGCTCGAC-1	2.80986	-12.9222	Epithelial
0650501_GGCAATTTCTTGCAAG-1	2.7201	-12.3788	Epithelial
0650501_GGCCGATCATGGTCTA-1	1.49091	-12.899	Epithelial
0650501_GGCGACTAGATCGGGT-1	1.37112	-12.302	Epithelial
0650501_GGCGTGTCAGTAAGCG-1	2.35352	-11.7918	Epithelial
0650501_GGCTCGACAATGGAGC-1	1.88292	-11.58	Epithelial
0650501_GGCTCGATCTACTCAT-1	2.54996	-12.408	Epithelial
0650501_GGCTGGTAGCGATTCT-1	2.61824	-12.203	Epithelial
0650501_GGCTGGTGTACTCGCG-1	2.07641	-11.7726	Epithelial
0650501_GGGACCTGTACGAAAT-1	2.57942	-12.9078	Epithelial
0650501_GGGATGACAGCTGTTA-1	1.18119	-12.7436	Epithelial
0650501_GGGTCTGGTTCAGGCC-1	2.2457	-12.0523	Epithelial
0650501_GGGTTGCGTTTGGGCC-1	2.36777	-12.64	Epithelial
0650501_GGTGAAGAGATGGGTC-1	2.02223	-11.8977	Epithelial
0650501_GGTGCGTTCACCTTAT-1	2.39627	-11.9969	Epithelial
0650501_GGTGTTATCATTGCCC-1	2.77406	-12.2073	Epithelial
0650501_GTAACGTCATGCAATC-1	2.07084	-12.2007	Epithelial
0650501_GTAACGTGTCTGCCAG-1	2.46292	-12.5407	Epithelial
0650501_GTACGTAAGCGTGAGT-1	0.938723	-12.5744	Epithelial
0650501_GTACGTACAGTCGTGC-1	1.30645	-12.8193	Epithelial
0650501_GTACTCCTCGTACCGG-1	2.39282	-12.1665	Epithelial
0650501_GTAGGCCAGGCTACGA-1	2.45478	-12.5478	Epithelial
0650501_GTATCTTAGTCCAGGA-1	1.21638	-12.3687	Epithelial
0650501_GTATTCTGTCTCCACT-1	2.81545	-12.9053	Epithelial
0650501_GTCACGGGTCACCTAA-1	1.87643	-11.6863	Epithelial
0650501_GTCATTTCATCCGGGT-1	2.69757	-12.7274	Epithelial
0650501_GTCCTCACAGGGAGAG-1	2.74315	-12.8028	Epithelial
0650501_GTCCTCATCGCTAGCG-1	1.7298	-12.5409	Epithelial
0650501_GTCGGGTCAGTCAGAG-1	2.59418	-12.4348	Epithelial
0650501_GTCGTAAAGAAGAAGC-1	2.35778	-12.8133	Epithelial
0650501_GTCGTAATCTATCCTA-1	1.66144	-12.8809	Epithelial
0650501_GTGCAGCAGCGTGTCC-1	2.11439	-12.5282	Epithelial
0650501_GTGCAGCCAAAGTGCG-1	2.28807	-12.936	Epithelial
0650501_GTGCAGCCAAGCGTAG-1	2.7227	-12.8637	Epithelial
0650501_GTGCATAAGTTATCGC-1	2.06589	-12.2079	Epithelial
0650501_GTGCGGTGTTCAACCA-1	2.77223	-12.6752	Epithelial
0650501_GTGTGCGGTCTTCAAG-1	1.89787	-11.7032	Epithelial
0650501_GTGTGCGTCTTCGAGA-1	2.70399	-12.623	Epithelial
0650501_GTGTTAGTCGAACGGA-1	2.53034	-12.7367	Epithelial
0650501_GTTCTCGAGGGAACGG-1	2.63052	-12.6937	Epithelial
0650501_GTTCTCGCAGTCACTA-1	2.76601	-12.8574	Epithelial
0650501_GTTCTCGGTAGCTAAA-1	2.57416	-12.1678	Epithelial
0650501_GTTCTCGTCAGCTGGC-1	2.03794	-11.9006	Epithelial
0650501_GTTTCTAAGTGCTGCC-1	1.71752	-12.8811	Epithelial
0650501_GTTTCTATCACAACGT-1	2.4956	-12.5941	Epithelial
0650501_TAAACCGTCCGTTGCT-1	1.56179	-12.4813	Epithelial
0650501_TAAGCGTGTTACGGAG-1	2.40964	-13.0231	Epithelial
0650501_TAAGCGTTCTGTCCGT-1	1.19493	-12.5617	Epithelial
0650501_TAAGTGCCAACGATCT-1	1.00692	-12.6841	Epithelial
0650501_TACAGTGCACGTCAGC-1	1.44755	-12.5032	Epithelial
0650501_TACCTATAGATCTGAA-1	2.29154	-13.0139	Epithelial
0650501_TACCTATAGTATGACA-1	2.74326	-12.7872	Epithelial
0650501_TACCTATTCAGAGCTT-1	2.18239	-12.9227	Epithelial
0650501_TACCTATTCATATCGG-1	2.21481	-12.2889	Epithelial
0650501_TACGGATGTGCTCTTC-1	1.51328	-12.1779	Epithelial
0650501_TACTCGCAGGTGATTA-1	1.66896	-12.7478	Epithelial
0650501_TACTCGCCAACTGCTA-1	1.98111	-12.0152	Epithelial
0650501_TACTTGTCAGAGTGTG-1	1.276	-12.2721	Epithelial
0650501_TAGACCAGTGGTTTCA-1	1.86465	-11.6831	Epithelial
0650501_TAGGCATGTAAGGATT-1	2.55963	-12.371	Epithelial
0650501_TAGGCATGTAGAAGGA-1	2.88506	-12.4397	Epithelial
0650501_TAGTTGGGTAGCGTAG-1	2.4375	-12.1666	Epithelial
0650501_TATGCCCAGATGAGAG-1	2.78517	-12.8551	Epithelial
0650501_TATTACCAGCTCTCGG-1	2.30693	-11.8874	Epithelial
0650501_TATTACCTCAAGCCTA-1	0.84754	-12.7983	Epithelial
0650501_TCAATCTAGAACTGTA-1	1.87452	-11.8416	Epithelial
0650501_TCAATCTCAAAGCAAT-1	2.70687	-12.7443	Epithelial
0650501_TCAGATGAGGGAACGG-1	2.60276	-12.8488	Epithelial
0650501_TCAGCTCGTCTTGCGG-1	1.71918	-12.2511	Epithelial
0650501_TCAGCTCTCGCGATCG-1	1.34338	-12.2478	Epithelial
0650501_TCAGGATGTCACCTAA-1	0.924788	-12.7822	Epithelial
0650501_TCAGGATGTCCGCTGA-1	2.08632	-11.6865	Epithelial
0650501_TCGGTAAGTCAATACC-1	1.19612	-12.4456	Epithelial
0650501_TCGTACCAGTGAAGTT-1	2.32655	-12.2122	Epithelial
0650501_TCGTACCCAATGGAAT-1	2.35276	-12.9924	Epithelial
0650501_TCGTAGAGTATAATGG-1	2.15548	-11.9989	Epithelial
0650501_TCGTAGATCTCTAAGG-1	1.91446	-11.6958	Epithelial
0650501_TCTCATATCTAAGCCA-1	2.52592	-12.9903	Epithelial
0650501_TCTCTAAAGTGTACTC-1	1.47284	-12.5398	Epithelial
0650501_TCTGAGATCAGCAACT-1	2.05512	-11.8612	Epithelial
0650501_TCTGGAATCCCGGATG-1	0.959883	-12.747	Epithelial
0650501_TCTTCGGTCCGTCATC-1	1.77302	-12.8176	Epithelial
0650501_TCTTTCCTCCTTGCCA-1	0.921927	-12.6303	Epithelial
0650501_TGAAAGAGTTACTGAC-1	2.44309	-12.576	Epithelial
0650501_TGACTAGGTGCTAGCC-1	1.93011	-11.6086	Epithelial
0650501_TGACTTTAGGCAGGTT-1	2.60736	-12.6834	Epithelial
0650501_TGACTTTGTGTAACGG-1	1.59174	-12.5686	Epithelial
0650501_TGACTTTTCATGTCCC-1	2.17865	-11.9922	Epithelial
0650501_TGAGCATGTGGCTCCA-1	2.49239	-12.8456	Epithelial
0650501_TGAGCCGGTCGCTTCT-1	2.18706	-13.0625	Epithelial
0650501_TGATTTCAGGCGTACA-1	1.08582	-12.4761	Epithelial
0650501_TGATTTCCAATCCAAC-1	2.07125	-11.6729	Epithelial
0650501_TGATTTCCAGTAAGCG-1	2.58057	-12.4866	Epithelial
0650501_TGATTTCTCGGCTTGG-1	0.913742	-12.7344	Epithelial
0650501_TGCCAAAAGCGAGAAA-1	1.266	-12.7482	Epithelial
0650501_TGCCCATAGATGGGTC-1	2.55288	-12.6217	Epithelial
0650501_TGCCCATTCGCCTGAG-1	1.86061	-12.8064	Epithelial
0650501_TGCCCTAAGTTAACGA-1	2.27268	-12.9725	Epithelial
0650501_TGCCCTACAGTCACTA-1	2.11433	-12.733	Epithelial
0650501_TGCCCTAGTTGGTGGA-1	2.56528	-12.4989	Epithelial
0650501_TGCGGGTGTCATATGC-1	2.52271	-13.0075	Epithelial
0650501_TGCTACCAGCCCGAAA-1	1.86133	-11.604	Epithelial
0650501_TGCTACCTCAACGGGA-1	2.05786	-12.0853	Epithelial
0650501_TGCTACCTCATCTGCC-1	2.45676	-12.1573	Epithelial
0650501_TGCTGCTTCGCGTAGC-1	2.18199	-12.9896	Epithelial
0650501_TGGACGCTCTGCAAGT-1	2.29922	-12.4906	Epithelial
0650501_TGGCCAGAGACTAGAT-1	2.7473	-12.8833	Epithelial
0650501_TGGCCAGGTTGGTAAA-1	1.23546	-12.3724	Epithelial
0650501_TGGCGCAAGCAGACTG-1	0.981767	-12.6048	Epithelial
0650501_TGGCGCAGTATATGGA-1	1.66307	-12.4564	Epithelial
0650501_TGGGAAGAGTGGTCCC-1	2.32635	-12.3803	Epithelial
0650501_TGGGAAGCAAATTGCC-1	2.07289	-11.7105	Epithelial
0650501_TGGGAAGCATTAGCCA-1	1.95464	-11.579	Epithelial
0650501_TGGTTCCCAGCGATCC-1	1.11226	-12.5146	Epithelial
0650501_TGGTTCCTCGACGGAA-1	2.38725	-12.0674	Epithelial
0650501_TGTCCCAGTCATACTG-1	1.9979	-11.9429	Epithelial
0650501_TGTGGTAGTAGCCTAT-1	2.40335	-12.9029	Epithelial
0650501_TGTGGTATCTACTTAC-1	1.25121	-12.3458	Epithelial
0650501_TGTGTTTCATGACGGA-1	1.96651	-12.8956	Epithelial
0650501_TTCCCAGGTAAACACA-1	1.03262	-12.5528	Epithelial
0650501_TTCCCAGGTTCCACAA-1	2.78374	-12.7707	Epithelial
0650501_TTCGAAGTCGAATGCT-1	2.42279	-12.241	Epithelial
0650501_TTCGGTCAGCACGCCT-1	1.31657	-12.4831	Epithelial
0650501_TTGAACGTCAGTTGAC-1	2.32096	-12.9462	Epithelial
0650501_TTGACTTTCGGTCTAA-1	1.94264	-12.0828	Epithelial
0650501_TTGCCGTAGTATTGGA-1	0.933784	-12.6675	Epithelial
0650501_TTGCCGTTCGCGTAGC-1	0.780653	-12.7869	Epithelial
0650501_TTGGAACGTCTTGTCC-1	1.24911	-12.5325	Epithelial
0650501_TTTGGTTCACTTAACG-1	2.18097	-13.0254	Epithelial
0650501_TTTGGTTGTTAGGGTG-1	1.21215	-12.7757	Epithelial
0650501_TTTGGTTTCGAATGCT-1	2.81674	-12.8086	Epithelial
0650501_TTTGTCAGTAGTACCT-1	1.91338	-12.7796	Epithelial
0650801_AAACCTGTCGTGACAT-1	-6.01493	-13.2462	Epithelial
0650801_AAACGGGGTATGCTTG-1	-6.171	-13.0963	Epithelial
0650801_AAACGGGGTCGCGGTT-1	-5.6882	-12.7064	Epithelial
0650801_AAAGATGTCGAGGTAG-1	-6.41231	-12.8522	Epithelial
0650801_AAAGCAAGTGTCAATC-1	-6.3329	-12.8787	Epithelial
0650801_AAAGCAATCGCCATAA-1	-5.61968	-12.6584	Epithelial
0650801_AAATGCCAGTGCGTGA-1	-6.0787	-13.2083	Epithelial
0650801_AAATGCCTCCTGCTTG-1	12.7844	-6.06976	Epithelial
0650801_AACACGTGTCTGATCA-1	-6.42049	-12.8241	Epithelial
0650801_AACCATGAGTGTACGG-1	-6.2014	-13.057	Epithelial
0650801_AACCATGCAATGTTGC-1	-5.64748	-12.697	Epithelial
0650801_AACGTTGGTCACCCAG-1	-6.32732	-12.9149	Epithelial
0650801_AACTCCCGTTCCCGAG-1	13.2274	-6.66578	Epithelial
0650801_AACTGGTGTCGCATAT-1	-5.9882	-12.6296	Epithelial
0650801_AACTTTCTCTTCAACT-1	-6.39696	-12.8294	Epithelial
0650801_AAGACCTGTCAATGTC-1	-6.35612	-12.8597	Epithelial
0650801_AAGACCTGTCCAAGTT-1	-6.19448	-13.0079	Epithelial
0650801_AAGGAGCTCAAACCAC-1	13.0842	-6.20764	Epithelial
0650801_AAGGAGCTCCGTCATC-1	-6.01687	-13.2065	Epithelial
0650801_AATCCAGTCCTGCTTG-1	12.9082	-6.20819	Epithelial
0650801_AATCGGTCAACACCCG-1	-6.15315	-13.0909	Epithelial
0650801_ACACCCTCAAGTACCT-1	12.5333	-6.0489	Epithelial
0650801_ACACCGGAGGGCTCTC-1	-6.07933	-13.1092	Epithelial
0650801_ACACTGATCGTGGACC-1	13.3313	-6.37714	Epithelial
0650801_ACATACGCATCTCGCT-1	12.8765	-6.19447	Epithelial
0650801_ACGAGCCCACCGCTAG-1	-6.38581	-12.8184	Epithelial
0650801_ACGAGCCCATATGAGA-1	-5.97999	-13.2271	Epithelial
0650801_ACGATACCAGATGGGT-1	-6.39202	-12.8293	Epithelial
0650801_ACGATGTGTATTAGCC-1	-6.27742	-12.7304	Epithelial
0650801_ACGCAGCTCGCGATCG-1	-5.7825	-12.7453	Epithelial
0650801_ACTATCTCACGGCTAC-1	-5.90494	-12.7163	Epithelial
0650801_ACTGAGTAGGCGCTCT-1	-6.41688	-12.8108	Epithelial
0650801_ACTGAGTCACAGGAGT-1	-6.22718	-13.0402	Epithelial
0650801_ACTGAGTCACCAGTTA-1	-6.34109	-12.8621	Epithelial
0650801_ACTGCTCTCGGCTACG-1	-6.35411	-12.7816	Epithelial
0650801_ACTGTCCAGCATGGCA-1	-5.96333	-13.0703	Epithelial
0650801_ACTTACTGTCATCGGC-1	-6.39412	-12.832	Epithelial
0650801_AGAATAGAGATGTGGC-1	-5.99082	-13.1641	Epithelial
0650801_AGACGTTCAGTCAGAG-1	12.6354	-6.3329	Epithelial
0650801_AGAGCTTGTCGAGATG-1	12.5019	-6.07991	Epithelial
0650801_AGATCTGGTAATAGCA-1	12.4778	-5.98879	Epithelial
0650801_AGCAGCCGTACTCGCG-1	-6.35547	-12.8846	Epithelial
0650801_AGCGGTCCAAGACGTG-1	-6.25488	-12.8616	Epithelial
0650801_AGGCCGTCAATCCAAC-1	-6.28491	-12.945	Epithelial
0650801_AGGGTGATCGATCCCT-1	-6.22645	-13.0411	Epithelial
0650801_AGGTCCGGTCGAAAGC-1	-6.37472	-12.8263	Epithelial
0650801_AGTCTTTCAGCCTTTC-1	12.9499	-5.98697	Epithelial
0650801_AGTCTTTCATGCCACG-1	-6.40443	-12.8017	Epithelial
0650801_AGTTGGTCACAAGCCC-1	-6.35286	-12.7768	Epithelial
0650801_ATAACGCAGGCGACAT-1	-6.29239	-12.8515	Epithelial
0650801_ATAGACCCACGGTTTA-1	12.8685	-6.16013	Epithelial
0650801_ATCATGGCAATCTGCA-1	-5.97284	-13.1356	Epithelial
0650801_ATGAGGGTCAGCGACC-1	-6.05015	-13.2117	Epithelial
0650801_ATGAGGGTCTGTTGAG-1	-6.35851	-12.7653	Epithelial
0650801_ATGCGATGTAAGGGAA-1	12.7294	-6.63953	Epithelial
0650801_ATGGGAGAGCGTTTAC-1	-5.6391	-12.6485	Epithelial
0650801_ATGGGAGGTTTGTGTG-1	-6.11353	-13.1752	Epithelial
0650801_ATTACTCGTGGAAAGA-1	-6.47427	-12.7154	Epithelial
0650801_ATTACTCGTGTGGTTT-1	-5.97418	-12.7224	Epithelial
0650801_ATTACTCTCTTACCTA-1	12.0516	-5.35755	Epithelial
0650801_ATTATCCCATGCCCGA-1	-6.28272	-12.8078	Epithelial
0650801_ATTGGTGTCCAAACTG-1	-6.12699	-13.1256	Epithelial
0650801_ATTTCTGTCGGCATCG-1	-5.6754	-12.6665	Epithelial
0650801_CAACCAAAGTATCGAA-1	-6.03984	-13.1916	Epithelial
0650801_CAACCAACAAACCCAT-1	12.9888	-6.17951	Epithelial
0650801_CAACCTCCATCCAACA-1	12.661	-6.19526	Epithelial
0650801_CAACCTCCATGTTCCC-1	12.2593	-5.9343	Epithelial
0650801_CAACTAGTCAGCGATT-1	12.7294	-6.28425	Epithelial
0650801_CAACTAGTCGTCCAGG-1	-5.90272	-12.7006	Epithelial
0650801_CACAAACTCTCTAGGA-1	-6.3477	-12.8355	Epithelial
0650801_CACACAATCCGGCACA-1	-5.59361	-12.6391	Epithelial
0650801_CACACTCTCTGGTATG-1	-6.3486	-12.8535	Epithelial
0650801_CACAGGCAGAATGTTG-1	-5.70386	-12.6776	Epithelial
0650801_CACAGGCCATGCCCGA-1	-5.72971	-12.688	Epithelial
0650801_CACATAGTCATCGCTC-1	12.8045	-6.23559	Epithelial
0650801_CACATTTCACTGAAGG-1	13.1378	-6.04286	Epithelial
0650801_CACATTTCAGCCACCA-1	12.8731	-6.31716	Epithelial
0650801_CAGAGAGAGATTACCC-1	-6.36942	-12.8626	Epithelial
0650801_CAGATCAGTAAAGTCA-1	-6.39832	-12.8245	Epithelial
0650801_CAGCTGGAGGATCGCA-1	-6.08917	-13.1867	Epithelial
0650801_CAGGTGCTCTTTCCTC-1	12.6615	-6.53023	Epithelial
0650801_CAGTCCTAGGGCATGT-1	12.4971	-6.4885	Epithelial
0650801_CATATGGAGTGAAGTT-1	12.6055	-6.11046	Epithelial
0650801_CATATGGGTAGCGTAG-1	-6.36083	-12.8472	Epithelial
0650801_CATATTCCAAGTAATG-1	-6.28766	-12.9776	Epithelial
0650801_CATATTCTCCACGAAT-1	-5.80517	-12.7676	Epithelial
0650801_CATCAAGAGGCCCTTG-1	12.8575	-6.1962	Epithelial
0650801_CATCAAGCAGCTGCAC-1	-6.13105	-13.1249	Epithelial
0650801_CATCCACCATTCGACA-1	12.7743	-6.1538	Epithelial
0650801_CATCCACGTAAGTAGT-1	-6.03906	-13.2069	Epithelial
0650801_CATCGGGGTAGTACCT-1	-6.00541	-13.0803	Epithelial
0650801_CATCGGGTCCTACAGA-1	-6.29855	-12.8959	Epithelial
0650801_CATGCCTGTCATGCCG-1	-6.25227	-12.9927	Epithelial
0650801_CATTATCTCAGTTGAC-1	13.0046	-6.02129	Epithelial
0650801_CATTCGCCAGGAATCG-1	-6.33207	-12.9517	Epithelial
0650801_CCACCTACAGGGATTG-1	-5.95051	-13.0808	Epithelial
0650801_CCATGTCGTGAAGGCT-1	-5.84549	-12.7763	Epithelial
0650801_CCATGTCTCTGGTTCC-1	-6.26045	-12.8726	Epithelial
0650801_CCCAGTTCACGCCAGT-1	-6.35213	-12.8211	Epithelial
0650801_CCGGTAGAGCGCCTTG-1	-6.35545	-12.864	Epithelial
0650801_CCGTACTGTAATAGCA-1	-6.24307	-13.0065	Epithelial
0650801_CCTACACAGTGTCTCA-1	13.1268	-5.79856	Epithelial
0650801_CCTACCAGTGATAAGT-1	-6.108	-13.2405	Epithelial
0650801_CCTCAGTAGATGCGAC-1	-6.36245	-12.8268	Epithelial
0650801_CCTCTGATCAGCATGT-1	13.2934	-6.32945	Epithelial
0650801_CCTTACGGTCATGCCG-1	-6.40666	-12.8013	Epithelial
0650801_CGAACATAGTGAACGC-1	-5.5964	-12.6512	Epithelial
0650801_CGAACATAGTGCCATT-1	-6.31496	-12.8324	Epithelial
0650801_CGAACATGTCTAGTCA-1	-6.18987	-13.0868	Epithelial
0650801_CGAACATTCTCACATT-1	-6.25001	-12.7914	Epithelial
0650801_CGAATGTGTTGGGACA-1	-6.0117	-13.2536	Epithelial
0650801_CGAATGTTCCCGGATG-1	-6.34441	-12.8531	Epithelial
0650801_CGAGAAGCAAGGTGTG-1	13.5944	-7.29746	Epithelial
0650801_CGAGAAGGTCGCTTCT-1	-5.99431	-13.261	Epithelial
0650801_CGAGCACCACCAGGTC-1	-5.71715	-12.6914	Epithelial
0650801_CGAGCCAGTCGGCATC-1	12.9552	-6.12618	Epithelial
0650801_CGCGTTTGTTGGGACA-1	-6.32559	-12.886	Epithelial
0650801_CGCTGGACAGGTGCCT-1	-6.35506	-12.8793	Epithelial
0650801_CGCTTCAAGCCACGTC-1	-6.04835	-13.1985	Epithelial
0650801_CGGAGCTTCATGCAAC-1	13.6532	-6.84615	Epithelial
0650801_CGGAGTCGTATATGGA-1	13.2175	-6.55504	Epithelial
0650801_CGGCTAGAGGCTCAGA-1	-5.82172	-12.8273	Epithelial
0650801_CGGCTAGTCACCCTCA-1	-5.83869	-12.8305	Epithelial
0650801_CGGGTCACAGTCAGAG-1	-6.29926	-12.7886	Epithelial
0650801_CGTAGCGCATTGGCGC-1	12.6226	-6.3711	Epithelial
0650801_CGTAGCGTCTACTCAT-1	-6.0221	-13.1853	Epithelial
0650801_CGTAGGCCAATGACCT-1	12.6615	-6.35523	Epithelial
0650801_CGTCAGGTCTGAAAGA-1	-6.37629	-12.8392	Epithelial
0650801_CGTGAGCGTCCGAACC-1	-5.70879	-12.6982	Epithelial
0650801_CGTGAGCTCTACCTGC-1	-6.1791	-13.1602	Epithelial
0650801_CGTTAGAAGTACACCT-1	12.7421	-6.26094	Epithelial
0650801_CGTTAGATCAGTTTGG-1	13.1308	-5.96785	Epithelial
0650801_CGTTCTGTCAACTCTT-1	-5.95031	-13.1427	Epithelial
0650801_CTAAGACCAGTGGAGT-1	12.6208	-6.68825	Epithelial
0650801_CTAAGACTCATCTGCC-1	13.0064	-6.15095	Epithelial
0650801_CTACACCCAATAGCAA-1	-5.95259	-12.7386	Epithelial
0650801_CTACATTGTCTCTCGT-1	-6.17218	-12.7694	Epithelial
0650801_CTAGCCTAGCGATCCC-1	-5.64815	-12.6654	Epithelial
0650801_CTAGTGACAGTGAGTG-1	12.7081	-6.19152	Epithelial
0650801_CTCCTAGAGTTGTCGT-1	-5.94169	-12.7927	Epithelial
0650801_CTCGAAAAGTGTACTC-1	-6.00736	-12.7284	Epithelial
0650801_CTCGAGGCAAGCGATG-1	-6.05913	-13.1937	Epithelial
0650801_CTCGAGGCATGTTCCC-1	12.6112	-6.04264	Epithelial
0650801_CTCGGAGTCAGGCAAG-1	-6.20928	-12.8845	Epithelial
0650801_CTCGTACAGACAATAC-1	13.366	-6.93437	Epithelial
0650801_CTCGTACCAGATCTGT-1	-5.70147	-12.6766	Epithelial
0650801_CTCGTCATCTGCAGTA-1	-6.3965	-12.8303	Epithelial
0650801_CTGATCCAGGGATACC-1	-6.09978	-13.0954	Epithelial
0650801_CTGATCCAGTGCTGCC-1	12.9814	-5.88445	Epithelial
0650801_CTGCCTAAGCGTCAAG-1	12.6929	-6.6499	Epithelial
0650801_CTGTTTATCACCGTAA-1	-6.07559	-13.2477	Epithelial
0650801_CTTAGGACACCATCCT-1	-6.33504	-12.8144	Epithelial
0650801_GAAACTCCAGGGTACA-1	12.6805	-6.05656	Epithelial
0650801_GAAATGACAATGGAAT-1	-5.65496	-12.76	Epithelial
0650801_GAAATGACACTCGACG-1	-6.0905	-13.1968	Epithelial
0650801_GAACCTAAGCCAGTAG-1	12.8878	-6.17323	Epithelial
0650801_GAACGGATCCAAATGC-1	-5.61952	-12.683	Epithelial
0650801_GAAGCAGTCGTCTGCT-1	12.5672	-5.9313	Epithelial
0650801_GAATAAGGTCTTGATG-1	-6.05063	-13.2219	Epithelial
0650801_GAATAAGTCAGTTAGC-1	-6.07249	-13.2211	Epithelial
0650801_GACGCGTAGCTAACTC-1	-6.37194	-12.8412	Epithelial
0650801_GACGCGTCACCGATAT-1	13.0168	-6.24	Epithelial
0650801_GACGGCTCACATAACC-1	-6.02717	-13.1961	Epithelial
0650801_GACGGCTGTCGTTGTA-1	12.324	-5.90442	Epithelial
0650801_GACGTGCCAGAGTGTG-1	-6.04545	-13.1668	Epithelial
0650801_GACTAACTCCCGGATG-1	-6.04296	-13.1322	Epithelial
0650801_GACTGCGCAAGAAAGG-1	12.6055	-6.17745	Epithelial
0650801_GAGGTGAAGGGCATGT-1	-5.64216	-12.6786	Epithelial
0650801_GAGGTGATCCTTTCGG-1	12.933	-6.12092	Epithelial
0650801_GATCAGTGTTTAGCTG-1	-6.3381	-12.8374	Epithelial
0650801_GATCGTAAGCCATCGC-1	-6.10908	-13.1682	Epithelial
0650801_GATCTAGGTAAGCACG-1	-5.75675	-12.8129	Epithelial
0650801_GCAAACTCACCCATGG-1	-6.36306	-12.8309	Epithelial
0650801_GCAAACTGTCGGCATC-1	-6.36969	-12.8469	Epithelial
0650801_GCACATACATGCCTTC-1	-6.15265	-12.782	Epithelial
0650801_GCACTCTAGGGCTTCC-1	-6.22237	-12.9246	Epithelial
0650801_GCAGCCAAGATCACGG-1	-6.28822	-12.9491	Epithelial
0650801_GCATACATCAGGTAAA-1	-5.78929	-12.776	Epithelial
0650801_GCATGTATCATCGATG-1	13.0415	-6.14979	Epithelial
0650801_GCCAAATAGGCACATG-1	-6.3855	-12.9376	Epithelial
0650801_GCGACCAAGACCCACC-1	-6.00258	-13.1609	Epithelial
0650801_GCGAGAAAGCCCAACC-1	-5.74695	-12.8112	Epithelial
0650801_GCGAGAAAGTTTGCGT-1	-5.59966	-12.5918	Epithelial
0650801_GCGAGAAGTCCCGACA-1	12.9889	-6.12524	Epithelial
0650801_GCGAGAAGTCGCGAAA-1	-5.60147	-12.6342	Epithelial
0650801_GCGCCAACACTGAAGG-1	12.7876	-6.25991	Epithelial
0650801_GCTCCTACAAAGAATC-1	-6.00464	-13.1464	Epithelial
0650801_GCTGCAGAGTCGTACT-1	-5.56169	-12.5995	Epithelial
0650801_GCTGGGTAGGGTCGAT-1	-6.0849	-13.2004	Epithelial
0650801_GCTGGGTGTTACTGAC-1	-5.61127	-12.6495	Epithelial
0650801_GCTTCCAAGATCACGG-1	-6.02359	-13.0214	Epithelial
0650801_GGAAAGCGTTTGACAC-1	12.9682	-6.27822	Epithelial
0650801_GGAATAATCACAAACC-1	-5.8243	-12.7151	Epithelial
0650801_GGACAGACATCATCCC-1	-6.14869	-13.206	Epithelial
0650801_GGACATTTCAAGCCTA-1	-6.04063	-13.1521	Epithelial
0650801_GGACGTCAGCTCCTTC-1	-5.63139	-12.672	Epithelial
0650801_GGAGCAAGTTGAGTTC-1	-6.08816	-13.2062	Epithelial
0650801_GGCTGGTCACCGATAT-1	-6.13097	-13.13	Epithelial
0650801_GGCTGGTGTACCAGTT-1	-6.09365	-13.1922	Epithelial
0650801_GGGAATGCACGAAGCA-1	-5.72761	-12.7784	Epithelial
0650801_GGGAGATCACCCTATC-1	-6.18583	-13.0937	Epithelial
0650801_GGGTCTGTCTGCTGTC-1	-5.88703	-12.7767	Epithelial
0650801_GGGTTGCTCATGCAAC-1	-6.15046	-13.1733	Epithelial
0650801_GGTGCGTGTATGGTTC-1	-6.35931	-12.9192	Epithelial
0650801_GGTGTTATCACGATGT-1	-5.65321	-12.673	Epithelial
0650801_GTACGTATCTACTTAC-1	-5.99646	-13.232	Epithelial
0650801_GTACTCCTCTGTCTAT-1	12.7087	-6.38698	Epithelial
0650801_GTACTTTCAAGCTGTT-1	-5.8167	-12.6786	Epithelial
0650801_GTACTTTTCAATCACG-1	-6.19219	-12.7757	Epithelial
0650801_GTAGTCAGTTAAGACA-1	-5.69827	-12.6404	Epithelial
0650801_GTATTCTAGTTTAGGA-1	-6.22375	-13.0887	Epithelial
0650801_GTATTCTGTCAAGCGA-1	12.0711	-5.41135	Epithelial
0650801_GTCAAGTAGAAGGTTT-1	-6.3598	-12.8735	Epithelial
0650801_GTCCTCACAGCTTAAC-1	-5.89807	-12.8719	Epithelial
0650801_GTCCTCAGTAAACCTC-1	-6.39079	-12.8372	Epithelial
0650801_GTCGTAAGTGCTTCTC-1	-6.38965	-12.808	Epithelial
0650801_GTCGTAAGTGGAAAGA-1	-6.19271	-13.1166	Epithelial
0650801_GTCTTCGCAATCGGTT-1	-6.0287	-13.2623	Epithelial
0650801_GTGCAGCCAAGGTTTC-1	12.7456	-6.31407	Epithelial
0650801_GTGCATAAGTGTTAGA-1	-6.09268	-13.1473	Epithelial
0650801_GTGCGGTGTAGGGACT-1	-6.31909	-12.9056	Epithelial
0650801_GTGCGGTTCCAAGCCG-1	-6.33249	-12.8706	Epithelial
0650801_GTGCTTCCACCCATGG-1	-6.21839	-12.964	Epithelial
0650801_GTGCTTCTCTGATTCT-1	-6.2467	-12.9976	Epithelial
0650801_GTGGGTCCACATTCGA-1	-6.08669	-13.1159	Epithelial
0650801_GTGTGCGTCTGAGGGA-1	-6.32846	-12.819	Epithelial
0650801_GTTACAGGTACGCTGC-1	12.7644	-6.18137	Epithelial
0650801_TAAGAGAAGAGATGAG-1	13.2612	-5.92286	Epithelial
0650801_TACCTTATCCAGGGCT-1	-5.98509	-13.1874	Epithelial
0650801_TACTCGCTCGTAGGTT-1	-5.94866	-12.9869	Epithelial
0650801_TACTTGTCAAGCTGGA-1	-6.24023	-13.0121	Epithelial
0650801_TAGAGCTTCGTGGACC-1	12.8548	-6.29174	Epithelial
0650801_TAGGCATAGAGACGAA-1	-6.07737	-13.1782	Epithelial
0650801_TAGGCATGTCCGTTAA-1	-5.73	-12.7341	Epithelial
0650801_TAGTGGTTCATTCACT-1	12.5819	-6.59707	Epithelial
0650801_TAGTTGGGTCGCTTTC-1	-5.6551	-12.6549	Epithelial
0650801_TATGCCCAGATGCGAC-1	-5.83255	-12.6748	Epithelial
0650801_TATGCCCCAATTGCTG-1	-6.29173	-12.9492	Epithelial
0650801_TATTACCAGTGAAGTT-1	-6.0483	-13.1987	Epithelial
0650801_TATTACCGTACCGAGA-1	-6.03007	-13.1425	Epithelial
0650801_TCAACGATCGGCTTGG-1	12.7564	-6.42514	Epithelial
0650801_TCACAAGCAACTGCTA-1	12.7675	-6.20622	Epithelial
0650801_TCACAAGCACCATGTA-1	-6.14853	-13.117	Epithelial
0650801_TCACAAGTCACAGGCC-1	12.8588	-6.27402	Epithelial
0650801_TCACGAAAGTGTACGG-1	-5.92665	-12.9892	Epithelial
0650801_TCAGGATCAGGTCTCG-1	-6.02634	-13.2629	Epithelial
0650801_TCATTACCAGTATGCT-1	-5.63508	-12.6693	Epithelial
0650801_TCATTACTCCCGACTT-1	-6.08827	-13.187	Epithelial
0650801_TCATTTGGTGCGCTTG-1	-5.84343	-12.7584	Epithelial
0650801_TCCACACAGTCTCGGC-1	-6.21839	-13.0415	Epithelial
0650801_TCCACACGTTCAGACT-1	-6.0379	-13.2501	Epithelial
0650801_TCGCGAGGTTAGGGTG-1	-6.34114	-12.8429	Epithelial
0650801_TCGCGTTTCCTACAGA-1	-5.93185	-13.0805	Epithelial
0650801_TCGGGACAGCAATATG-1	-5.93764	-12.7147	Epithelial
0650801_TCGGTAAAGACAAGCC-1	-6.33111	-12.8266	Epithelial
0650801_TCTCATAAGCTCCTCT-1	-6.07327	-13.1435	Epithelial
0650801_TCTCATATCCGAAGAG-1	13.5017	-6.59286	Epithelial
0650801_TCTCTAAGTTGTTTGG-1	-6.09952	-13.2211	Epithelial
0650801_TCTGGAAAGACCTTTG-1	-6.34478	-12.9389	Epithelial
0650801_TCTGGAATCTCGCTTG-1	12.7305	-6.41869	Epithelial
0650801_TGACGGCCACTGTCGG-1	-6.15453	-13.1841	Epithelial
0650801_TGACGGCTCGGAGGTA-1	-6.42148	-12.8557	Epithelial
0650801_TGACGGCTCTGCCAGG-1	-6.04082	-13.0873	Epithelial
0650801_TGAGGGAGTGTGTGCC-1	-6.01658	-13.201	Epithelial
0650801_TGATTTCCACTGAAGG-1	-6.30644	-12.9955	Epithelial
0650801_TGCGCAGCATTACCTT-1	-6.37716	-12.855	Epithelial
0650801_TGCGGGTCACATCTTT-1	12.685	-6.23551	Epithelial
0650801_TGCGGGTGTTCTGGTA-1	13.2774	-5.91904	Epithelial
0650801_TGCGTGGAGTCATCCA-1	13.1222	-6.00681	Epithelial
0650801_TGCGTGGTCGTTACGA-1	-6.14618	-13.0116	Epithelial
0650801_TGCTGCTGTGGCGAAT-1	-5.89321	-12.7161	Epithelial
0650801_TGGACGCAGAGGGCTT-1	12.9221	-6.18271	Epithelial
0650801_TGGACGCCATGCCCGA-1	-6.16427	-13.105	Epithelial
0650801_TGGCGCACATGGAATA-1	-5.8466	-12.8869	Epithelial
0650801_TGGCTGGGTAGCGCTC-1	-6.33625	-12.9243	Epithelial
0650801_TGGCTGGGTCTGATTG-1	-5.64412	-12.6732	Epithelial
0650801_TGGTTAGTCCCTAATT-1	12.6813	-6.06267	Epithelial
0650801_TGGTTCCTCACGCATA-1	-5.98713	-12.7206	Epithelial
0650801_TGTATTCGTAAACCTC-1	12.4911	-5.63168	Epithelial
0650801_TGTCCCAAGCTAGCCC-1	12.8218	-6.21085	Epithelial
0650801_TGTGGTAGTCAAACTC-1	12.5993	-5.99639	Epithelial
0650801_TGTGTTTGTCGAGATG-1	-5.67601	-12.7201	Epithelial
0650801_TGTGTTTTCACTATTC-1	-6.19619	-13.073	Epithelial
0650801_TTAACTCCAGGCTGAA-1	12.599	-6.61657	Epithelial
0650801_TTAGGCACAAATTGCC-1	-6.20619	-13.0552	Epithelial
0650801_TTAGGCACAGCCTTTC-1	-6.33206	-12.8503	Epithelial
0650801_TTATGCTAGCTTATCG-1	-5.75545	-12.7024	Epithelial
0650801_TTCGGTCCATTTCAGG-1	-6.08149	-13.2016	Epithelial
0650801_TTGAACGCACGTCTCT-1	-6.24433	-12.986	Epithelial
0650801_TTGAACGCATAGAAAC-1	-6.3086	-12.9536	Epithelial
0650801_TTGCCGTTCAGTTCGA-1	12.9201	-6.14742	Epithelial
0650801_TTGGCAAAGCAGGCTA-1	-6.01708	-13.2098	Epithelial
0650801_TTGGCAAGTTTGGGCC-1	-6.10392	-13.1592	Epithelial
0650801_TTTATGCCAAGGACAC-1	12.6427	-6.11763	Epithelial
0650801_TTTATGCTCATCTGTT-1	-6.04114	-13.2449	Epithelial
0650901_AAACCTGCAGGGTTAG-1	-1.01157	-16.398	Epithelial
0650901_AAACGGGGTCGGCTCA-1	-1.05119	-16.4181	Epithelial
0650901_AAACGGGTCTTCGGTC-1	-1.03958	-16.5884	Epithelial
0650901_AAAGTAGTCGGTTAAC-1	-1.44924	-16.3707	Epithelial
0650901_AACACGTAGTAATCCC-1	-1.12025	-16.6395	Epithelial
0650901_AACACGTAGTACGTAA-1	-1.45198	-16.406	Epithelial
0650901_AACACGTTCTCCCTGA-1	-1.39688	-16.3801	Epithelial
0650901_AACACGTTCTGCAGTA-1	-1.14947	-16.6715	Epithelial
0650901_AACCGCGGTGCAACGA-1	-0.981435	-16.5493	Epithelial
0650901_AACTCAGGTAGCAAAT-1	-1.13267	-16.4639	Epithelial
0650901_AACTCCCAGGCGCTCT-1	-1.28328	-16.7828	Epithelial
0650901_AACTCCCAGTAGGTGC-1	-0.990109	-15.9977	Epithelial
0650901_AACTGGTCAGCGATCC-1	-0.804979	-16.2869	Epithelial
0650901_AACTTTCAGCTTTGGT-1	-1.2301	-16.5525	Epithelial
0650901_AACTTTCCAGGATTGG-1	-1.32138	-16.5403	Epithelial
0650901_AAGACCTCAATGGAGC-1	-1.17918	-16.6797	Epithelial
0650901_AAGCCGCAGCGCCTTG-1	-1.17114	-16.6603	Epithelial
0650901_AAGGAGCTCAGCGATT-1	-1.0376	-16.6337	Epithelial
0650901_AAGGTTCAGGCCCTCA-1	-1.04659	-16.6778	Epithelial
0650901_AAGGTTCGTAGGCTGA-1	-1.08802	-16.7111	Epithelial
0650901_AAGGTTCTCCGCGTTT-1	-0.820895	-16.4846	Epithelial
0650901_AAGTCTGAGAAGGTGA-1	-1.0292	-16.6889	Epithelial
0650901_AATCCAGAGGCCGAAT-1	-1.35348	-16.3895	Epithelial
0650901_AATCGGTGTCTAGCGC-1	-0.758538	-16.3029	Epithelial
0650901_ACACCAACACAGACAG-1	-1.09573	-16.661	Epithelial
0650901_ACACTGAGTTGACGTT-1	-0.772667	-16.3093	Epithelial
0650901_ACACTGATCACAATGC-1	-0.575718	-15.5805	Epithelial
0650901_ACAGCTACAAACTGCT-1	-0.838043	-16.5395	Epithelial
0650901_ACATACGGTCCCTACT-1	-1.17903	-16.5082	Epithelial
0650901_ACCAGTAAGCTTTGGT-1	-0.850391	-15.9488	Epithelial
0650901_ACGAGGAAGACAAGCC-1	-1.22506	-16.6071	Epithelial
0650901_ACGAGGAAGAGACTTA-1	-1.31238	-16.6176	Epithelial
0650901_ACGAGGACACAGACTT-1	-1.16553	-16.5949	Epithelial
0650901_ACGATGTCACACATGT-1	-0.740991	-16.2518	Epithelial
0650901_ACGCCAGCAAAGGCGT-1	-0.54626	-15.4202	Epithelial
0650901_ACGCCAGCATATGCTG-1	-1.18965	-16.6151	Epithelial
0650901_ACGGCCAGTCTCATCC-1	-0.908169	-16.4969	Epithelial
0650901_ACGGGTCAGACACTAA-1	-1.13542	-16.5119	Epithelial
0650901_ACTGAACGTTCTGAAC-1	-1.01062	-16.6195	Epithelial
0650901_ACTGAGTAGCTGCAAG-1	-1.04841	-16.6003	Epithelial
0650901_ACTGAGTCAGTCAGAG-1	-1.24197	-16.6637	Epithelial
0650901_ACTGATGGTATTAGCC-1	-1.27888	-16.4145	Epithelial
0650901_ACTGCTCCACACGCTG-1	-1.15756	-16.7715	Epithelial
0650901_ACTTACTAGAGCTATA-1	-0.980948	-16.3173	Epithelial
0650901_ACTTACTGTCAACATC-1	-0.822716	-15.8099	Epithelial
0650901_ACTTTCAGTCCCTTGT-1	-1.16472	-16.6667	Epithelial
0650901_AGAATAGCATGTAGTC-1	-1.16643	-16.6387	Epithelial
0650901_AGACGTTTCCCTCTTT-1	-0.915072	-15.8602	Epithelial
0650901_AGAGCTTCATTATCTC-1	-1.24754	-16.5953	Epithelial
0650901_AGATCTGTCGGAAACG-1	-1.11484	-16.6262	Epithelial
0650901_AGATTGCAGTCCGTAT-1	-1.15346	-16.719	Epithelial
0650901_AGCGGTCGTCTTGCGG-1	-1.38983	-16.3968	Epithelial
0650901_AGGTCATCACAGGTTT-1	-0.854041	-16.4487	Epithelial
0650901_AGGTCCGGTCCCGACA-1	-1.33617	-16.503	Epithelial
0650901_AGTGAGGAGCTGTCTA-1	-1.11835	-16.8027	Epithelial
0650901_AGTTGGTTCTGAGGGA-1	-1.44175	-16.3562	Epithelial
0650901_ATCATCTAGAGGGCTT-1	-1.37808	-16.3181	Epithelial
0650901_ATCCACCTCTACGAGT-1	-0.593326	-15.3631	Epithelial
0650901_ATCGAGTGTTGGGACA-1	-1.05458	-16.7928	Epithelial
0650901_ATCTACTCACACATGT-1	-1.4265	-16.5306	Epithelial
0650901_ATCTACTCATCACCCT-1	-1.09717	-16.6706	Epithelial
0650901_ATCTACTTCAAGAAGT-1	-1.33559	-16.6145	Epithelial
0650901_ATCTACTTCCAAACTG-1	-1.22337	-16.6683	Epithelial
0650901_ATGCGATTCGAGAGCA-1	-1.35346	-16.4828	Epithelial
0650901_ATGGGAGCACGGCCAT-1	-1.24906	-16.6535	Epithelial
0650901_ATGTGTGTCTTGTTTG-1	-1.15283	-16.6606	Epithelial
0650901_ATTATCCAGATGTAAC-1	-1.1463	-16.5693	Epithelial
0650901_ATTCTACGTAGTGAAT-1	-1.12518	-16.652	Epithelial
0650901_ATTGGTGAGTCGCCGT-1	-1.13158	-16.6011	Epithelial
0650901_ATTGGTGTCGGTGTTA-1	-0.777254	-15.7729	Epithelial
0650901_ATTTCTGGTCCGCTGA-1	-1.22099	-16.4593	Epithelial
0650901_CAAGGCCGTCCTAGCG-1	-1.23069	-16.6813	Epithelial
0650901_CAAGTTGCACCCAGTG-1	-1.09135	-16.2088	Epithelial
0650901_CAAGTTGGTCTAGAGG-1	-1.06136	-16.5815	Epithelial
0650901_CACACAAAGCTGTCTA-1	-0.553288	-15.418	Epithelial
0650901_CACAGGCAGTTGCAGG-1	-1.27812	-16.491	Epithelial
0650901_CACAGTACAGTATCTG-1	-0.933277	-16.5115	Epithelial
0650901_CACCACTAGCGCTTAT-1	-0.98283	-16.3017	Epithelial
0650901_CACCAGGCAGTAGAGC-1	-1.18452	-16.7757	Epithelial
0650901_CACCAGGGTAAATGAC-1	-1.29171	-16.6243	Epithelial
0650901_CACCAGGTCCACGCAG-1	-1.16323	-16.786	Epithelial
0650901_CACTCCAAGAGCTGGT-1	-1.07565	-16.5886	Epithelial
0650901_CACTCCATCCAAATGC-1	-1.18838	-16.6744	Epithelial
0650901_CAGAATCGTTAAGATG-1	-1.1928	-16.5386	Epithelial
0650901_CAGCATAAGAGCCCAA-1	-1.1141	-16.6137	Epithelial
0650901_CAGCCGACAGAGTGTG-1	-0.595025	-15.3844	Epithelial
0650901_CAGCTAAAGAAGGTTT-1	-0.977256	-16.008	Epithelial
0650901_CAGGTGCGTCGGCATC-1	-1.1399	-16.7292	Epithelial
0650901_CATATGGCATAAGACA-1	-1.21799	-16.7063	Epithelial
0650901_CATCCACAGGCACATG-1	-1.08837	-16.7038	Epithelial
0650901_CATCGGGCAACAACCT-1	-1.21173	-16.6178	Epithelial
0650901_CATCGGGCAAGCGTAG-1	-0.882483	-16.4484	Epithelial
0650901_CATTATCCAACGCACC-1	-1.15374	-16.6341	Epithelial
0650901_CATTCGCGTGTATGGG-1	-1.02526	-16.6101	Epithelial
0650901_CCACCTAAGCTTATCG-1	-0.853815	-16.4406	Epithelial
0650901_CCACCTACACGAGGTA-1	-1.39102	-16.5595	Epithelial
0650901_CCACGGAGTGATAAGT-1	-1.17266	-16.5661	Epithelial
0650901_CCACGGATCGGGAGTA-1	-1.23361	-16.6752	Epithelial
0650901_CCACTACAGCGATCCC-1	-1.29724	-16.4485	Epithelial
0650901_CCACTACGTAGTGAAT-1	-1.4138	-16.4138	Epithelial
0650901_CCAGCGAAGTGTCCCG-1	-1.29416	-16.5782	Epithelial
0650901_CCCATACAGATGAGAG-1	-1.00616	-16.4853	Epithelial
0650901_CCCATACAGTCAAGGC-1	-0.975186	-16.5345	Epithelial
0650901_CCCATACGTTTGACAC-1	-0.989662	-16.4299	Epithelial
0650901_CCCTCCTCACTTAACG-1	-1.10951	-16.1523	Epithelial
0650901_CCGGGATCAGTAAGAT-1	-1.40002	-16.3734	Epithelial
0650901_CCGGTAGGTTTACTCT-1	-0.693858	-16.2687	Epithelial
0650901_CCGTGGAGTAGCAAAT-1	-1.34221	-16.8179	Epithelial
0650901_CCGTGGATCAAACGGG-1	-1.12618	-16.7859	Epithelial
0650901_CCGTTCACACCTCGTT-1	-1.31837	-16.3511	Epithelial
0650901_CCTAAAGTCTGCAGTA-1	-1.38147	-16.5434	Epithelial
0650901_CCTACACGTAAACCTC-1	-1.17536	-16.7043	Epithelial
0650901_CCTACCACACTGTTAG-1	-1.28798	-16.6508	Epithelial
0650901_CCTAGCTTCCGGCACA-1	-1.08781	-16.7193	Epithelial
0650901_CCTATTAAGCAGCGTA-1	-1.25649	-16.574	Epithelial
0650901_CCTATTATCTCTTGAT-1	-1.3013	-16.4181	Epithelial
0650901_CCTCTGAGTGACGGTA-1	-1.13966	-16.1665	Epithelial
0650901_CCTTCGAGTAAAGTCA-1	-1.23418	-16.6799	Epithelial
0650901_CGAACATGTCAGAGGT-1	-1.25174	-16.6834	Epithelial
0650901_CGACCTTGTCCAGTTA-1	-0.846429	-16.3922	Epithelial
0650901_CGACCTTTCGATGAGG-1	-1.1331	-16.7417	Epithelial
0650901_CGAGAAGGTTCGGGCT-1	-0.880193	-15.9123	Epithelial
0650901_CGATCGGAGCCTATGT-1	-0.559042	-16.2421	Epithelial
0650901_CGATGGCTCATTCACT-1	-0.735999	-15.6595	Epithelial
0650901_CGATTGAAGCCTTGAT-1	-1.04002	-16.7613	Epithelial
0650901_CGATTGACAACACCCG-1	-1.02394	-16.2387	Epithelial
0650901_CGCGTTTTCTAACTCT-1	-0.602865	-16.2188	Epithelial
0650901_CGCTATCGTCGCGAAA-1	-1.19662	-16.5162	Epithelial
0650901_CGGACACTCTTGTATC-1	-0.814792	-15.8105	Epithelial
0650901_CGGAGTCCACGTCTCT-1	-1.29348	-16.6081	Epithelial
0650901_CGGTTAACAATCCAAC-1	-0.958407	-16.0205	Epithelial
0650901_CGGTTAATCGAATGCT-1	-0.971544	-16.7664	Epithelial
0650901_CGTAGCGCAAGGGTCA-1	-1.10232	-16.6273	Epithelial
0650901_CGTAGCGGTCCTCCAT-1	-1.07511	-16.5932	Epithelial
0650901_CGTCACTGTACTTAGC-1	-1.16611	-16.5054	Epithelial
0650901_CGTCAGGGTTGGTAAA-1	-1.48063	-16.4626	Epithelial
0650901_CGTGTCTTCCAACCAA-1	-0.738573	-15.6737	Epithelial
0650901_CGTTCTGTCACCACCT-1	-1.10703	-16.6945	Epithelial
0650901_CGTTGGGAGTACGCCC-1	-1.16173	-16.6314	Epithelial
0650901_CTAACTTGTCACAAGG-1	-0.75381	-16.3237	Epithelial
0650901_CTAACTTTCCCTCAGT-1	-1.30993	-16.543	Epithelial
0650901_CTACATTAGAATCTCC-1	-0.941902	-16.4953	Epithelial
0650901_CTACCCAGTCCCTTGT-1	-1.15732	-16.6552	Epithelial
0650901_CTACCCATCCGCAAGC-1	-1.01562	-16.5469	Epithelial
0650901_CTACGTCAGTCGTACT-1	-0.706315	-16.296	Epithelial
0650901_CTACGTCCATATGAGA-1	-0.548532	-15.5459	Epithelial
0650901_CTAGTGATCACCCGAG-1	-1.43615	-16.4605	Epithelial
0650901_CTCCTAGCAAGCCCAC-1	-1.25207	-16.5386	Epithelial
0650901_CTCCTAGCATCTACGA-1	-1.27855	-16.6554	Epithelial
0650901_CTCCTAGGTTCCGTCT-1	-1.33167	-16.3544	Epithelial
0650901_CTCGGAGCAAAGCGGT-1	-0.935944	-16.5416	Epithelial
0650901_CTCGGGAGTGGTACAG-1	-1.23588	-16.7401	Epithelial
0650901_CTCGTACCAGATGGCA-1	-0.837432	-15.8154	Epithelial
0650901_CTCTAATGTCTACCTC-1	-1.16714	-16.664	Epithelial
0650901_CTCTAATGTGACTCAT-1	-0.604691	-15.4507	Epithelial
0650901_CTCTAATGTTACGACT-1	-0.91434	-16.0024	Epithelial
0650901_CTCTGGTGTCATGCAT-1	-1.06213	-16.6492	Epithelial
0650901_CTGAAGTAGGCTCAGA-1	-1.20791	-16.6844	Epithelial
0650901_CTGATAGAGCAGACTG-1	-1.44528	-16.3379	Epithelial
0650901_CTGATCCGTTACGTCA-1	-1.2831	-16.2626	Epithelial
0650901_CTGTTTACATCCTAGA-1	-0.723491	-16.2884	Epithelial
0650901_CTTACCGCACCTTGTC-1	-1.163	-16.6903	Epithelial
0650901_CTTAGGAAGCTAACAA-1	-1.26053	-16.6027	Epithelial
0650901_CTTGGCTGTGAGGGTT-1	-0.616617	-15.8265	Epithelial
0650901_GAAACTCTCCATGAGT-1	-1.18932	-16.6398	Epithelial
0650901_GAAATGATCGATAGAA-1	-0.591211	-15.4269	Epithelial
0650901_GAACATCTCCTCATTA-1	-0.521334	-15.3514	Epithelial
0650901_GAACCTACACCAGCAC-1	-1.23053	-16.6448	Epithelial
0650901_GACACGCGTCGTCTTC-1	-0.944055	-16.5238	Epithelial
0650901_GACAGAGGTACTCGCG-1	-1.46402	-16.2905	Epithelial
0650901_GACAGAGTCCACGTTC-1	-1.2398	-16.5188	Epithelial
0650901_GACCAATTCAAGAAGT-1	-1.16326	-16.4684	Epithelial
0650901_GACCTGGAGGATCGCA-1	-0.993801	-16.3032	Epithelial
0650901_GACGCGTGTCATCGGC-1	-0.558252	-15.3407	Epithelial
0650901_GACGCGTGTCTAGCCG-1	-0.986252	-16.6048	Epithelial
0650901_GACGGCTGTTGGGACA-1	-1.3414	-16.3327	Epithelial
0650901_GACGTGCAGCAATCTC-1	-1.32425	-16.6941	Epithelial
0650901_GACGTGCCATCGGAAG-1	-0.710427	-16.225	Epithelial
0650901_GACGTTACACGTAAGG-1	-0.823452	-15.818	Epithelial
0650901_GACGTTAGTGTGGCTC-1	-1.27814	-16.6216	Epithelial
0650901_GACTACACAGACACTT-1	-1.32867	-16.8134	Epithelial
0650901_GATCGATGTCTGCAAT-1	-0.916211	-16.0231	Epithelial
0650901_GATCGATTCCAAGCCG-1	-1.07521	-16.6869	Epithelial
0650901_GATCTAGGTAACGTTC-1	-0.714225	-16.2749	Epithelial
0650901_GATGAAACACCTTGTC-1	-1.25999	-16.5887	Epithelial
0650901_GATGAAAGTGTCAATC-1	-1.39581	-16.486	Epithelial
0650901_GATGCTACACCTTGTC-1	-1.22961	-16.6346	Epithelial
0650901_GCAAACTTCGGTTCGG-1	-1.26659	-16.6993	Epithelial
0650901_GCAATCAAGGGTTCCC-1	-1.32928	-16.6421	Epithelial
0650901_GCACTCTCAGATCCAT-1	-1.25428	-16.3951	Epithelial
0650901_GCACTCTCATCGACGC-1	-0.726629	-16.2909	Epithelial
0650901_GCAGTTAGTAGCGCTC-1	-1.14628	-16.5822	Epithelial
0650901_GCATACATCATTATCC-1	-0.578692	-15.4416	Epithelial
0650901_GCATGTAGTAGCCTAT-1	-1.03637	-16.7037	Epithelial
0650901_GCATGTAGTGATGTCT-1	-0.49916	-15.3699	Epithelial
0650901_GCCAAATGTTCAGCGC-1	-0.586379	-15.3446	Epithelial
0650901_GCCTCTAGTGTGCGTC-1	-1.37555	-16.4304	Epithelial
0650901_GCGAGAACAAAGTCAA-1	-1.19286	-16.7018	Epithelial
0650901_GCGAGAATCGGAAATA-1	-1.05824	-16.8117	Epithelial
0650901_GCGCAACTCATTATCC-1	-1.38952	-16.3416	Epithelial
0650901_GCGCAGTAGCCCAATT-1	-1.17398	-16.6119	Epithelial
0650901_GCGCAGTCACAGATTC-1	-1.32311	-16.4739	Epithelial
0650901_GCGCAGTTCTCGGACG-1	-1.23573	-16.5335	Epithelial
0650901_GCGCCAATCCTGTACC-1	-0.76469	-15.8011	Epithelial
0650901_GCTCCTAGTCCGTGAC-1	-1.22549	-16.7198	Epithelial
0650901_GCTGCAGTCTTGTCAT-1	-0.879005	-15.9066	Epithelial
0650901_GCTGGGTCAGATGGGT-1	-1.19531	-16.4967	Epithelial
0650901_GCTGGGTCATACGCCG-1	-0.597039	-15.4293	Epithelial
0650901_GCTTCCATCCGCGTTT-1	-1.16261	-16.5134	Epithelial
0650901_GCTTCCATCTTATCTG-1	-1.15627	-16.4976	Epithelial
0650901_GGAACTTAGCGCTCCA-1	-1.06156	-16.551	Epithelial
0650901_GGACAGATCGGTCTAA-1	-1.28329	-16.6165	Epithelial
0650901_GGAGCAACACGAGGTA-1	-0.654028	-15.516	Epithelial
0650901_GGAGCAACACGTCTCT-1	-1.21253	-16.6955	Epithelial
0650901_GGCCGATGTAGCGTGA-1	-1.28997	-16.7584	Epithelial
0650901_GGCGACTTCCGAATGT-1	-1.18009	-16.6631	Epithelial
0650901_GGCGACTTCGTGGTCG-1	-1.39674	-16.379	Epithelial
0650901_GGCTGGTGTGATAAGT-1	-1.24958	-16.6936	Epithelial
0650901_GGCTGGTTCCGCGGTA-1	-1.2698	-16.7067	Epithelial
0650901_GGCTGGTTCGTTTGCC-1	-1.30752	-16.5221	Epithelial
0650901_GGGAATGAGCTCAACT-1	-0.552947	-15.1956	Epithelial
0650901_GGGAATGTCATCATTC-1	-1.15181	-16.6368	Epithelial
0650901_GGGAGATAGTCTCCTC-1	-1.52733	-16.2999	Epithelial
0650901_GGGAGATTCCTCAATT-1	-1.1193	-16.7529	Epithelial
0650901_GGGATGACAACTGCGC-1	-1.24905	-16.6488	Epithelial
0650901_GGGATGACACGACTCG-1	-0.920678	-16.5573	Epithelial
0650901_GGGATGAGTGTTCGAT-1	-0.850984	-15.8377	Epithelial
0650901_GGGCACTGTAACGACG-1	-1.1273	-16.4413	Epithelial
0650901_GGGTTGCTCTTAGCCC-1	-1.36792	-16.3669	Epithelial
0650901_GTAACGTGTAGCTTGT-1	-1.27475	-16.7103	Epithelial
0650901_GTAACGTGTTACAGAA-1	-1.42869	-16.3908	Epithelial
0650901_GTACGTAGTAGCGTCC-1	-0.94242	-16.0075	Epithelial
0650901_GTACTCCCAGGACCCT-1	-1.35295	-16.6055	Epithelial
0650901_GTAGTCAGTTGCTCCT-1	-1.40177	-16.2586	Epithelial
0650901_GTCACAACATACGCCG-1	-1.29044	-16.6382	Epithelial
0650901_GTCACGGGTCAGAGGT-1	-1.2041	-16.4587	Epithelial
0650901_GTCATTTGTACTTGAC-1	-1.19024	-16.6759	Epithelial
0650901_GTCGGGTTCCTCGCAT-1	-0.989487	-16.5369	Epithelial
0650901_GTCTTCGAGCGTCTAT-1	-1.01889	-16.6236	Epithelial
0650901_GTCTTCGCATCGGGTC-1	-1.01263	-16.5198	Epithelial
0650901_GTGAAGGAGTACATGA-1	-0.588249	-15.405	Epithelial
0650901_GTGAAGGAGTATTGGA-1	-1.19645	-16.7074	Epithelial
0650901_GTGCTTCTCACTTACT-1	-1.23563	-16.5148	Epithelial
0650901_GTGCTTCTCATCACCC-1	-1.22809	-16.4708	Epithelial
0650901_GTTCATTTCCCATTAT-1	-0.816517	-16.0244	Epithelial
0650901_GTTCATTTCGCCGTGA-1	-1.19869	-16.4925	Epithelial
0650901_GTTCGGGGTTGATTGC-1	-1.1008	-16.5636	Epithelial
0650901_GTTCGGGGTTTGCATG-1	-1.32326	-16.352	Epithelial
0650901_GTTCGGGTCCAGATCA-1	-0.934794	-16.5373	Epithelial
0650901_GTTCTCGCATCTATGG-1	-0.958432	-16.623	Epithelial
0650901_GTTTCTACAATGGAAT-1	-1.16684	-16.5436	Epithelial
0650901_GTTTCTATCATGTGGT-1	-1.05044	-16.6617	Epithelial
0650901_TAAGCGTAGCTCAACT-1	-0.75008	-16.3221	Epithelial
[truncated: 21,881 more rows]

## Sheet: Fig 2c
cell_barcode	UMAP_1	UMAP_2	Patient	Treatment
0650101_AAACCTGCATAAGACA-1	-3.91479	-3.39953	RMC46	Baseline
0650101_AAACCTGGTAAATGTG-1	-3.13487	-3.33943	RMC46	Baseline
0650101_AAACGGGAGACCTAGG-1	-3.14811	-3.76489	RMC46	Baseline
0650101_AAAGATGAGGCATTGG-1	-4.05094	-3.59018	RMC46	Baseline
0650101_AAAGATGCAGACTCGC-1	-2.14455	-2.91934	RMC46	Baseline
0650101_AAAGATGGTCAGAATA-1	-3.94039	-3.93769	RMC46	Baseline
0650101_AAAGCAAGTGCACTTA-1	-4.21905	-4.30228	RMC46	Baseline
0650101_AAAGTAGAGATCTGCT-1	-4.1374	-4.09913	RMC46	Baseline
0650101_AAATGCCGTGCTCTTC-1	-2.73754	-3.54861	RMC46	Baseline
0650101_AAATGCCGTTGGTAAA-1	-4.37847	-4.33673	RMC46	Baseline
0650101_AACCATGTCAGCCTAA-1	-4.53457	-4.58499	RMC46	Baseline
0650101_AACCGCGAGCAGATCG-1	-3.85313	-2.98911	RMC46	Baseline
0650101_AACGTTGAGCACACAG-1	-4.86954	-4.88074	RMC46	Baseline
0650101_AACGTTGCAGCCTTGG-1	-4.05251	-3.00381	RMC46	Baseline
0650101_AACTCCCTCGTTTATC-1	-3.45949	-3.44462	RMC46	Baseline
0650101_AACTCTTCAGCTGTAT-1	-1.61359	-3.58661	RMC46	Baseline
0650101_AACTCTTTCCGCTGTT-1	-4.325	-4.65305	RMC46	Baseline
0650101_AACTCTTTCTGCCAGG-1	-3.47312	-3.1417	RMC46	Baseline
0650101_AACTGGTCACGGTAAG-1	-3.06043	-3.8198	RMC46	Baseline
0650101_AACTGGTGTACAGTGG-1	-2.76258	-2.92164	RMC46	Baseline
0650101_AACTGGTTCTCTAGGA-1	-1.69646	-3.61112	RMC46	Baseline
0650101_AACTGGTTCTTCAACT-1	-5.28446	-4.76022	RMC46	Baseline
0650101_AACTTTCAGTGATCGG-1	-3.86519	-3.30281	RMC46	Baseline
0650101_AAGACCTTCATCATTC-1	-3.65511	-4.52576	RMC46	Baseline
0650101_AAGCCGCGTTGAACTC-1	-4.87976	-4.26753	RMC46	Baseline
0650101_AAGGAGCGTGTCCTCT-1	-3.92792	-3.11705	RMC46	Baseline
0650101_AAGGCAGCAAGCTGGA-1	-3.24654	-4.19693	RMC46	Baseline
0650101_AAGGTTCTCTGTACGA-1	-4.00554	-3.99353	RMC46	Baseline
0650101_AAGTCTGAGGAGTTGC-1	-5.06245	-4.85287	RMC46	Baseline
0650101_AATCCAGAGCAATCTC-1	-3.57931	-3.50793	RMC46	Baseline
0650101_AATCCAGTCGCACTCT-1	-2.60826	-3.86512	RMC46	Baseline
0650101_AATCGGTAGTCAAGCG-1	-3.24992	-3.63427	RMC46	Baseline
0650101_ACACCCTCACAACTGT-1	-2.94775	-3.98323	RMC46	Baseline
0650101_ACACCCTCACGAAGCA-1	-4.49427	-3.0674	RMC46	Baseline
0650101_ACACCGGTCTCTAAGG-1	-2.26103	-3.02414	RMC46	Baseline
0650101_ACACTGACAGCTTAAC-1	-2.92276	-4.34621	RMC46	Baseline
0650101_ACACTGAGTACCAGTT-1	-3.326	-3.69081	RMC46	Baseline
0650101_ACACTGATCGGAAATA-1	-3.78251	-4.387	RMC46	Baseline
0650101_ACAGCCGGTGATGTCT-1	-2.86319	-3.97038	RMC46	Baseline
0650101_ACAGCCGGTTGTACAC-1	-4.91363	-4.49331	RMC46	Baseline
0650101_ACAGCTAAGTGTCCCG-1	-4.85695	-3.58288	RMC46	Baseline
0650101_ACATACGCACCAACCG-1	-4.73932	-3.2038	RMC46	Baseline
0650101_ACATACGGTTCCACGG-1	-5.21331	-3.31372	RMC46	Baseline
0650101_ACATCAGGTCGCCATG-1	-4.39729	-4.67037	RMC46	Baseline
0650101_ACATGGTTCACCGTAA-1	-3.20399	-3.96095	RMC46	Baseline
0650101_ACCAGTACATGAGCGA-1	-4.61601	-3.12452	RMC46	Baseline
0650101_ACCCACTCAGCTGTTA-1	-4.09358	-3.00636	RMC46	Baseline
0650101_ACCGTAAGTATTACCG-1	-3.31688	-3.76693	RMC46	Baseline
0650101_ACCGTAATCATATCGG-1	-4.2126	-4.59601	RMC46	Baseline
0650101_ACGAGCCAGCACGCCT-1	-1.79249	-3.83187	RMC46	Baseline
0650101_ACGAGCCGTCCAGTAT-1	-4.33527	-3.33679	RMC46	Baseline
0650101_ACGAGGACACCAGGTC-1	-2.32776	-3.67163	RMC46	Baseline
0650101_ACGAGGAGTACTTCTT-1	-4.92952	-3.66336	RMC46	Baseline
0650101_ACGAGGATCAAGAAGT-1	-3.96052	-3.61135	RMC46	Baseline
0650101_ACGAGGATCCGTACAA-1	-2.47166	-3.5272	RMC46	Baseline
0650101_ACGATACCATCACGTA-1	-3.56493	-3.70218	RMC46	Baseline
0650101_ACGCAGCAGAATAGGG-1	-2.14983	-3.68775	RMC46	Baseline
0650101_ACGCAGCTCAAACCGT-1	-4.16287	-3.50733	RMC46	Baseline
0650101_ACGCCAGCACATTAGC-1	-3.3894	-3.81174	RMC46	Baseline
0650101_ACGCCAGCAGTATAAG-1	-3.83049	-4.62971	RMC46	Baseline
0650101_ACGCCAGTCTGGTTCC-1	-4.04584	-4.3613	RMC46	Baseline
0650101_ACGCCGAAGGATGCGT-1	-2.72732	-3.73206	RMC46	Baseline
0650101_ACGCCGATCAACACTG-1	-3.13266	-3.40622	RMC46	Baseline
0650101_ACGCCGATCCTATGTT-1	-5.38146	-3.80943	RMC46	Baseline
0650101_ACGGCCAGTCGTTGTA-1	-2.69156	-3.40995	RMC46	Baseline
0650101_ACGGGCTAGTGGTAGC-1	-4.53121	-3.18399	RMC46	Baseline
0650101_ACGGGCTGTGTCAATC-1	-4.05033	-4.12316	RMC46	Baseline
0650101_ACGGGTCGTACATCCA-1	-2.28918	-3.30529	RMC46	Baseline
0650101_ACGGGTCTCTTGCCGT-1	-2.44382	-3.23875	RMC46	Baseline
0650101_ACGTCAAGTGAACCTT-1	-2.43769	-3.69971	RMC46	Baseline
0650101_ACGTCAAGTTCGGGCT-1	-2.50126	-3.09367	RMC46	Baseline
0650101_ACTATCTGTCCGACGT-1	-2.5013	-3.50948	RMC46	Baseline
0650101_ACTGAACCACGGATAG-1	-3.53543	-3.04263	RMC46	Baseline
0650101_ACTGAACGTTATTCTC-1	-3.47416	-3.56815	RMC46	Baseline
0650101_ACTGAGTGTCCCTTGT-1	-5.35695	-4.17938	RMC46	Baseline
0650101_ACTGAGTTCAACGCTA-1	-3.80556	-3.08343	RMC46	Baseline
0650101_ACTGATGAGGTTACCT-1	-3.60967	-3.27388	RMC46	Baseline
0650101_ACTGCTCCAGCGTAAG-1	-1.96374	-3.63185	RMC46	Baseline
0650101_ACTGTCCCAAGAGTCG-1	-1.94792	-4.04581	RMC46	Baseline
0650101_ACTTACTGTGTTAAGA-1	-3.19916	-3.77252	RMC46	Baseline
0650101_ACTTGTTAGGCAGGTT-1	-1.98509	-3.53195	RMC46	Baseline
0650101_AGAATAGCACGAGAGT-1	-2.12382	-4.13268	RMC46	Baseline
0650101_AGAATAGCAGCTCGCA-1	-4.15134	-3.43805	RMC46	Baseline
0650101_AGAATAGGTCGTTGTA-1	-3.67604	-3.89398	RMC46	Baseline
0650101_AGAATAGTCTTAGCCC-1	-1.93546	-3.24192	RMC46	Baseline
0650101_AGACGTTCAAGGACAC-1	-3.07063	-3.84865	RMC46	Baseline
0650101_AGACGTTGTCCGAGTC-1	-2.09362	-3.18949	RMC46	Baseline
0650101_AGAGCTTTCCTTTCGG-1	-3.09492	-3.5071	RMC46	Baseline
0650101_AGAGTGGAGTGCGTGA-1	-5.61911	-3.99904	RMC46	Baseline
0650101_AGATTGCGTTCACCTC-1	-1.7572	-3.4336	RMC46	Baseline
0650101_AGCAGCCGTGCCTGGT-1	-2.24146	-3.09946	RMC46	Baseline
0650101_AGCATACAGACTGTAA-1	-4.2835	-4.17351	RMC46	Baseline
0650101_AGCATACAGTGTCCCG-1	-2.73274	-3.64825	RMC46	Baseline
0650101_AGCATACGTGGCGAAT-1	-4.18326	-3.50202	RMC46	Baseline
0650101_AGCCTAAGTGTCAATC-1	-4.01106	-3.55179	RMC46	Baseline
0650101_AGCTCCTCACGGCGTT-1	-1.63599	-3.53113	RMC46	Baseline
0650101_AGCTCCTTCCAAGCCG-1	-2.91195	-3.45478	RMC46	Baseline
0650101_AGCTCTCTCTGCAGTA-1	-4.25556	-3.21923	RMC46	Baseline
0650101_AGGGAGTCAACGCACC-1	-5.0932	-3.13234	RMC46	Baseline
0650101_AGGGATGCAATAGCGG-1	-3.61499	-3.71592	RMC46	Baseline
0650101_AGGTCCGAGTTAGGTA-1	-5.02021	-3.44599	RMC46	Baseline
0650101_AGGTCCGGTTCTGGTA-1	-1.91727	-3.89754	RMC46	Baseline
0650101_AGGTCCGTCCGGGTGT-1	-3.49163	-3.19628	RMC46	Baseline
0650101_AGTAGTCCACTTGGAT-1	-4.83576	-3.23842	RMC46	Baseline
0650101_AGTCTTTTCGGTGTCG-1	-4.21291	-4.56474	RMC46	Baseline
0650101_AGTGAGGAGCGAGAAA-1	-3.04938	-3.74111	RMC46	Baseline
0650101_AGTGAGGTCACCTTAT-1	-2.44721	-3.39771	RMC46	Baseline
0650101_AGTGTCACATGGAATA-1	-3.76943	-3.49082	RMC46	Baseline
0650101_AGTTGGTGTGTCGCTG-1	-4.21923	-3.61479	RMC46	Baseline
0650101_AGTTGGTGTTACTGAC-1	-3.86842	-3.97637	RMC46	Baseline
0650101_ATAACGCAGCACACAG-1	-2.8473	-3.42537	RMC46	Baseline
0650101_ATAAGAGCACCACCAG-1	-4.80821	-4.73291	RMC46	Baseline
0650101_ATCACGAAGCTGCAAG-1	-4.79371	-4.44197	RMC46	Baseline
0650101_ATCATCTCACACTGCG-1	-5.17996	-3.2655	RMC46	Baseline
0650101_ATCATCTCAGGGCATA-1	-4.79699	-3.63592	RMC46	Baseline
0650101_ATCCACCCACAGAGGT-1	-2.06896	-3.42391	RMC46	Baseline
0650101_ATCCACCCACTTCTGC-1	-2.0308	-3.54025	RMC46	Baseline
0650101_ATCCGAATCGTCACGG-1	-4.90723	-3.55591	RMC46	Baseline
0650101_ATCGAGTAGGAGTAGA-1	-3.66173	-3.04601	RMC46	Baseline
0650101_ATCGAGTAGGTAGCCA-1	-3.7837	-3.42011	RMC46	Baseline
0650101_ATCGAGTCAGGACCCT-1	-3.34611	-3.12104	RMC46	Baseline
0650101_ATCGAGTCATCCGTGG-1	-4.49959	-3.53726	RMC46	Baseline
0650101_ATCGAGTTCACTTCAT-1	-4.5724	-3.12804	RMC46	Baseline
0650101_ATCGAGTTCTTGTCAT-1	-3.94163	-3.71509	RMC46	Baseline
0650101_ATCTACTGTTCCACGG-1	-4.6289	-3.07232	RMC46	Baseline
0650101_ATCTACTGTTCGCGAC-1	-4.75082	-4.67361	RMC46	Baseline
0650101_ATCTGCCAGCGACGTA-1	-3.10414	-3.44359	RMC46	Baseline
0650101_ATCTGCCTCGTCTGAA-1	-4.91343	-3.22293	RMC46	Baseline
0650101_ATGAGGGCAGTGGGAT-1	-3.08424	-4.37237	RMC46	Baseline
0650101_ATGAGGGCATTAGGCT-1	-4.27479	-3.23601	RMC46	Baseline
0650101_ATGCGATAGCTAAGAT-1	-3.35465	-4.25167	RMC46	Baseline
0650101_ATGCGATCAATGGAGC-1	-2.37198	-3.26185	RMC46	Baseline
0650101_ATGCGATTCTACTCAT-1	-2.31962	-3.06326	RMC46	Baseline
0650101_ATGGGAGCATACAGCT-1	-1.95853	-3.74682	RMC46	Baseline
0650101_ATGGGAGCATACCATG-1	-2.14138	-3.92623	RMC46	Baseline
0650101_ATGGGAGGTATATGGA-1	-5.18964	-4.68798	RMC46	Baseline
0650101_ATGTGTGCAGATCCAT-1	-4.10083	-2.90041	RMC46	Baseline
0650101_ATGTGTGGTGGTCCGT-1	-4.31182	-3.04619	RMC46	Baseline
0650101_ATGTGTGGTTGTCGCG-1	-5.31276	-3.39551	RMC46	Baseline
0650101_ATGTGTGGTTGTGGCC-1	-4.29217	-3.4304	RMC46	Baseline
0650101_ATGTGTGTCCAATGGT-1	-2.51815	-3.61088	RMC46	Baseline
0650101_ATTACTCGTCGACTGC-1	-3.07929	-3.58172	RMC46	Baseline
0650101_ATTACTCTCGGCGCTA-1	-5.39292	-3.64007	RMC46	Baseline
0650101_ATTCTACTCACATGCA-1	-4.04681	-3.36781	RMC46	Baseline
0650101_ATTCTACTCACGCATA-1	-4.4847	-4.80172	RMC46	Baseline
0650101_ATTGGACAGGCAAAGA-1	-5.53442	-4.06431	RMC46	Baseline
0650101_ATTGGACGTCCTCCAT-1	-4.69138	-3.56749	RMC46	Baseline
0650101_ATTGGTGAGAGGGATA-1	-4.88809	-3.48158	RMC46	Baseline
0650101_ATTGGTGTCACAAACC-1	-3.67192	-3.62729	RMC46	Baseline
0650101_ATTGGTGTCTTTACAC-1	-2.31726	-2.95712	RMC46	Baseline
0650101_ATTTCTGGTCATGCCG-1	-2.0068	-3.35972	RMC46	Baseline
0650101_ATTTCTGGTGTTTGGT-1	-3.92749	-3.63634	RMC46	Baseline
0650101_ATTTCTGTCAGTTCGA-1	-3.89436	-3.32844	RMC46	Baseline
0650101_ATTTCTGTCATGTCCC-1	-4.18507	-4.56532	RMC46	Baseline
0650101_CAACCAAAGCGTCTAT-1	-3.4827	-4.1236	RMC46	Baseline
0650101_CAACCAACAGCGAACA-1	-4.39867	-3.92642	RMC46	Baseline
0650101_CAACCAATCTTGTACT-1	-3.94791	-4.07455	RMC46	Baseline
0650101_CAACTAGAGACGACGT-1	-3.78315	-3.9159	RMC46	Baseline
0650101_CAAGAAAGTAGCGTGA-1	-5.191	-3.26309	RMC46	Baseline
0650101_CAAGAAAGTCCAGTTA-1	-3.25011	-2.90293	RMC46	Baseline
0650101_CAAGATCCACTAAGTC-1	-3.28765	-4.28596	RMC46	Baseline
0650101_CAAGATCCAGGCGATA-1	-2.55409	-3.02819	RMC46	Baseline
0650101_CAAGGCCGTATCAGTC-1	-3.97375	-2.96661	RMC46	Baseline
0650101_CAAGGCCGTGAAAGAG-1	-4.91861	-3.4394	RMC46	Baseline
0650101_CAAGGCCGTGCCTTGG-1	-3.41863	-4.2258	RMC46	Baseline
0650101_CAAGTTGAGTCGAGTG-1	-1.9423	-2.76666	RMC46	Baseline
0650101_CAAGTTGCAGGGAGAG-1	-4.94378	-4.19604	RMC46	Baseline
0650101_CAAGTTGGTCCTAGCG-1	-3.80593	-3.25084	RMC46	Baseline
0650101_CACAAACGTATAAACG-1	-3.6485	-3.3279	RMC46	Baseline
0650101_CACAAACGTTAGGGTG-1	-2.51494	-2.87609	RMC46	Baseline
0650101_CACACAAAGTAAGTAC-1	-5.3145	-4.46618	RMC46	Baseline
0650101_CACACCTAGCGACGTA-1	-5.6021	-3.97101	RMC46	Baseline
0650101_CACACCTAGGACCACA-1	-2.17797	-3.38156	RMC46	Baseline
0650101_CACACCTCAGCCAGAA-1	-3.50689	-3.15985	RMC46	Baseline
0650101_CACACCTTCCGTAGGC-1	-3.22475	-4.36331	RMC46	Baseline
0650101_CACACCTTCTACTCAT-1	-3.26242	-3.44288	RMC46	Baseline
0650101_CACACTCCAGGGTTAG-1	-2.58528	-3.10519	RMC46	Baseline
0650101_CACACTCGTCGGCATC-1	-4.53958	-2.8844	RMC46	Baseline
0650101_CACACTCGTTCACCTC-1	-4.0247	-2.8225	RMC46	Baseline
0650101_CACAGGCAGATCCCGC-1	-2.81587	-2.87786	RMC46	Baseline
0650101_CACAGGCCAGCGATCC-1	-4.06911	-4.58869	RMC46	Baseline
0650101_CACAGGCCAGGAATCG-1	-5.24474	-3.28113	RMC46	Baseline
0650101_CACAGGCGTATAGGGC-1	-4.20656	-3.71073	RMC46	Baseline
0650101_CACAGGCGTCCTAGCG-1	-2.91644	-3.03065	RMC46	Baseline
0650101_CACAGGCTCTTGCCGT-1	-2.03884	-2.9007	RMC46	Baseline
0650101_CACAGTAAGATGTGTA-1	-3.69532	-3.38169	RMC46	Baseline
0650101_CACAGTAAGGTAGCTG-1	-4.41642	-3.16934	RMC46	Baseline
0650101_CACAGTATCAGAGACG-1	-2.4016	-2.99077	RMC46	Baseline
0650101_CACAGTATCTCGGACG-1	-1.7588	-3.60247	RMC46	Baseline
0650101_CACATTTTCCACGTGG-1	-1.83149	-3.379	RMC46	Baseline
0650101_CACCACTTCATCTGCC-1	-2.30916	-3.10434	RMC46	Baseline
0650101_CACCTTGAGACGCAAC-1	-4.50286	-4.56298	RMC46	Baseline
0650101_CACCTTGAGTCATGCT-1	-4.31424	-4.33065	RMC46	Baseline
0650101_CACTCCAAGGCTCATT-1	-4.5482	-4.63651	RMC46	Baseline
0650101_CACTCCAAGTTTAGGA-1	-2.26556	-3.78299	RMC46	Baseline
0650101_CAGAATCGTCGCTTTC-1	-2.51015	-3.66546	RMC46	Baseline
0650101_CAGAGAGCATCAGTCA-1	-4.5865	-4.76883	RMC46	Baseline
0650101_CAGAGAGTCTATCGCC-1	-4.21313	-2.88577	RMC46	Baseline
0650101_CAGCAGCAGTGGAGTC-1	-2.86575	-3.55345	RMC46	Baseline
0650101_CAGCGACTCTAGCACA-1	-2.30129	-3.62809	RMC46	Baseline
0650101_CAGCTAAGTTCGGGCT-1	-2.02597	-3.10777	RMC46	Baseline
0650101_CAGCTAATCGCAGGCT-1	-4.81891	-3.20283	RMC46	Baseline
0650101_CAGCTAATCTCCGGTT-1	-2.55033	-4.12222	RMC46	Baseline
0650101_CAGCTGGCAGATCCAT-1	-2.34175	-2.82125	RMC46	Baseline
0650101_CAGCTGGCATCTCCCA-1	-3.55269	-3.69416	RMC46	Baseline
0650101_CAGCTGGTCAGTCAGT-1	-1.71112	-3.73191	RMC46	Baseline
0650101_CAGTAACTCTGATTCT-1	-3.51417	-4.18245	RMC46	Baseline
0650101_CAGTCCTTCCGAATGT-1	-4.39266	-4.64553	RMC46	Baseline
0650101_CATCAGACATCACGTA-1	-4.20261	-3.3964	RMC46	Baseline
0650101_CATCAGATCGCTTGTC-1	-3.96331	-4.4118	RMC46	Baseline
0650101_CATCCACTCCAAGCCG-1	-2.14673	-3.60418	RMC46	Baseline
0650101_CATCGAAAGGGTTCCC-1	-3.95385	-4.5024	RMC46	Baseline
0650101_CATCGAACAAGTACCT-1	-3.0056	-3.65907	RMC46	Baseline
0650101_CATGGCGCAGGACGTA-1	-4.6735	-3.47625	RMC46	Baseline
0650101_CATGGCGGTAGAGTGC-1	-2.62907	-3.14149	RMC46	Baseline
0650101_CATGGCGTCCCAAGAT-1	-2.05462	-3.06823	RMC46	Baseline
0650101_CATGGCGTCGTCCGTT-1	-4.21905	-3.93855	RMC46	Baseline
0650101_CATTCGCAGTTTAGGA-1	-3.52234	-3.96254	RMC46	Baseline
0650101_CCACGGAGTCCGTGAC-1	-5.63319	-4.02206	RMC46	Baseline
0650101_CCACTACCAACTGCGC-1	-4.81273	-3.41681	RMC46	Baseline
0650101_CCACTACTCCGAACGC-1	-5.60824	-3.98316	RMC46	Baseline
0650101_CCAGCGACAGGTCTCG-1	-4.08195	-3.69715	RMC46	Baseline
0650101_CCAGCGAGTTAGTGGG-1	-2.36166	-3.15519	RMC46	Baseline
0650101_CCATTCGCAAAGTGCG-1	-4.15205	-3.77351	RMC46	Baseline
0650101_CCCAATCAGGCCGAAT-1	-3.81317	-3.55582	RMC46	Baseline
0650101_CCCAGTTAGCGAGAAA-1	-3.41668	-2.93209	RMC46	Baseline
0650101_CCCAGTTCAATCTACG-1	-5.0776	-4.93328	RMC46	Baseline
0650101_CCCAGTTTCCGCATAA-1	-4.17419	-3.45803	RMC46	Baseline
0650101_CCCTCCTTCAGAGACG-1	-3.99806	-3.0968	RMC46	Baseline
0650101_CCCTCCTTCAGCGATT-1	-3.25059	-3.46524	RMC46	Baseline
0650101_CCGGGATCAGATCCAT-1	-2.93375	-3.20033	RMC46	Baseline
0650101_CCGGGATGTGCTCTTC-1	-2.90787	-2.81766	RMC46	Baseline
0650101_CCGGTAGTCATTTGGG-1	-2.63091	-4.32399	RMC46	Baseline
0650101_CCGTACTAGCCCAATT-1	-4.00973	-3.5135	RMC46	Baseline
0650101_CCGTACTAGTGATCGG-1	-3.79514	-3.76535	RMC46	Baseline
0650101_CCGTGGAGTATATCCG-1	-3.554	-3.42496	RMC46	Baseline
0650101_CCGTTCACATGGTCAT-1	-1.8475	-3.65861	RMC46	Baseline
0650101_CCTAAAGAGAAGGTTT-1	-5.28448	-3.91898	RMC46	Baseline
0650101_CCTAAAGTCCTGTACC-1	-3.23816	-4.0052	RMC46	Baseline
0650101_CCTAAAGTCTTGTACT-1	-3.65378	-3.45852	RMC46	Baseline
0650101_CCTACACGTGCAGTAG-1	-1.96685	-3.42346	RMC46	Baseline
0650101_CCTACACTCCCTTGCA-1	-2.70404	-3.24664	RMC46	Baseline
0650101_CCTCAGTAGTGAAGAG-1	-1.92124	-3.69213	RMC46	Baseline
0650101_CCTTACGGTTATTCTC-1	-4.69229	-3.80896	RMC46	Baseline
0650101_CCTTACGTCACATAGC-1	-4.44288	-3.38685	RMC46	Baseline
0650101_CCTTACGTCGGAATCT-1	-3.68209	-3.55524	RMC46	Baseline
0650101_CCTTCCCCAGGGTTAG-1	-4.17875	-2.91505	RMC46	Baseline
0650101_CCTTCCCTCACAATGC-1	-2.89612	-3.613	RMC46	Baseline
0650101_CCTTCGACATGTCGAT-1	-5.01725	-4.43642	RMC46	Baseline
0650101_CCTTCGAGTTTGTGTG-1	-2.61763	-3.24986	RMC46	Baseline
0650101_CGAACATAGATCACGG-1	-3.70624	-3.98239	RMC46	Baseline
0650101_CGACCTTAGTACGTTC-1	-3.26643	-4.21793	RMC46	Baseline
0650101_CGACCTTGTGCACCAC-1	-3.77236	-3.75438	RMC46	Baseline
0650101_CGACCTTGTTCCTCCA-1	-5.3646	-4.44865	RMC46	Baseline
0650101_CGAGAAGTCCCAAGTA-1	-4.34145	-3.06944	RMC46	Baseline
0650101_CGAGAAGTCGGCCGAT-1	-5.58626	-4.0711	RMC46	Baseline
0650101_CGAGCACCACTGAAGG-1	-4.67137	-3.31217	RMC46	Baseline
0650101_CGAGCACGTCTCGTTC-1	-2.04716	-3.18126	RMC46	Baseline
0650101_CGAGCCACAGGAATCG-1	-3.66106	-2.83838	RMC46	Baseline
0650101_CGAGCCATCGCCGTGA-1	-4.68818	-3.15951	RMC46	Baseline
0650101_CGATCGGAGGCCCTTG-1	-3.09873	-3.54027	RMC46	Baseline
0650101_CGATCGGGTGAGGGAG-1	-2.41854	-3.64698	RMC46	Baseline
0650101_CGATCGGGTTCTGTTT-1	-3.6643	-3.59615	RMC46	Baseline
0650101_CGATCGGTCGATCCCT-1	-2.75184	-3.68781	RMC46	Baseline
0650101_CGATGGCCATTCCTGC-1	-3.00766	-3.37804	RMC46	Baseline
0650101_CGATGGCTCATGTGGT-1	-2.27799	-3.76577	RMC46	Baseline
0650101_CGATGTAGTAACGTTC-1	-1.69367	-3.59422	RMC46	Baseline
0650101_CGATGTAGTATATCCG-1	-5.127	-4.59544	RMC46	Baseline
0650101_CGATTGACACGGCCAT-1	-2.03365	-3.02436	RMC46	Baseline
0650101_CGATTGACATCCGGGT-1	-2.11559	-3.4834	RMC46	Baseline
0650101_CGCCAAGTCAGAGACG-1	-2.28537	-2.89675	RMC46	Baseline
0650101_CGCGGTAGTTCCCGAG-1	-5.02974	-3.16848	RMC46	Baseline
0650101_CGGACTGGTAATTGGA-1	-4.76295	-4.70543	RMC46	Baseline
0650101_CGGACTGTCGTCCAGG-1	-4.41006	-2.88437	RMC46	Baseline
0650101_CGGCTAGCATCGTCGG-1	-5.0195	-3.91212	RMC46	Baseline
0650101_CGGGTCAAGCCATCGC-1	-3.96956	-3.44532	RMC46	Baseline
0650101_CGGGTCATCAGTTAGC-1	-4.66039	-3.10627	RMC46	Baseline
0650101_CGGTTAAGTCAGCTAT-1	-3.53988	-3.64864	RMC46	Baseline
0650101_CGTAGCGGTCTCCACT-1	-2.10463	-3.19311	RMC46	Baseline
0650101_CGTAGCGTCTGCTGCT-1	-4.04332	-2.98947	RMC46	Baseline
0650101_CGTCACTAGAAGGTTT-1	-3.16197	-3.98578	RMC46	Baseline
0650101_CGTCACTAGGGTTCCC-1	-3.88067	-3.78683	RMC46	Baseline
0650101_CGTCACTCAGGAATCG-1	-2.09299	-2.84396	RMC46	Baseline
0650101_CGTCACTTCAGGATCT-1	-4.8435	-3.30479	RMC46	Baseline
0650101_CGTCACTTCTATCGCC-1	-3.9605	-4.51039	RMC46	Baseline
0650101_CGTCAGGAGCATCATC-1	-3.94594	-3.23147	RMC46	Baseline
0650101_CGTCAGGCACAAGTAA-1	-2.7997	-3.43075	RMC46	Baseline
0650101_CGTCAGGCACGAAACG-1	-2.20738	-3.67236	RMC46	Baseline
0650101_CGTCAGGGTCGACTGC-1	-3.64864	-3.4773	RMC46	Baseline
0650101_CGTCCATGTCGCCATG-1	-1.96963	-3.62566	RMC46	Baseline
0650101_CGTCCATTCGGTTCGG-1	-5.3006	-4.48217	RMC46	Baseline
0650101_CGTGTCTCAACGATGG-1	-5.52609	-3.88635	RMC46	Baseline
0650101_CGTGTCTTCACGCGGT-1	-2.28276	-3.77115	RMC46	Baseline
0650101_CGTTAGAGTTCCGGCA-1	-4.01392	-2.83709	RMC46	Baseline
0650101_CGTTCTGAGAGAACAG-1	-5.10269	-3.80816	RMC46	Baseline
0650101_CGTTCTGAGTCAAGGC-1	-3.45833	-4.10664	RMC46	Baseline
0650101_CGTTCTGGTTGCCTCT-1	-3.8808	-3.1879	RMC46	Baseline
0650101_CGTTCTGTCTTGAGAC-1	-2.53629	-3.41888	RMC46	Baseline
0650101_CGTTGGGAGTAGTGCG-1	-2.2358	-3.59366	RMC46	Baseline
0650101_CTACACCAGAATAGGG-1	-4.83024	-3.5668	RMC46	Baseline
0650101_CTACACCTCCCTTGCA-1	-3.68028	-2.64782	RMC46	Baseline
0650101_CTACACCTCGGAGGTA-1	-4.13717	-3.6187	RMC46	Baseline
0650101_CTACATTCAACGATGG-1	-4.12309	-3.39867	RMC46	Baseline
0650101_CTACGTCAGTGACATA-1	-3.54531	-3.47083	RMC46	Baseline
0650101_CTACGTCTCACGCATA-1	-2.25642	-3.92813	RMC46	Baseline
0650101_CTAGAGTAGGACGAAA-1	-3.01567	-3.60117	RMC46	Baseline
0650101_CTAGAGTCATGGGAAC-1	-4.51356	-4.04612	RMC46	Baseline
0650101_CTAGAGTTCTCCAACC-1	-2.33235	-3.8696	RMC46	Baseline
0650101_CTAGCCTCACGCCAGT-1	-5.21906	-4.50913	RMC46	Baseline
0650101_CTAGTGAAGAGCTATA-1	-3.94801	-3.58312	RMC46	Baseline
0650101_CTCACACTCCAAGTAC-1	-4.15136	-3.47694	RMC46	Baseline
0650101_CTCAGAAAGAGTGACC-1	-4.4191	-3.55454	RMC46	Baseline
0650101_CTCATTACATCCCACT-1	-4.09883	-3.57001	RMC46	Baseline
0650101_CTCATTATCTTATCTG-1	-4.28009	-2.8188	RMC46	Baseline
0650101_CTCCTAGCACATTTCT-1	-3.19973	-4.35483	RMC46	Baseline
0650101_CTCCTAGGTGCTAGCC-1	-2.50904	-3.37734	RMC46	Baseline
0650101_CTCCTAGGTGTTGAGG-1	-3.25474	-3.68281	RMC46	Baseline
0650101_CTCCTAGTCGTTACGA-1	-2.12905	-2.8355	RMC46	Baseline
0650101_CTCGAGGAGTTTCCTT-1	-5.37876	-4.203	RMC46	Baseline
0650101_CTCGAGGCAGGGTACA-1	-3.53954	-3.40589	RMC46	Baseline
0650101_CTCGAGGGTTCCATGA-1	-3.73322	-3.04059	RMC46	Baseline
0650101_CTCGGAGGTTACGCGC-1	-4.57701	-2.99909	RMC46	Baseline
0650101_CTCGGAGTCCTGCTTG-1	-4.33361	-3.40289	RMC46	Baseline
0650101_CTCGTCATCGCTTGTC-1	-3.1909	-3.25474	RMC46	Baseline
0650101_CTCTAATGTGACTCAT-1	-3.78287	-3.07396	RMC46	Baseline
0650101_CTCTACGAGTGCCATT-1	-5.30657	-4.44723	RMC46	Baseline
0650101_CTCTGGTGTGGTCTCG-1	-2.53898	-2.9245	RMC46	Baseline
0650101_CTGAAACAGCGTGTCC-1	-4.09827	-3.21828	RMC46	Baseline
0650101_CTGAAACAGTGTCTCA-1	-2.13826	-3.79803	RMC46	Baseline
0650101_CTGATAGCACGCTTTC-1	-3.77182	-3.88787	RMC46	Baseline
0650101_CTGATAGGTCTTGCGG-1	-5.04317	-3.93729	RMC46	Baseline
0650101_CTGATAGTCCCTCTTT-1	-3.74134	-4.12847	RMC46	Baseline
0650101_CTGATCCAGGGAACGG-1	-2.08325	-3.64652	RMC46	Baseline
0650101_CTGATCCCATTGAGCT-1	-2.53135	-4.06224	RMC46	Baseline
0650101_CTGCCTAGTAAATACG-1	-3.12868	-3.71532	RMC46	Baseline
0650101_CTGCCTAGTCTCTCTG-1	-2.16156	-3.98429	RMC46	Baseline
0650101_CTGCCTAGTTACGCGC-1	-2.4073	-3.70009	RMC46	Baseline
0650101_CTGCGGACAGGTCCAC-1	-2.03494	-3.50901	RMC46	Baseline
0650101_CTGCGGACAGTGACAG-1	-1.93288	-3.34986	RMC46	Baseline
0650101_CTGCGGAGTAAGTTCC-1	-2.45658	-3.71223	RMC46	Baseline
0650101_CTGCTGTAGTCGAGTG-1	-2.11696	-3.69923	RMC46	Baseline
0650101_CTGCTGTGTCAAAGCG-1	-2.47043	-2.86708	RMC46	Baseline
0650101_CTGCTGTTCAGGCGAA-1	-2.54493	-2.71793	RMC46	Baseline
0650101_CTGGTCTCACGTCTCT-1	-4.44181	-3.50103	RMC46	Baseline
0650101_CTGGTCTTCAGGCGAA-1	-1.78228	-3.34249	RMC46	Baseline
0650101_CTGTGCTCAACCGCCA-1	-3.49477	-3.83924	RMC46	Baseline
0650101_CTGTGCTGTGTTCTTT-1	-3.09407	-3.57926	RMC46	Baseline
0650101_CTTAGGACACGAAGCA-1	-3.71939	-3.4348	RMC46	Baseline
0650101_CTTCTCTCAAGAAGAG-1	-5.52256	-4.27142	RMC46	Baseline
0650101_CTTCTCTGTGACTCAT-1	-4.20462	-3.27116	RMC46	Baseline
0650101_CTTGGCTCAATGTTGC-1	-3.91531	-4.4517	RMC46	Baseline
0650101_CTTGGCTTCGCTTGTC-1	-2.84319	-3.0079	RMC46	Baseline
0650101_CTTTGCGGTCCCGACA-1	-2.56397	-3.43712	RMC46	Baseline
0650101_CTTTGCGTCGGAGCAA-1	-4.60211	-3.14809	RMC46	Baseline
0650101_GAAATGAAGGTGCTAG-1	-3.46687	-2.99717	RMC46	Baseline
0650101_GAACCTAGTACAGACG-1	-2.23323	-4.21054	RMC46	Baseline
0650101_GAACCTATCGGTCCGA-1	-3.99846	-3.55401	RMC46	Baseline
0650101_GAACGGAAGCCAGAAC-1	-3.29908	-3.93586	RMC46	Baseline
0650101_GAACGGAAGTACCGGA-1	-1.95064	-2.88218	RMC46	Baseline
0650101_GAACGGAAGTGCAAGC-1	-3.838	-3.82697	RMC46	Baseline
0650101_GAACGGACAGCCACCA-1	-2.65666	-3.50608	RMC46	Baseline
0650101_GAAGCAGCATGCAATC-1	-2.52744	-3.07547	RMC46	Baseline
0650101_GAATAAGGTCGAGTTT-1	-4.38628	-3.69603	RMC46	Baseline
0650101_GAATGAAAGATCACGG-1	-4.01681	-2.69102	RMC46	Baseline
0650101_GACACGCAGACTAAGT-1	-2.55316	-3.48734	RMC46	Baseline
0650101_GACACGCAGCGTTGCC-1	-3.34345	-3.71035	RMC46	Baseline
0650101_GACACGCTCATCGATG-1	-1.68829	-3.38715	RMC46	Baseline
0650101_GACAGAGAGTAGTGCG-1	-3.9798	-3.2854	RMC46	Baseline
0650101_GACAGAGTCTGTCTCG-1	-2.24722	-3.25632	RMC46	Baseline
0650101_GACCTGGAGCTAGTTC-1	-1.78988	-3.18112	RMC46	Baseline
0650101_GACGCGTGTGCAGTAG-1	-1.90788	-3.5515	RMC46	Baseline
0650101_GACGCGTTCCCGACTT-1	-2.63002	-3.59705	RMC46	Baseline
0650101_GACGGCTAGACGACGT-1	-4.7357	-3.14086	RMC46	Baseline
0650101_GACGGCTAGGAGTTGC-1	-3.00413	-2.91278	RMC46	Baseline
0650101_GACGGCTGTTCGGGCT-1	-4.21744	-2.7247	RMC46	Baseline
0650101_GACGTGCAGTCACGCC-1	-5.38815	-4.53461	RMC46	Baseline
0650101_GACGTTAAGATAGGAG-1	-4.53104	-3.10152	RMC46	Baseline
0650101_GACGTTATCAAGGTAA-1	-4.5065	-3.50006	RMC46	Baseline
0650101_GACGTTATCTCCAACC-1	-2.31132	-3.44286	RMC46	Baseline
0650101_GACTACAAGCAGGCTA-1	-3.85688	-3.19507	RMC46	Baseline
0650101_GACTACAAGCGCCTCA-1	-5.6754	-4.1024	RMC46	Baseline
0650101_GACTACACAGACGCCT-1	-4.44106	-3.22585	RMC46	Baseline
0650101_GACTGCGGTACGCACC-1	-3.24383	-3.28948	RMC46	Baseline
0650101_GACTGCGGTCCTGCTT-1	-4.51249	-3.10562	RMC46	Baseline
0650101_GACTGCGGTTTCCACC-1	-3.56327	-3.23801	RMC46	Baseline
0650101_GACTGCGTCATTGCGA-1	-2.65148	-3.14113	RMC46	Baseline
0650101_GAGCAGACAGGGATTG-1	-1.90229	-3.42994	RMC46	Baseline
0650101_GAGTCCGCAGCCTTGG-1	-4.54488	-3.38759	RMC46	Baseline
0650101_GAGTCCGGTTACGCGC-1	-2.31377	-3.11507	RMC46	Baseline
0650101_GATCAGTTCTATGTGG-1	-4.05909	-3.31383	RMC46	Baseline
0650101_GATCGATCAGCGTAAG-1	-2.97324	-3.63991	RMC46	Baseline
0650101_GATCGATTCATCTGCC-1	-4.86421	-3.37529	RMC46	Baseline
0650101_GATCGCGAGTTCCACA-1	-4.52101	-4.39204	RMC46	Baseline
0650101_GATCGCGCATACTCTT-1	-4.19986	-3.13242	RMC46	Baseline
0650101_GATCGCGGTCATGCCG-1	-2.64545	-2.83371	RMC46	Baseline
0650101_GATCGCGTCATCGATG-1	-3.17299	-4.25542	RMC46	Baseline
0650101_GATCGTATCGGTGTCG-1	-2.07455	-3.53654	RMC46	Baseline
0650101_GATCTAGGTTAAGACA-1	-4.15244	-3.86685	RMC46	Baseline
0650101_GATCTAGTCACGCGGT-1	-3.55789	-3.70257	RMC46	Baseline
0650101_GATGAAATCTTACCGC-1	-4.26261	-3.50404	RMC46	Baseline
0650101_GATGCTAAGGCCCTCA-1	-4.67829	-3.02652	RMC46	Baseline
0650101_GATTCAGAGACGCACA-1	-3.72375	-3.40265	RMC46	Baseline
0650101_GATTCAGCAGAAGCAC-1	-3.32164	-3.18429	RMC46	Baseline
0650101_GATTCAGCAGGAATCG-1	-3.68621	-2.87303	RMC46	Baseline
0650101_GATTCAGTCGGTTCGG-1	-4.83068	-3.61833	RMC46	Baseline
0650101_GCAATCATCACCCGAG-1	-2.0477	-2.83859	RMC46	Baseline
0650101_GCAATCATCTAACTTC-1	-3.16312	-3.60612	RMC46	Baseline
0650101_GCAATCATCTCTAGGA-1	-1.83399	-3.27646	RMC46	Baseline
0650101_GCACATATCGGTGTCG-1	-2.03875	-2.69253	RMC46	Baseline
0650101_GCACTCTGTCGCGGTT-1	-3.21622	-3.4627	RMC46	Baseline
0650101_GCACTCTGTTAAAGTG-1	-5.16125	-3.51914	RMC46	Baseline
0650101_GCAGCCAAGACTCGGA-1	-4.90325	-4.77983	RMC46	Baseline
0650101_GCAGCCACATGCAATC-1	-4.56148	-3.09028	RMC46	Baseline
0650101_GCAGTTAAGCCACTAT-1	-2.54394	-4.05213	RMC46	Baseline
0650101_GCAGTTACAAGTCATC-1	-4.54	-2.96955	RMC46	Baseline
0650101_GCAGTTATCACCGGGT-1	-2.31164	-3.60462	RMC46	Baseline
0650101_GCAGTTATCATTATCC-1	-3.49732	-4.20578	RMC46	Baseline
0650101_GCATGCGAGAGACTTA-1	-2.22367	-3.58029	RMC46	Baseline
0650101_GCATGCGGTAGCTGCC-1	-1.98909	-3.45375	RMC46	Baseline
0650101_GCATGTAGTTGAACTC-1	-3.88908	-3.62212	RMC46	Baseline
0650101_GCATGTATCACCGGGT-1	-1.89225	-3.40581	RMC46	Baseline
0650101_GCCAAATCAGCTGCTG-1	-3.56445	-3.74264	RMC46	Baseline
0650101_GCCAAATGTACAGTGG-1	-3.37021	-3.37599	RMC46	Baseline
0650101_GCCAAATGTTATGTGC-1	-3.93665	-3.68693	RMC46	Baseline
0650101_GCCTCTACACCTCGGA-1	-5.07571	-4.83167	RMC46	Baseline
0650101_GCGACCATCTCAAACG-1	-3.81055	-3.25371	RMC46	Baseline
0650101_GCGAGAAGTACCGTTA-1	-4.63475	-4.74207	RMC46	Baseline
0650101_GCGAGAAGTATGAAAC-1	-3.19081	-4.04387	RMC46	Baseline
0650101_GCGCAGTGTCTGCAAT-1	-5.02666	-3.46062	RMC46	Baseline
0650101_GCGCAGTGTTTACTCT-1	-4.67538	-4.57771	RMC46	Baseline
0650101_GCGCAGTTCCATGCTC-1	-1.88186	-3.40547	RMC46	Baseline
0650101_GCGCCAAGTCCGAGTC-1	-5.22165	-4.68325	RMC46	Baseline
0650101_GCGCCAAGTCTGCGGT-1	-2.09019	-3.02946	RMC46	Baseline
0650101_GCGCCAATCCAATGGT-1	-3.013	-3.97954	RMC46	Baseline
0650101_GCGCCAATCGCGGATC-1	-4.44886	-2.89257	RMC46	Baseline
0650101_GCGCGATCACAGAGGT-1	-4.22672	-3.13794	RMC46	Baseline
0650101_GCGGGTTCACCCATTC-1	-3.97223	-3.4843	RMC46	Baseline
0650101_GCGGGTTCATAACCTG-1	-2.88697	-3.31663	RMC46	Baseline
0650101_GCGGGTTTCGCGTAGC-1	-2.92886	-2.78215	RMC46	Baseline
0650101_GCTCTGTCAGATCGGA-1	-3.59102	-3.08854	RMC46	Baseline
0650101_GCTCTGTGTCGCCATG-1	-2.16287	-3.25953	RMC46	Baseline
0650101_GCTCTGTTCACGCGGT-1	-4.96414	-4.78795	RMC46	Baseline
0650101_GCTGCAGGTGACGGTA-1	-3.4201	-3.11491	RMC46	Baseline
0650101_GCTGCGAAGGTTACCT-1	-3.65548	-3.54529	RMC46	Baseline
0650101_GCTGCTTCAACACCCG-1	-3.48899	-3.39058	RMC46	Baseline
0650101_GCTGGGTAGTGAAGAG-1	-2.15753	-3.07675	RMC46	Baseline
0650101_GCTGGGTGTAGCGTGA-1	-3.97186	-3.66231	RMC46	Baseline
0650101_GCTTGAACAGCTGTGC-1	-3.5481	-3.34563	RMC46	Baseline
0650101_GGAACTTAGGATGGTC-1	-4.31935	-3.07761	RMC46	Baseline
0650101_GGAACTTCAGGTGGAT-1	-4.19746	-3.08113	RMC46	Baseline
0650101_GGACAAGAGACCGGAT-1	-3.83636	-3.43907	RMC46	Baseline
0650101_GGACAAGAGCTGCAAG-1	-2.4944	-3.09614	RMC46	Baseline
0650101_GGACAAGTCGGTGTCG-1	-3.56854	-3.25484	RMC46	Baseline
0650101_GGACAGAAGGGCTTGA-1	-3.77779	-4.04081	RMC46	Baseline
0650101_GGACATTTCTTTACAC-1	-2.04544	-3.6735	RMC46	Baseline
0650101_GGAGCAAAGCTAGTTC-1	-2.88969	-3.75269	RMC46	Baseline
0650101_GGAGCAACATGATCCA-1	-3.853	-3.44858	RMC46	Baseline
0650101_GGAGCAAGTCTGCAAT-1	-3.95181	-2.87478	RMC46	Baseline
0650101_GGAGCAATCCGTCATC-1	-3.50202	-3.80261	RMC46	Baseline
0650101_GGATGTTGTAAAGGAG-1	-5.14172	-3.70945	RMC46	Baseline
0650101_GGATTACTCACTCCTG-1	-5.1742	-4.34615	RMC46	Baseline
0650101_GGATTACTCGCGTAGC-1	-4.424	-3.04824	RMC46	Baseline
0650101_GGCAATTGTACCGTAT-1	-3.45531	-3.77722	RMC46	Baseline
0650101_GGCAATTGTCTAACGT-1	-2.86261	-4.06399	RMC46	Baseline
0650101_GGCAATTTCCTGCCAT-1	-4.6742	-3.22077	RMC46	Baseline
0650101_GGCCGATCAGTGACAG-1	-2.17757	-3.86774	RMC46	Baseline
0650101_GGCCGATGTTACGCGC-1	-1.82836	-3.37601	RMC46	Baseline
0650101_GGCCGATTCACCCGAG-1	-2.94723	-3.09041	RMC46	Baseline
0650101_GGCCGATTCGGCGCTA-1	-4.20022	-2.92658	RMC46	Baseline
0650101_GGCGACTAGGTTACCT-1	-2.32835	-3.07819	RMC46	Baseline
0650101_GGCGACTCACATCCAA-1	-2.35924	-2.87277	RMC46	Baseline
0650101_GGCGTGTCATCCGCGA-1	-4.22674	-3.39333	RMC46	Baseline
0650101_GGCGTGTGTAAGTTCC-1	-1.79098	-3.93732	RMC46	Baseline
0650101_GGCGTGTGTATAAACG-1	-2.27738	-2.83386	RMC46	Baseline
0650101_GGCGTGTGTGGTCCGT-1	-3.5316	-3.38406	RMC46	Baseline
0650101_GGCTCGAGTACGCACC-1	-4.63223	-2.93401	RMC46	Baseline
0650101_GGCTGGTCACCTCGTT-1	-4.14553	-3.44367	RMC46	Baseline
0650101_GGGATGAGTCTTGTCC-1	-3.54803	-3.37241	RMC46	Baseline
0650101_GGGCACTGTAGGCATG-1	-4.93485	-3.35967	RMC46	Baseline
0650101_GGGCACTTCCATGAGT-1	-2.40288	-3.26067	RMC46	Baseline
0650101_GGGTCTGAGCGATCCC-1	-5.55407	-4.09172	RMC46	Baseline
0650101_GGGTCTGCACCCATTC-1	-3.38791	-2.95326	RMC46	Baseline
0650101_GGGTCTGGTTCGGGCT-1	-1.94897	-3.19287	RMC46	Baseline
0650101_GGGTCTGTCTCTGCTG-1	-2.69234	-2.84772	RMC46	Baseline
0650101_GGGTCTGTCTTCCTTC-1	-4.00765	-2.84189	RMC46	Baseline
0650101_GGGTTGCCACCAGGCT-1	-5.43522	-4.15428	RMC46	Baseline
0650101_GGGTTGCTCCGCTGTT-1	-1.86768	-3.22527	RMC46	Baseline
0650101_GGGTTGCTCGAGCCCA-1	-1.92745	-3.80432	RMC46	Baseline
0650101_GGGTTGCTCGCTTAGA-1	-2.24461	-3.02311	RMC46	Baseline
0650101_GGTATTGTCTCTGAGA-1	-4.44472	-4.34509	RMC46	Baseline
0650101_GGTGAAGGTTATTCTC-1	-3.90025	-2.75412	RMC46	Baseline
0650101_GGTGCGTGTGCGGTAA-1	-4.24513	-2.89167	RMC46	Baseline
0650101_GGTGCGTGTTCCCGAG-1	-3.3249	-4.06789	RMC46	Baseline
0650101_GGTGTTATCAGGCCCA-1	-2.05108	-3.19674	RMC46	Baseline
0650101_GTAACGTTCGAGAACG-1	-2.76648	-3.34535	RMC46	Baseline
0650101_GTAACTGAGACGCAAC-1	-4.91376	-3.5491	RMC46	Baseline
0650101_GTAACTGTCAGCGATT-1	-4.29773	-3.45768	RMC46	Baseline
0650101_GTACTCCCACAGATTC-1	-3.41619	-3.39039	RMC46	Baseline
0650101_GTACTCCTCCTGTAGA-1	-4.8079	-4.86504	RMC46	Baseline
0650101_GTAGGCCAGCGTGAGT-1	-1.69403	-3.42027	RMC46	Baseline
0650101_GTAGTCAGTCACTGGC-1	-4.77617	-3.33782	RMC46	Baseline
0650101_GTATCTTCATAACCTG-1	-2.16049	-3.38308	RMC46	Baseline
0650101_GTATCTTGTGGCAAAC-1	-3.97808	-2.96933	RMC46	Baseline
0650101_GTATTCTGTGCTTCTC-1	-2.16672	-3.5065	RMC46	Baseline
0650101_GTATTCTTCTCAAGTG-1	-4.49424	-4.39877	RMC46	Baseline
0650101_GTCAAGTCATGTTCCC-1	-3.84416	-2.92395	RMC46	Baseline
0650101_GTCAAGTGTACGAAAT-1	-2.84121	-4.13966	RMC46	Baseline
0650101_GTCAAGTGTAGCGTGA-1	-4.47286	-3.74259	RMC46	Baseline
0650101_GTCACAACATTTCACT-1	-3.71588	-3.48586	RMC46	Baseline
0650101_GTCACAATCTGTTGAG-1	-4.62522	-4.12786	RMC46	Baseline
0650101_GTCATTTAGTGAAGTT-1	-4.17593	-3.08738	RMC46	Baseline
0650101_GTCATTTGTCCGAACC-1	-4.24549	-3.61611	RMC46	Baseline
0650101_GTCCTCAGTATAATGG-1	-4.50447	-3.29559	RMC46	Baseline
0650101_GTCGGGTGTACTCGCG-1	-3.81236	-4.2594	RMC46	Baseline
0650101_GTCGGGTTCGTCTGAA-1	-1.9076	-3.19295	RMC46	Baseline
0650101_GTCGTAATCACCTTAT-1	-4.71394	-3.25048	RMC46	Baseline
0650101_GTCTCGTCAGGATCGA-1	-2.48695	-3.55078	RMC46	Baseline
0650101_GTCTCGTTCGGCGCAT-1	-2.0937	-3.31944	RMC46	Baseline
0650101_GTGAAGGCAGGACCCT-1	-3.17695	-3.62336	RMC46	Baseline
0650101_GTGAAGGCATGCCTTC-1	-2.2195	-3.32361	RMC46	Baseline
0650101_GTGCAGCAGCTCTCGG-1	-2.29706	-2.77638	RMC46	Baseline
0650101_GTGCATAAGTTGCAGG-1	-3.94219	-3.68482	RMC46	Baseline
0650101_GTGCGGTAGGCAGGTT-1	-2.42395	-2.91634	RMC46	Baseline
0650101_GTGCGGTCAGCTTCGG-1	-4.08272	-3.48887	RMC46	Baseline
0650101_GTGCTTCGTAGAGTGC-1	-3.36725	-4.23687	RMC46	Baseline
0650101_GTGGGTCGTACAGCAG-1	-4.73593	-3.136	RMC46	Baseline
0650101_GTGTTAGCAGACGCCT-1	-4.77356	-4.00543	RMC46	Baseline
0650101_GTGTTAGCATGAGCGA-1	-4.3026	-3.27796	RMC46	Baseline
0650101_GTGTTAGGTGAGGGTT-1	-1.9166	-3.28041	RMC46	Baseline
0650101_GTGTTAGTCAAAGACA-1	-2.19224	-3.56755	RMC46	Baseline
0650101_GTGTTAGTCCGGGTGT-1	-3.8754	-3.43668	RMC46	Baseline
0650101_GTTAAGCTCAGCATGT-1	-5.6103	-4.21879	RMC46	Baseline
0650101_GTTCATTGTTGCTCCT-1	-3.74696	-3.31663	RMC46	Baseline
0650101_GTTCGGGAGGCCCTTG-1	-4.65383	-3.04366	RMC46	Baseline
0650101_GTTCGGGAGTAGATGT-1	-4.16802	-3.10495	RMC46	Baseline
0650101_GTTCGGGTCTTAGCCC-1	-1.94727	-3.32189	RMC46	Baseline
0650101_GTTCTCGCATCCGCGA-1	-2.40479	-3.26501	RMC46	Baseline
0650101_TAAACCGAGACCACGA-1	-2.51404	-3.87731	RMC46	Baseline
0650101_TAAACCGTCGTTTAGG-1	-3.36602	-3.61766	RMC46	Baseline
0650101_TAAGTGCCACTAGTAC-1	-3.63068	-2.85396	RMC46	Baseline
0650101_TACACGATCCTTGGTC-1	-5.16702	-3.72805	RMC46	Baseline
0650101_TACAGTGAGAGCTTCT-1	-2.10901	-3.1358	RMC46	Baseline
0650101_TACAGTGAGTGGCACA-1	-3.2979	-2.9444	RMC46	Baseline
0650101_TACAGTGCATACAGCT-1	-5.57707	-4.17703	RMC46	Baseline
0650101_TACCTATAGGCTAGCA-1	-4.8976	-4.82549	RMC46	Baseline
0650101_TACCTATAGGTGTTAA-1	-3.74057	-3.75104	RMC46	Baseline
0650101_TACCTATCACTGCCAG-1	-3.85148	-3.3166	RMC46	Baseline
0650101_TACCTTATCAATCACG-1	-5.43486	-3.98834	RMC46	Baseline
0650101_TACCTTATCTCTAGGA-1	-3.56014	-3.75015	RMC46	Baseline
0650101_TACGGATGTCAGATAA-1	-4.78417	-2.95218	RMC46	Baseline
0650101_TACGGATGTCGGCTCA-1	-1.85344	-3.69485	RMC46	Baseline
0650101_TACGGGCAGGCCCGTT-1	-5.16785	-3.58824	RMC46	Baseline
0650101_TACGGGCTCAAGGCTT-1	-5.17025	-3.36021	RMC46	Baseline
0650101_TACGGGCTCAGCCTAA-1	-3.45123	-3.12151	RMC46	Baseline
0650101_TACGGTATCCACGACG-1	-3.80196	-2.8661	RMC46	Baseline
0650101_TACTCATGTAAGGGCT-1	-4.12211	-3.20851	RMC46	Baseline
0650101_TACTTACCATGATCCA-1	-3.75022	-3.2998	RMC46	Baseline
0650101_TACTTACTCCTGCCAT-1	-3.73882	-3.2903	RMC46	Baseline
0650101_TACTTGTTCAGTTTGG-1	-3.94055	-2.92194	RMC46	Baseline
0650101_TAGACCAGTGAGGCTA-1	-1.92738	-3.24945	RMC46	Baseline
0650101_TAGACCATCGCAAGCC-1	-2.26205	-3.39753	RMC46	Baseline
0650101_TAGCCGGAGATGCCAG-1	-3.67311	-3.11165	RMC46	Baseline
0650101_TAGGCATAGGTGATAT-1	-3.88804	-3.23541	RMC46	Baseline
0650101_TAGGCATCAGCCTTTC-1	-3.54291	-4.13883	RMC46	Baseline
0650101_TAGGCATGTCTGCCAG-1	-4.50332	-4.74563	RMC46	Baseline
0650101_TAGGCATTCCGTACAA-1	-4.3457	-3.42834	RMC46	Baseline
0650101_TAGTTGGAGTAGTGCG-1	-1.88688	-3.61491	RMC46	Baseline
0650101_TAGTTGGTCATGTGGT-1	-3.06215	-2.87084	RMC46	Baseline
0650101_TATGCCCAGCGTAGTG-1	-3.87013	-2.98929	RMC46	Baseline
0650101_TATGCCCGTCGGATCC-1	-5.33827	-3.83891	RMC46	Baseline
0650101_TATGCCCTCAACACCA-1	-5.48456	-4.10101	RMC46	Baseline
0650101_TATGCCCTCGTTTAGG-1	-4.2397	-4.24744	RMC46	Baseline
0650101_TATGCCCTCTCGCTTG-1	-1.81841	-3.19358	RMC46	Baseline
0650101_TATTACCGTATTCTCT-1	-4.94923	-4.58193	RMC46	Baseline
0650101_TCAATCTAGTTATCGC-1	-4.4873	-3.4147	RMC46	Baseline
0650101_TCAATCTCACAAGTAA-1	-4.55415	-3.04736	RMC46	Baseline
0650101_TCAATCTCATTTCAGG-1	-3.99065	-3.46982	RMC46	Baseline
0650101_TCAATCTTCAGAGACG-1	-3.17997	-3.30568	RMC46	Baseline
0650101_TCAATCTTCCCATTAT-1	-4.23589	-3.73577	RMC46	Baseline
0650101_TCACAAGGTAGCGCAA-1	-4.76649	-3.1114	RMC46	Baseline
0650101_TCACAAGGTTATTCTC-1	-4.96592	-4.37744	RMC46	Baseline
0650101_TCACAAGGTTCGTTGA-1	-3.53707	-3.2363	RMC46	Baseline
0650101_TCACAAGTCCTAGTGA-1	-4.3545	-3.28105	RMC46	Baseline
0650101_TCACGAACACGTGAGA-1	-3.37936	-3.5303	RMC46	Baseline
0650101_TCAGCAAAGGGCTTGA-1	-3.26923	-3.04884	RMC46	Baseline
0650101_TCAGCTCTCGGACAAG-1	-5.6005	-4.01025	RMC46	Baseline
0650101_TCAGCTCTCTTGTTTG-1	-4.7359	-3.33598	RMC46	Baseline
0650101_TCAGGATGTTGTCTTT-1	-3.39727	-3.59762	RMC46	Baseline
0650101_TCATTACAGATGTGTA-1	-4.60161	-3.31096	RMC46	Baseline
0650101_TCCACACTCAAACGGG-1	-1.98241	-3.59764	RMC46	Baseline
0650101_TCCACACTCGAATGCT-1	-3.47538	-4.05	RMC46	Baseline
0650101_TCCACACTCGGAGGTA-1	-3.78368	-3.5055	RMC46	Baseline
0650101_TCCCGATCACTGCCAG-1	-2.85651	-3.57816	RMC46	Baseline
0650101_TCGAGGCAGCTATGCT-1	-4.62377	-3.14168	RMC46	Baseline
0650101_TCGAGGCCAATGAATG-1	-1.75948	-3.79009	RMC46	Baseline
0650101_TCGAGGCCAGTGAGTG-1	-4.10128	-3.18552	RMC46	Baseline
0650101_TCGCGAGGTCCGCTGA-1	-2.3679	-3.65062	RMC46	Baseline
0650101_TCGGGACCACAAGTAA-1	-2.6183	-3.18139	RMC46	Baseline
0650101_TCGTAGACAAATACAG-1	-4.55044	-4.20797	RMC46	Baseline
0650101_TCGTAGACATAAGACA-1	-5.4689	-4.4548	RMC46	Baseline
0650101_TCGTAGAGTGTGCGTC-1	-3.60362	-2.91036	RMC46	Baseline
0650101_TCTCTAACACACCGAC-1	-3.3221	-2.8894	RMC46	Baseline
0650101_TCTCTAAGTAGAAAGG-1	-2.89725	-3.96338	RMC46	Baseline
0650101_TCTTCGGAGCGATGAC-1	-4.24786	-3.52704	RMC46	Baseline
0650101_TCTTCGGGTCGCGAAA-1	-4.49065	-2.9913	RMC46	Baseline
0650101_TCTTTCCAGCCAGTAG-1	-2.42959	-3.75718	RMC46	Baseline
0650101_TCTTTCCCAAACCCAT-1	-3.55741	-4.33094	RMC46	Baseline
0650101_TCTTTCCTCGCAAGCC-1	-4.11473	-4.68216	RMC46	Baseline
0650101_TCTTTCCTCGCTTAGA-1	-5.07621	-4.92528	RMC46	Baseline
0650101_TGAAAGAAGGGTCGAT-1	-4.12294	-3.36581	RMC46	Baseline
0650101_TGAAAGAGTTACGCGC-1	-4.30409	-4.6386	RMC46	Baseline
0650101_TGACAACTCCCACTTG-1	-2.11399	-2.80962	RMC46	Baseline
0650101_TGACGGCGTCCAGTAT-1	-3.06895	-4.28231	RMC46	Baseline
0650101_TGACTTTAGCGTCTAT-1	-4.76193	-3.43583	RMC46	Baseline
0650101_TGAGAGGCAAGTTCTG-1	-3.60479	-3.59531	RMC46	Baseline
0650101_TGAGAGGCACACAGAG-1	-2.1351	-2.90487	RMC46	Baseline
0650101_TGAGCATAGCACACAG-1	-3.54614	-3.32621	RMC46	Baseline
0650101_TGAGCCGGTGTGACCC-1	-3.91983	-3.24455	RMC46	Baseline
0650101_TGAGCCGTCCCGGATG-1	-2.42637	-2.91685	RMC46	Baseline
0650101_TGATTTCCAGTTTACG-1	-3.10212	-3.04138	RMC46	Baseline
0650101_TGCACCTCAGGTGCCT-1	-4.15668	-3.81301	RMC46	Baseline
0650101_TGCCCATTCAGCTTAG-1	-2.14039	-3.85041	RMC46	Baseline
0650101_TGCCCTACACGGTTTA-1	-3.19092	-3.99388	RMC46	Baseline
0650101_TGCGCAGCAAACCCAT-1	-2.15131	-3.52185	RMC46	Baseline
0650101_TGCGCAGGTCGCTTTC-1	-3.76379	-4.20184	RMC46	Baseline
0650101_TGCGGGTAGCGAAGGG-1	-2.26263	-3.80514	RMC46	Baseline
0650101_TGCGGGTCAAGTTGTC-1	-4.72199	-2.99474	RMC46	Baseline
0650101_TGCGTGGAGAAGCCCA-1	-4.39249	-3.00368	RMC46	Baseline
0650101_TGCGTGGCAGGGTACA-1	-2.36637	-3.5829	RMC46	Baseline
0650101_TGCGTGGCATCCCACT-1	-5.17255	-3.23811	RMC46	Baseline
0650101_TGCTACCAGCCACCTG-1	-3.03459	-3.54556	RMC46	Baseline
0650101_TGCTACCCACCAGATT-1	-3.28093	-3.61319	RMC46	Baseline
0650101_TGCTGCTCAAGGTTTC-1	-5.02457	-4.6465	RMC46	Baseline
0650101_TGCTGCTCAGGTCCAC-1	-3.47229	-3.26754	RMC46	Baseline
0650101_TGGACGCCACGGCCAT-1	-3.32383	-4.11805	RMC46	Baseline
0650101_TGGCGCACAAACTGCT-1	-5.11491	-3.2671	RMC46	Baseline
0650101_TGGCTGGAGTAGCCGA-1	-5.38139	-4.53671	RMC46	Baseline
0650101_TGGCTGGCAGGCGATA-1	-2.34129	-3.23743	RMC46	Baseline
0650101_TGGCTGGCATATGGTC-1	-1.96119	-2.92775	RMC46	Baseline
0650101_TGGCTGGCATGCCCGA-1	-2.35201	-3.3818	RMC46	Baseline
0650101_TGGCTGGGTCTCTCGT-1	-2.63658	-4.18163	RMC46	Baseline
0650101_TGGCTGGTCATCTGCC-1	-5.24677	-4.54146	RMC46	Baseline
0650101_TGGCTGGTCGGTCTAA-1	-3.75777	-3.60231	RMC46	Baseline
0650101_TGGGAAGGTCTTGCGG-1	-2.31999	-3.22595	RMC46	Baseline
0650101_TGGGCGTCATCGTCGG-1	-2.03444	-2.95851	RMC46	Baseline
0650101_TGGTTAGAGTGAACGC-1	-3.27151	-3.50967	RMC46	Baseline
0650101_TGGTTAGGTGACGGTA-1	-3.80672	-3.68498	RMC46	Baseline
0650101_TGGTTCCAGTAACCCT-1	-3.12015	-4.11793	RMC46	Baseline
0650101_TGGTTCCCACCTATCC-1	-2.77018	-3.06122	RMC46	Baseline
0650101_TGGTTCCTCGCATGGC-1	-5.02052	-3.31742	RMC46	Baseline
0650101_TGTATTCTCCCGGATG-1	-3.21015	-3.41509	RMC46	Baseline
0650101_TGTCCCAGTCAAAGCG-1	-1.80654	-3.6566	RMC46	Baseline
0650101_TGTCCCAGTGCGCTTG-1	-3.58899	-4.23723	RMC46	Baseline
0650101_TGTCCCATCAACACGT-1	-4.88139	-3.29261	RMC46	Baseline
0650101_TGTGGTACACTACAGT-1	-2.97266	-3.6231	RMC46	Baseline
0650101_TGTGTTTTCGCCATAA-1	-4.82378	-4.64495	RMC46	Baseline
0650101_TGTTCCGAGAACTCGG-1	-4.69524	-3.03794	RMC46	Baseline
0650101_TTAGTTCTCGGCGCAT-1	-5.0741	-3.31707	RMC46	Baseline
0650101_TTCGAAGAGCCACCTG-1	-4.52672	-3.5318	RMC46	Baseline
0650101_TTCGAAGGTAAATGTG-1	-1.66771	-3.62409	RMC46	Baseline
0650101_TTCGGTCCAATGTTGC-1	-1.81802	-3.66503	RMC46	Baseline
0650101_TTCGGTCGTTGTACAC-1	-3.02471	-3.80329	RMC46	Baseline
0650101_TTCTACAAGGAGTCTG-1	-2.39837	-3.58518	RMC46	Baseline
0650101_TTCTACAGTGCAACGA-1	-5.1723	-4.4006	RMC46	Baseline
0650101_TTCTCAAAGTACGTAA-1	-3.24951	-4.00799	RMC46	Baseline
0650101_TTCTCAACACTGCCAG-1	-5.32173	-4.54084	RMC46	Baseline
0650101_TTCTCCTAGCTACCGC-1	-4.21695	-3.72146	RMC46	Baseline
0650101_TTCTCCTCACTTAACG-1	-2.06421	-3.54585	RMC46	Baseline
0650101_TTCTCCTTCGTTTGCC-1	-4.08918	-3.05804	RMC46	Baseline
0650101_TTCTTAGGTAGAAAGG-1	-3.52654	-3.05827	RMC46	Baseline
0650101_TTGAACGCAGTCGATT-1	-2.23776	-3.60788	RMC46	Baseline
0650101_TTGACTTAGTGGTAAT-1	-4.596	-4.5977	RMC46	Baseline
0650101_TTGACTTCAATGGAGC-1	-4.55204	-3.26824	RMC46	Baseline
0650101_TTGCCGTAGAGGTTGC-1	-2.0488	-3.6091	RMC46	Baseline
0650101_TTGCGTCCAGTATGCT-1	-1.92547	-3.82258	RMC46	Baseline
0650101_TTGCGTCCATTACGAC-1	-4.08923	-2.71366	RMC46	Baseline
0650101_TTGGAACTCCACGTGG-1	-4.27503	-4.28496	RMC46	Baseline
0650101_TTGGCAAGTAGTAGTA-1	-1.82278	-3.11835	RMC46	Baseline
0650101_TTGTAGGAGAACTCGG-1	-5.01236	-3.66181	RMC46	Baseline
0650101_TTTCCTCCATCTGGTA-1	-4.24362	-3.1357	RMC46	Baseline
0650101_TTTCCTCTCCAAGTAC-1	-4.50478	-2.8405	RMC46	Baseline
0650101_TTTGCGCTCCGTAGTA-1	-4.11796	-3.34203	RMC46	Baseline
0650101_TTTGGTTGTCAAGCGA-1	-1.82789	-3.55688	RMC46	Baseline
0650101_TTTGGTTGTGGTGTAG-1	-4.95971	-3.29278	RMC46	Baseline
0650101_TTTGTCACATGCAATC-1	-3.72386	-3.31372	RMC46	Baseline
0650201_AAACCTGAGGATGCGT-1	-1.59548	-5.78396	RMC49	Baseline
0650201_AAAGCAAAGTTGAGAT-1	-0.20978	-5.26945	RMC49	Baseline
0650201_AAAGCAAGTCCCGACA-1	-0.391726	-7.61109	RMC49	Baseline
0650201_AAAGCAAGTTACGACT-1	-1.74757	-5.86745	RMC49	Baseline
0650201_AAAGTAGAGAGTAATC-1	-0.499098	-5.85968	RMC49	Baseline
0650201_AACCATGAGAGCCTAG-1	-1.60949	-5.51162	RMC49	Baseline
0650201_AACCATGTCACCTTAT-1	-1.5943	-4.80996	RMC49	Baseline
0650201_AACCGCGAGTCAATAG-1	-0.554026	-6.77508	RMC49	Baseline
0650201_AACCGCGCAAGACGTG-1	-0.972953	-5.78976	RMC49	Baseline
0650201_AACCGCGTCCGAAGAG-1	0.38746	-6.30952	RMC49	Baseline
0650201_AACGTTGCACGACTCG-1	0.00346275	-7.4793	RMC49	Baseline
0650201_AACGTTGTCGAGGTAG-1	0.108092	-7.40917	RMC49	Baseline
0650201_AACTCCCAGCGCCTCA-1	0.155656	-5.8502	RMC49	Baseline
0650201_AACTCCCTCGGAGCAA-1	0.159459	-7.41945	RMC49	Baseline
0650201_AACTCTTGTTGGAGGT-1	-0.341432	-6.80244	RMC49	Baseline
0650201_AACTTTCGTGTGAAAT-1	-0.427469	-7.21352	RMC49	Baseline
0650201_AACTTTCTCTTGAGAC-1	-0.617516	-6.8344	RMC49	Baseline
0650201_AAGACCTTCCTATGTT-1	-0.973753	-6.63585	RMC49	Baseline
0650201_AAGGTTCGTAAACACA-1	-1.73622	-7.27917	RMC49	Baseline
0650201_AAGGTTCGTCCGTCAG-1	-0.520772	-5.35737	RMC49	Baseline
0650201_AAGTCTGAGTACCGGA-1	0.369352	-7.05065	RMC49	Baseline
0650201_AATCGGTTCATGCTCC-1	-0.487545	-5.48448	RMC49	Baseline
0650201_ACACCAAAGGATGCGT-1	-0.641226	-5.39231	RMC49	Baseline
0650201_ACACCGGCAGGCTGAA-1	-0.363412	-7.46709	RMC49	Baseline
0650201_ACAGCTAAGAGGTTGC-1	-0.526927	-5.21176	RMC49	Baseline
0650201_ACAGCTAAGCAAATCA-1	-0.596016	-6.58204	RMC49	Baseline
0650201_ACATCAGCAAGCCCAC-1	-1.02965	-5.82361	RMC49	Baseline
0650201_ACATCAGTCCGTACAA-1	-0.19577	-5.21402	RMC49	Baseline
0650201_ACATGGTAGTACCGGA-1	-1.94889	-6.79294	RMC49	Baseline
0650201_ACATGGTCAAGCTGTT-1	0.397376	-7.12109	RMC49	Baseline
0650201_ACCTTTACACATTAGC-1	-1.76079	-7.17599	RMC49	Baseline
0650201_ACCTTTATCCAATGGT-1	-0.429963	-7.1693	RMC49	Baseline
0650201_ACGAGCCAGAAACCGC-1	-0.746308	-4.76493	RMC49	Baseline
0650201_ACGAGCCTCAGGCCCA-1	-0.263121	-7.59334	RMC49	Baseline
0650201_ACGAGGACAGCTTAAC-1	-1.48864	-6.69332	RMC49	Baseline
0650201_ACGATACTCTTGTATC-1	-0.568407	-5.83336	RMC49	Baseline
0650201_ACGGAGAAGCAACGGT-1	0.0454734	-6.00133	RMC49	Baseline
0650201_ACGGAGAGTCGCGTGT-1	-0.925981	-5.53387	RMC49	Baseline
0650201_ACGGCCACAACTGCTA-1	-0.332978	-5.06547	RMC49	Baseline
0650201_ACGGCCACACAAGCCC-1	0.174993	-6.51797	RMC49	Baseline
0650201_ACGGCCATCGCGGATC-1	-1.6521	-6.90735	RMC49	Baseline
0650201_ACTGAACCACGAAACG-1	-1.33077	-7.06208	RMC49	Baseline
0650201_ACTGATGAGATCTGCT-1	-1.19658	-5.71263	RMC49	Baseline
0650201_ACTGCTCTCAGGATCT-1	-0.20257	-7.07283	RMC49	Baseline
0650201_ACTGTCCGTCTGATTG-1	-1.19962	-5.43428	RMC49	Baseline
0650201_ACTTACTCATGGGAAC-1	0.396256	-7.2397	RMC49	Baseline
0650201_ACTTACTCATGTAGTC-1	-1.81331	-6.60441	RMC49	Baseline
0650201_ACTTTCAGTGGTCTCG-1	0.375791	-6.5338	RMC49	Baseline
0650201_AGAGTGGCAGCTTAAC-1	-0.56584	-5.31476	RMC49	Baseline
0650201_AGATCTGAGAAGGGTA-1	-1.06318	-5.34917	RMC49	Baseline
0650201_AGATTGCAGGCAATTA-1	-0.668814	-4.71491	RMC49	Baseline
0650201_AGCAGCCGTACGAAAT-1	-0.173198	-7.38366	RMC49	Baseline
0650201_AGCATACTCGTTACGA-1	-0.193686	-5.18802	RMC49	Baseline
0650201_AGCATACTCTGCTGTC-1	-0.718827	-5.66101	RMC49	Baseline
0650201_AGCCTAATCAAACGGG-1	-1.32649	-6.62126	RMC49	Baseline
0650201_AGCGGTCAGACCTTTG-1	-1.99002	-6.94739	RMC49	Baseline
0650201_AGCGGTCTCAGTTCGA-1	-0.34515	-6.09138	RMC49	Baseline
0650201_AGCTTGACACGTGAGA-1	-1.34993	-6.28802	RMC49	Baseline
0650201_AGGCCACCAGGATTGG-1	-1.03249	-6.72547	RMC49	Baseline
0650201_AGGCCACCATTTCACT-1	-2.02443	-6.85373	RMC49	Baseline
0650201_AGGCCACGTAGAGCTG-1	-1.26873	-5.62647	RMC49	Baseline
0650201_AGGCCACTCAGCCTAA-1	-0.751353	-6.38057	RMC49	Baseline
0650201_AGGGTGAGTCTAGTCA-1	-1.87915	-7.29767	RMC49	Baseline
0650201_AGGGTGAGTTTAAGCC-1	-2.02712	-6.87602	RMC49	Baseline
0650201_AGGTCATAGCTAACAA-1	-1.7633	-6.60715	RMC49	Baseline
0650201_AGGTCCGGTCTCGTTC-1	-1.18915	-6.94196	RMC49	Baseline
0650201_AGTGAGGTCTGGCGTG-1	-0.619136	-4.74498	RMC49	Baseline
0650201_AGTGGGAGTGTGACGA-1	-0.594598	-7.03329	RMC49	Baseline
0650201_AGTTGGTAGCTCCCAG-1	-1.60314	-5.63572	RMC49	Baseline
0650201_AGTTGGTCAATCTACG-1	-0.471324	-4.73567	RMC49	Baseline
0650201_ATAAGAGCATGGGACA-1	-1.14196	-5.26786	RMC49	Baseline
0650201_ATAAGAGGTAGGCATG-1	-1.71343	-6.79712	RMC49	Baseline
0650201_ATAAGAGTCCCTAATT-1	-0.385355	-7.63668	RMC49	Baseline
0650201_ATAGACCAGTGTACGG-1	-1.28157	-7.20443	RMC49	Baseline
0650201_ATAGACCTCATGTCCC-1	-1.99335	-6.99702	RMC49	Baseline
0650201_ATCATCTTCAGATAAG-1	-0.376183	-4.94373	RMC49	Baseline
0650201_ATCATGGAGTACACCT-1	-0.739373	-4.95687	RMC49	Baseline
0650201_ATCCGAATCAGAGCTT-1	-0.20572	-6.06294	RMC49	Baseline
0650201_ATCTACTTCATCTGCC-1	-1.41039	-5.80397	RMC49	Baseline
0650201_ATCTGCCCATACGCCG-1	-0.747197	-5.54379	RMC49	Baseline
0650201_ATTACTCTCTTAGCCC-1	-0.729218	-5.4719	RMC49	Baseline
0650201_ATTATCCAGTCACGCC-1	-1.78197	-4.62895	RMC49	Baseline
0650201_ATTATCCCACAGGTTT-1	-1.70517	-5.78871	RMC49	Baseline
0650201_ATTCTACGTACCGCTG-1	-1.52525	-6.66415	RMC49	Baseline
0650201_ATTGGTGAGACGCTTT-1	-1.43925	-5.56491	RMC49	Baseline
0650201_ATTTCTGCAATGGTCT-1	-1.15729	-6.67079	RMC49	Baseline
0650201_CAACCAATCGGATGGA-1	-0.275467	-5.19543	RMC49	Baseline
0650201_CAAGAAACAGCTGTAT-1	-1.1588	-5.63957	RMC49	Baseline
0650201_CAAGATCCAAGAAGAG-1	-0.904097	-6.03527	RMC49	Baseline
0650201_CAAGATCTCGGTTCGG-1	-0.588964	-5.69205	RMC49	Baseline
0650201_CAAGATCTCGTATCAG-1	-0.582419	-6.62278	RMC49	Baseline
0650201_CAAGGCCCAAGGTGTG-1	-0.132317	-6.68386	RMC49	Baseline
0650201_CAAGGCCTCATGCATG-1	-2.00962	-7.01053	RMC49	Baseline
0650201_CAAGTTGAGCCCTAAT-1	-0.65478	-5.24348	RMC49	Baseline
0650201_CACAAACCAGGCTGAA-1	0.358474	-6.38783	RMC49	Baseline
0650201_CACACTCAGCGTAGTG-1	-0.517516	-4.99988	RMC49	Baseline
0650201_CACACTCGTCTTTCAT-1	-1.55513	-6.33998	RMC49	Baseline
0650201_CACATAGCATTAGGCT-1	-0.366244	-6.62288	RMC49	Baseline
0650201_CACCTTGCATAAAGGT-1	-1.56831	-7.33811	RMC49	Baseline
0650201_CACCTTGGTCGGGTCT-1	-1.06764	-6.5537	RMC49	Baseline
0650201_CACTCCATCGGTCCGA-1	-0.648793	-6.64687	RMC49	Baseline
0650201_CAGAATCCAAACCCAT-1	-0.55853	-6.97595	RMC49	Baseline
0650201_CAGAGAGAGACTAAGT-1	-0.0240589	-7.41613	RMC49	Baseline
0650201_CAGAGAGGTGACGGTA-1	-2.0387	-7.17023	RMC49	Baseline
0650201_CAGAGAGTCCCAAGAT-1	-0.892436	-6.89056	RMC49	Baseline
0650201_CAGCAGCTCGTGACAT-1	-1.91955	-7.04482	RMC49	Baseline
0650201_CAGCATAAGTGGAGTC-1	-1.11746	-6.62504	RMC49	Baseline
0650201_CAGCGACCACATAACC-1	-0.799088	-5.80551	RMC49	Baseline
0650201_CAGCGACTCTACTATC-1	-1.71086	-6.58592	RMC49	Baseline
0650201_CAGCTAACAAGTCTAC-1	-1.84373	-7.26104	RMC49	Baseline
0650201_CAGGTGCAGGGCTTGA-1	-0.199527	-7.47228	RMC49	Baseline
0650201_CATATGGGTGTAACGG-1	-1.72276	-5.56205	RMC49	Baseline
0650201_CATATTCGTCTACCTC-1	-1.5826	-5.67749	RMC49	Baseline
0650201_CATCAGATCATGCTCC-1	-1.25048	-5.16915	RMC49	Baseline
0650201_CATCCACTCACGGTTA-1	-0.71656	-6.00434	RMC49	Baseline
0650201_CATCGAAAGAGGTACC-1	-0.927319	-6.60868	RMC49	Baseline
0650201_CATCGAAAGTCTCAAC-1	-1.35586	-6.82457	RMC49	Baseline
0650201_CATCGGGCATCCCATC-1	-1.20119	-5.62565	RMC49	Baseline
0650201_CATGACATCTTCGAGA-1	-0.913416	-6.84536	RMC49	Baseline
0650201_CATGCCTGTAATTGGA-1	-1.16169	-5.74778	RMC49	Baseline
0650201_CATGGCGAGGGCATGT-1	-0.792232	-6.56541	RMC49	Baseline
0650201_CCAATCCTCGTGGTCG-1	0.467619	-6.60847	RMC49	Baseline
0650201_CCACCTAAGGATCGCA-1	-1.73841	-6.85443	RMC49	Baseline
0650201_CCACCTACAGACTCGC-1	-1.28128	-5.79165	RMC49	Baseline
0650201_CCACGGAAGAGTGAGA-1	0.392186	-6.62871	RMC49	Baseline
0650201_CCACGGACAAGCTGTT-1	-1.04025	-5.65474	RMC49	Baseline
0650201_CCACTACTCCATTCTA-1	-1.33593	-6.62913	RMC49	Baseline
0650201_CCATGTCCAAACCCAT-1	-1.57934	-5.57148	RMC49	Baseline
0650201_CCATGTCTCTATCCTA-1	0.426299	-6.48481	RMC49	Baseline
0650201_CCCAATCGTCACCTAA-1	-0.578315	-5.72627	RMC49	Baseline
0650201_CCCAGTTCATTCGACA-1	0.130183	-5.77783	RMC49	Baseline
0650201_CCCATACTCGTTTAGG-1	-0.738828	-4.89875	RMC49	Baseline
0650201_CCCTCCTCACGGTTTA-1	-1.15372	-6.79303	RMC49	Baseline
0650201_CCCTCCTTCGCTTAGA-1	-1.04238	-5.8978	RMC49	Baseline
0650201_CCGGGATAGGGAGTAA-1	-1.16341	-6.78645	RMC49	Baseline
0650201_CCGGGATAGTGTGGCA-1	-0.168496	-7.44706	RMC49	Baseline
0650201_CCGGTAGAGATCGGGT-1	0.269003	-7.25216	RMC49	Baseline
0650201_CCGTACTGTATAGGGC-1	-2.00791	-7.00254	RMC49	Baseline
0650201_CCGTACTTCACGCGGT-1	-0.317248	-7.39687	RMC49	Baseline
0650201_CCGTGGACAGTATCTG-1	-1.73173	-7.30973	RMC49	Baseline
0650201_CCGTGGAGTGACCAAG-1	0.232337	-6.09406	RMC49	Baseline
0650201_CCGTGGAGTTCGGGCT-1	0.238037	-6.45168	RMC49	Baseline
0650201_CCTAAAGTCATGTCTT-1	-0.653265	-6.38566	RMC49	Baseline
0650201_CCTACACAGAGGACGG-1	-1.39319	-5.28632	RMC49	Baseline
0650201_CCTACCAAGAAACCAT-1	-0.0677296	-6.90794	RMC49	Baseline
0650201_CCTACCACACACAGAG-1	-1.61428	-7.2537	RMC49	Baseline
0650201_CCTCAGTCATCGGAAG-1	-0.841928	-6.00056	RMC49	Baseline
0650201_CCTCTGAAGGTTACCT-1	-0.651546	-5.45282	RMC49	Baseline
0650201_CCTTACGAGATAGGAG-1	-1.49321	-5.6677	RMC49	Baseline
0650201_CCTTACGGTTAGATGA-1	-2.08363	-6.99112	RMC49	Baseline
0650201_CGAATGTCAAGCGTAG-1	0.0723762	-7.40942	RMC49	Baseline
0650201_CGAATGTCAGTGAGTG-1	-1.98687	-6.95783	RMC49	Baseline
0650201_CGAATGTCAGTGGGAT-1	-0.222372	-7.54013	RMC49	Baseline
0650201_CGACCTTGTATTCTCT-1	-0.395461	-7.41408	RMC49	Baseline
0650201_CGAGCCAAGGCTAGAC-1	0.208856	-7.30978	RMC49	Baseline
0650201_CGAGCCAAGGGATGGG-1	-0.0760816	-5.32259	RMC49	Baseline
0650201_CGATGGCCAACTTGAC-1	-0.993792	-7.41755	RMC49	Baseline
0650201_CGATGGCCAATAACGA-1	-0.445163	-5.32122	RMC49	Baseline
0650201_CGATGGCCACTACAGT-1	-0.593591	-6.76715	RMC49	Baseline
0650201_CGATTGACATGTCTCC-1	-0.414926	-6.65808	RMC49	Baseline
0650201_CGCGTTTTCGCCAAAT-1	-1.88319	-6.75612	RMC49	Baseline
0650201_CGCTATCCATAGAAAC-1	-0.841864	-4.90955	RMC49	Baseline
0650201_CGCTTCAAGTTAACGA-1	-1.2797	-5.51353	RMC49	Baseline
0650201_CGGACTGAGCGATTCT-1	-0.66818	-6.53316	RMC49	Baseline
0650201_CGGACTGCAGGATTGG-1	-0.977894	-5.84767	RMC49	Baseline
0650201_CGGACTGGTATATGAG-1	-1.47114	-5.53181	RMC49	Baseline
0650201_CGGACTGTCTCATTCA-1	-0.915885	-6.50152	RMC49	Baseline
0650201_CGGAGTCTCAGGCCCA-1	-1.63986	-4.61852	RMC49	Baseline
0650201_CGGAGTCTCTCTGAGA-1	-0.444536	-5.84791	RMC49	Baseline
0650201_CGGCTAGCAGAAGCAC-1	-1.09123	-6.53429	RMC49	Baseline
0650201_CGGCTAGTCACATGCA-1	-0.10316	-5.95971	RMC49	Baseline
0650201_CGGGTCAGTTGAGGTG-1	-1.10843	-6.79279	RMC49	Baseline
0650201_CGGGTCATCCCTCTTT-1	-1.69919	-5.64689	RMC49	Baseline
0650201_CGGTTAATCGTCCAGG-1	0.438826	-6.63252	RMC49	Baseline
0650201_CGTAGCGTCGCCAGCA-1	-1.00028	-6.16301	RMC49	Baseline
0650201_CGTAGCGTCGCGATCG-1	-1.12413	-5.45762	RMC49	Baseline
0650201_CGTAGGCAGCACGCCT-1	-0.806436	-4.78967	RMC49	Baseline
0650201_CGTAGGCAGGCGACAT-1	-0.595064	-6.64491	RMC49	Baseline
0650201_CGTAGGCGTATATGAG-1	0.28561	-7.2512	RMC49	Baseline
0650201_CGTCACTAGACTGGGT-1	-0.966961	-6.62142	RMC49	Baseline
0650201_CGTCAGGTCCACGCAG-1	-0.541435	-6.32818	RMC49	Baseline
0650201_CGTGAGCTCTCCAACC-1	-0.422269	-5.66179	RMC49	Baseline
0650201_CGTGTAATCAGTCAGT-1	-1.65078	-5.64514	RMC49	Baseline
0650201_CGTGTCTGTCTAGCCG-1	0.309839	-7.21236	RMC49	Baseline
0650201_CGTGTCTTCACATACG-1	-0.566837	-7.49446	RMC49	Baseline
0650201_CGTGTCTTCCACGTTC-1	0.274764	-6.76634	RMC49	Baseline
0650201_CGTTAGACAATCCGAT-1	-1.73652	-7.22559	RMC49	Baseline
0650201_CGTTAGACAGGTGCCT-1	-0.124172	-5.20878	RMC49	Baseline
0650201_CGTTAGACATGGTTGT-1	-1.31904	-6.95005	RMC49	Baseline
0650201_CTAACTTGTCCTCCAT-1	-0.473078	-7.20896	RMC49	Baseline
0650201_CTAACTTGTTATTCTC-1	-1.60038	-6.77816	RMC49	Baseline
0650201_CTAAGACCACCTCGGA-1	0.0548029	-6.47367	RMC49	Baseline
0650201_CTAAGACTCGTTTAGG-1	-1.06992	-5.43604	RMC49	Baseline
0650201_CTACGTCCAAGCCGCT-1	0.430818	-6.83535	RMC49	Baseline
0650201_CTAGAGTTCCAGTAGT-1	-1.80863	-5.91594	RMC49	Baseline
0650201_CTAGCCTCAAGCTGAG-1	0.149846	-6.13114	RMC49	Baseline
0650201_CTAGCCTCAATAGAGT-1	-0.696772	-5.67258	RMC49	Baseline
0650201_CTAGCCTCAGCCTTGG-1	-1.59157	-5.54184	RMC49	Baseline
0650201_CTCACACAGGCTAGAC-1	-0.547085	-4.69186	RMC49	Baseline
0650201_CTCCTAGAGGCTACGA-1	-0.701642	-5.58065	RMC49	Baseline
0650201_CTCCTAGAGGCTAGGT-1	-0.293868	-5.79578	RMC49	Baseline
0650201_CTCCTAGCATCGACGC-1	-0.875172	-4.86586	RMC49	Baseline
0650201_CTCGAGGGTGCACTTA-1	-0.893126	-6.74242	RMC49	Baseline
0650201_CTCGGGACATCACAAC-1	-1.95732	-6.69159	RMC49	Baseline
0650201_CTCGGGATCCCATTAT-1	0.139443	-7.12897	RMC49	Baseline
0650201_CTCGTCACACGGCTAC-1	-0.607504	-5.7315	RMC49	Baseline
0650201_CTCGTCAGTCCAAGTT-1	-1.75517	-5.78458	RMC49	Baseline
0650201_CTCGTCAGTTCTGAAC-1	-0.545482	-4.68503	RMC49	Baseline
0650201_CTCTAATGTCATGCCG-1	-1.40869	-5.71581	RMC49	Baseline
0650201_CTCTAATTCAGGCCCA-1	-0.907055	-5.09463	RMC49	Baseline
0650201_CTCTACGAGCACACAG-1	-0.672665	-5.90237	RMC49	Baseline
0650201_CTGAAACAGCCACGTC-1	0.083023	-6.48436	RMC49	Baseline
0650201_CTGAAACAGGGTGTTG-1	-0.671627	-6.61166	RMC49	Baseline
0650201_CTGAAACCATACTCTT-1	-0.378008	-5.88754	RMC49	Baseline
0650201_CTGAAGTAGCATCATC-1	-0.993276	-5.14057	RMC49	Baseline
0650201_CTGATAGAGATGTCGG-1	-1.51493	-6.01463	RMC49	Baseline
0650201_CTGATAGTCCACTGGG-1	-1.26903	-5.57241	RMC49	Baseline
0650201_CTGATCCAGATTACCC-1	-1.33885	-4.75215	RMC49	Baseline
0650201_CTGCCTATCCAGGGCT-1	-1.48501	-6.71149	RMC49	Baseline
0650201_CTGCGGAAGACAAAGG-1	0.254193	-6.56704	RMC49	Baseline
0650201_CTGCGGAGTCTAAACC-1	-1.45818	-7.3273	RMC49	Baseline
0650201_CTGCTGTCACCAGCAC-1	-1.2769	-5.37211	RMC49	Baseline
0650201_CTGCTGTTCTACGAGT-1	-0.438759	-6.7131	RMC49	Baseline
0650201_CTGGTCTTCAGCGATT-1	-1.77299	-6.73454	RMC49	Baseline
0650201_CTTAACTGTCGTGGCT-1	-0.662465	-5.95281	RMC49	Baseline
0650201_CTTACCGAGAAGATTC-1	-1.08835	-4.76308	RMC49	Baseline
0650201_CTTACCGTCCACGTGG-1	-1.49098	-6.79448	RMC49	Baseline
0650201_CTTAGGACAGATCGGA-1	-0.645051	-5.13063	RMC49	Baseline
0650201_GAAATGAAGTACGCGA-1	-0.484977	-7.0905	RMC49	Baseline
0650201_GAAATGACACAACGCC-1	-1.7091	-5.72007	RMC49	Baseline
0650201_GAACATCCAATTCCTT-1	-1.95587	-6.96014	RMC49	Baseline
0650201_GAACATCTCCTGTACC-1	-0.450799	-5.40678	RMC49	Baseline
0650201_GAACCTAGTGTTTGTG-1	0.241478	-6.33805	RMC49	Baseline
0650201_GAAGCAGTCCGAGCCA-1	-1.32212	-5.39893	RMC49	Baseline
0650201_GAATAAGCACCCTATC-1	-0.586043	-6.75177	RMC49	Baseline
0650201_GAATGAAGTGGCGAAT-1	-1.28304	-7.42148	RMC49	Baseline
0650201_GACGCGTTCTCCAGGG-1	-0.0083171	-7.45582	RMC49	Baseline
0650201_GACGGCTAGCTAACAA-1	-0.0401718	-5.63603	RMC49	Baseline
0650201_GACGTGCCAACACCTA-1	-0.825606	-5.87545	RMC49	Baseline
0650201_GACGTTAAGCACACAG-1	0.401571	-6.62768	RMC49	Baseline
0650201_GACGTTACACCACCAG-1	0.287825	-6.73095	RMC49	Baseline
0650201_GACGTTAGTCCGAATT-1	-0.350534	-7.48668	RMC49	Baseline
0650201_GACGTTATCCCAAGAT-1	0.162379	-6.75673	RMC49	Baseline
0650201_GACTGCGGTAGAAAGG-1	-0.671758	-5.83413	RMC49	Baseline
0650201_GAGCAGATCGGACAAG-1	-0.40913	-5.27492	RMC49	Baseline
0650201_GAGGTGAAGTACTTGC-1	-1.85595	-7.14973	RMC49	Baseline
0650201_GAGGTGAGTCTCCCTA-1	-1.15708	-5.50778	RMC49	Baseline
0650201_GAGTCCGTCGGTCCGA-1	-1.85978	-6.59296	RMC49	Baseline
0650201_GATCGCGGTGATGTCT-1	-1.12834	-7.09534	RMC49	Baseline
0650201_GATCGCGGTGATGTGG-1	-0.580786	-5.26086	RMC49	Baseline
0650201_GATCGCGTCGATCCCT-1	-0.709807	-6.61719	RMC49	Baseline
0650201_GATCGTACATGGTTGT-1	-0.766731	-6.98618	RMC49	Baseline
0650201_GATCGTAGTACTCGCG-1	-0.697403	-6.71311	RMC49	Baseline
0650201_GATGAAATCGTGGTCG-1	-0.00523559	-5.46394	RMC49	Baseline
0650201_GATGAGGAGACAGACC-1	0.3812	-7.08603	RMC49	Baseline
0650201_GATGAGGAGTATGACA-1	0.257014	-6.63187	RMC49	Baseline
0650201_GATGAGGCAGATCGGA-1	-0.860635	-5.51461	RMC49	Baseline
0650201_GATGCTATCGGCGGTT-1	-0.483031	-5.70832	RMC49	Baseline
0650201_GCAAACTGTACAGTGG-1	0.353857	-7.18745	RMC49	Baseline
0650201_GCACATACATTTGCTT-1	-1.08608	-4.89893	RMC49	Baseline
0650201_GCACTCTGTACTTAGC-1	-1.21848	-5.69609	RMC49	Baseline
0650201_GCAGCCAGTATGAAAC-1	-1.51629	-5.51672	RMC49	Baseline
0650201_GCAGTTATCGTACCGG-1	-0.644662	-6.43562	RMC49	Baseline
0650201_GCATACATCAGCCTAA-1	-0.839174	-6.58746	RMC49	Baseline
0650201_GCATGCGTCGTTTGCC-1	-1.52671	-5.72786	RMC49	Baseline
0650201_GCATGTAAGAGGTTGC-1	-0.976653	-5.76789	RMC49	Baseline
0650201_GCATGTAAGCAATATG-1	-1.90121	-6.80924	RMC49	Baseline
0650201_GCATGTACACATCTTT-1	-1.74404	-6.921	RMC49	Baseline
0650201_GCCAAATCATACCATG-1	-0.208027	-7.50413	RMC49	Baseline
0650201_GCGACCAAGCCTTGAT-1	-0.161975	-5.42011	RMC49	Baseline
0650201_GCGACCATCTTGTCAT-1	-0.365813	-7.47778	RMC49	Baseline
0650201_GCGCAACTCGGCCGAT-1	-0.335829	-7.55205	RMC49	Baseline
0650201_GCGCAGTCAAGGCTCC-1	0.082887	-5.71724	RMC49	Baseline
0650201_GCGCGATCAGTGACAG-1	-1.14562	-5.26091	RMC49	Baseline
0650201_GCTCCTAAGAGGTTGC-1	-1.00508	-6.83209	RMC49	Baseline
0650201_GCTCTGTGTCGGGTCT-1	0.0997791	-6.56269	RMC49	Baseline
0650201_GCTCTGTGTGTTGGGA-1	-1.59552	-6.63817	RMC49	Baseline
0650201_GCTGCGAGTAAAGTCA-1	-0.475423	-4.89812	RMC49	Baseline
0650201_GCTGCTTGTCGCGGTT-1	-0.75932	-6.56162	RMC49	Baseline
0650201_GCTGCTTTCCCTCTTT-1	-1.04946	-5.12523	RMC49	Baseline
0650201_GCTTCCAGTATTCGTG-1	-1.0677	-6.74777	RMC49	Baseline
0650201_GGAAAGCAGCTAAACA-1	0.307322	-6.30894	RMC49	Baseline
0650201_GGAAAGCAGTGGAGTC-1	-1.07108	-5.97701	RMC49	Baseline
0650201_GGAATAAAGACCACGA-1	-1.17239	-6.13029	RMC49	Baseline
0650201_GGAATAAAGCATGGCA-1	-0.812964	-6.715	RMC49	Baseline
0650201_GGACGTCAGATGGGTC-1	-1.31387	-6.69564	RMC49	Baseline
0650201_GGATGTTGTCGTCTTC-1	-1.50156	-6.66007	RMC49	Baseline
0650201_GGATTACCACGCATCG-1	-0.0607226	-7.50658	RMC49	Baseline
0650201_GGCGACTAGGTGGGTT-1	-1.4006	-7.37517	RMC49	Baseline
0650201_GGCGACTCATCGATTG-1	-0.585126	-5.88884	RMC49	Baseline
0650201_GGCTGGTTCACGACTA-1	-0.483227	-7.15576	RMC49	Baseline
0650201_GGGAATGAGCGCTCCA-1	-1.10668	-5.66051	RMC49	Baseline
0650201_GGGAATGCACGACGAA-1	-0.196541	-7.10589	RMC49	Baseline
0650201_GGGACCTAGTCTCGGC-1	-0.45529	-7.314	RMC49	Baseline
0650201_GGGAGATAGAAGGTTT-1	-0.550546	-6.60434	RMC49	Baseline
0650201_GGGCACTGTTGTACAC-1	-1.15706	-6.80342	RMC49	Baseline
0650201_GGGCATCAGACAATAC-1	0.357937	-7.07047	RMC49	Baseline
0650201_GGGCATCAGTACGCGA-1	0.0531937	-6.06921	RMC49	Baseline
0650201_GGGCATCCAAACCCAT-1	-0.498196	-4.84391	RMC49	Baseline
0650201_GGGTCTGCACGAGAGT-1	-0.807798	-5.69413	RMC49	Baseline
0650201_GGGTCTGCATGGAATA-1	-0.62358	-4.68445	RMC49	Baseline
0650201_GGGTCTGGTACATGTC-1	-0.64746	-4.70615	RMC49	Baseline
0650201_GGTATTGGTCTGGAGA-1	0.402279	-6.95536	RMC49	Baseline
0650201_GGTGCGTAGGCATGGT-1	-1.23868	-7.37792	RMC49	Baseline
0650201_GTACGTATCAATCTCT-1	-1.34694	-5.40616	RMC49	Baseline
0650201_GTACTTTCATAGTAAG-1	-0.202461	-5.38803	RMC49	Baseline
0650201_GTAGGCCGTGTCAATC-1	-1.81912	-6.872	RMC49	Baseline
0650201_GTATCTTGTATGAAAC-1	-0.3863	-6.72642	RMC49	Baseline
0650201_GTATTCTAGTGTTGAA-1	-1.00084	-7.44404	RMC49	Baseline
0650201_GTATTCTGTAAGTGTA-1	-1.26548	-6.79937	RMC49	Baseline
0650201_GTCAAGTAGCACGCCT-1	-0.544687	-6.7566	RMC49	Baseline
0650201_GTCACAAAGTCCGGTC-1	-0.550206	-5.77825	RMC49	Baseline
0650201_GTCACAAGTGCGCTTG-1	-0.524752	-7.11064	RMC49	Baseline
0650201_GTCACGGGTATGAATG-1	-1.25242	-6.79619	RMC49	Baseline
0650201_GTCCTCACAGGCTGAA-1	-0.862547	-7.50721	RMC49	Baseline
0650201_GTCGGGTAGACAAGCC-1	-0.739398	-5.54146	RMC49	Baseline
0650201_GTCGGGTTCAACGAAA-1	-1.76481	-7.0683	RMC49	Baseline
0650201_GTCTCGTAGCTGAACG-1	-0.979995	-6.54256	RMC49	Baseline
0650201_GTCTCGTTCACGATGT-1	-0.500055	-4.69805	RMC49	Baseline
0650201_GTCTCGTTCGTTTAGG-1	-0.242277	-5.97973	RMC49	Baseline
0650201_GTCTTCGTCGTGACAT-1	-0.602222	-6.67778	RMC49	Baseline
0650201_GTGCATACAGGAACGT-1	-1.45998	-7.1587	RMC49	Baseline
0650201_GTGCATACATGCCCGA-1	-1.09903	-5.04255	RMC49	Baseline
0650201_GTGCGGTAGGAGCGAG-1	-0.246203	-5.26676	RMC49	Baseline
0650201_GTGCGGTGTATAGGGC-1	-0.349097	-6.90521	RMC49	Baseline
0650201_GTGCGGTGTCTTGTCC-1	-0.75098	-7.44854	RMC49	Baseline
0650201_GTGTTAGAGCGTAATA-1	-1.25343	-7.45877	RMC49	Baseline
0650201_GTGTTAGCAGCCTGTG-1	-1.59332	-5.04968	RMC49	Baseline
0650201_GTTAAGCCAGCCTTTC-1	-0.238239	-7.60477	RMC49	Baseline
0650201_GTTAAGCGTAAGTGTA-1	-1.59889	-4.52366	RMC49	Baseline
0650201_GTTAAGCTCGTACGGC-1	-0.380135	-6.58745	RMC49	Baseline
0650201_GTTCATTGTCACTTCC-1	-0.478132	-4.67587	RMC49	Baseline
0650201_GTTCGGGCATTCACTT-1	-0.794668	-6.592	RMC49	Baseline
0650201_TAAACCGAGCGATATA-1	-0.642592	-5.78085	RMC49	Baseline
0650201_TAAACCGAGTCTCGGC-1	-1.14198	-6.74745	RMC49	Baseline
0650201_TAAGAGAAGCACCGTC-1	-0.252138	-5.29207	RMC49	Baseline
0650201_TAAGAGAAGTACCGGA-1	-0.717222	-6.69392	RMC49	Baseline
0650201_TAAGAGAGTAATAGCA-1	-0.92549	-6.88355	RMC49	Baseline
0650201_TAAGAGAGTGAGCGAT-1	-1.79728	-6.73327	RMC49	Baseline
0650201_TAAGCGTTCTCGATGA-1	-0.477832	-6.95302	RMC49	Baseline
0650201_TAAGTGCCACATAACC-1	0.443645	-6.87299	RMC49	Baseline
0650201_TACACGAGTTTGTTTC-1	0.223182	-6.78997	RMC49	Baseline
0650201_TACAGTGTCATCTGCC-1	-1.75556	-5.69663	RMC49	Baseline
0650201_TACGGATTCAAACCGT-1	0.202378	-6.07585	RMC49	Baseline
0650201_TACTCGCGTTCCACAA-1	0.243677	-7.11497	RMC49	Baseline
0650201_TACTTACCAATGCCAT-1	-0.440989	-7.40813	RMC49	Baseline
0650201_TACTTGTAGCTAGTGG-1	-1.42921	-6.68295	RMC49	Baseline
0650201_TAGCCGGAGGCTATCT-1	-0.49897	-6.84374	RMC49	Baseline
0650201_TAGCCGGAGGTGTTAA-1	-1.7097	-7.22501	RMC49	Baseline
0650201_TAGGCATAGCCTTGAT-1	-0.430958	-7.60723	RMC49	Baseline
0650201_TAGGCATTCTTGCATT-1	-1.26426	-5.83312	RMC49	Baseline
0650201_TAGTTGGTCTGTTTGT-1	-0.909003	-6.95181	RMC49	Baseline
0650201_TATCTCACAGGACCCT-1	-1.28028	-5.92265	RMC49	Baseline
0650201_TATGCCCAGGGTGTGT-1	-1.56531	-5.89768	RMC49	Baseline
0650201_TATGCCCTCGGTGTTA-1	-1.70126	-4.65273	RMC49	Baseline
0650201_TATTACCTCCAATGGT-1	-1.62402	-5.72098	RMC49	Baseline
0650201_TCAACGATCTGACCTC-1	-1.17684	-6.8644	RMC49	Baseline
0650201_TCAATCTGTGGCGAAT-1	-1.68872	-6.72574	RMC49	Baseline
0650201_TCAATCTTCTTACCTA-1	-0.560014	-6.26644	RMC49	Baseline
0650201_TCACAAGTCATGGTCA-1	0.192433	-5.87623	RMC49	Baseline
0650201_TCACGAAGTACACCGC-1	-0.798731	-6.11889	RMC49	Baseline
0650201_TCACGAAGTTCGGCAC-1	-0.779986	-5.88274	RMC49	Baseline
0650201_TCAGCTCCATGGATGG-1	-0.847367	-5.89544	RMC49	Baseline
0650201_TCAGGATAGTGCCAGA-1	-0.0374025	-6.86401	RMC49	Baseline
0650201_TCAGGATAGTTGAGAT-1	0.506698	-6.53469	RMC49	Baseline
0650201_TCAGGATCACGAGGTA-1	-0.545912	-4.72565	RMC49	Baseline
0650201_TCAGGTACAGTTCATG-1	-0.525818	-6.78751	RMC49	Baseline
0650201_TCATTTGAGAACTGTA-1	-1.4996	-5.55024	RMC49	Baseline
0650201_TCATTTGTCACCTTAT-1	-0.541251	-4.78166	RMC49	Baseline
0650201_TCCCGATGTCAACATC-1	-0.507796	-7.09081	RMC49	Baseline
0650201_TCGCGAGCAAGCTGGA-1	-1.18176	-5.08278	RMC49	Baseline
0650201_TCGCGTTTCACTCCTG-1	-0.582624	-5.60019	RMC49	Baseline
0650201_TCGCGTTTCCAACCAA-1	-0.200717	-5.29488	RMC49	Baseline
0650201_TCGGGACGTTGTGGAG-1	-0.158915	-6.71117	RMC49	Baseline
0650201_TCTCATAGTCATATGC-1	-1.47155	-5.72172	RMC49	Baseline
0650201_TCTCTAAGTGCGAAAC-1	-1.02433	-5.11497	RMC49	Baseline
0650201_TCTGAGAGTTCGCGAC-1	-1.6592	-4.70105	RMC49	Baseline
0650201_TCTTTCCAGCAATATG-1	-0.629903	-4.82782	RMC49	Baseline
0650201_TGAAAGACAATCGGTT-1	-0.876486	-4.97977	RMC49	Baseline
0650201_TGACTTTTCTAACCGA-1	-0.957868	-5.81771	RMC49	Baseline
0650201_TGAGAGGGTTGAGGTG-1	0.214361	-5.99855	RMC49	Baseline
0650201_TGAGAGGTCTTGAGGT-1	-1.2361	-5.30563	RMC49	Baseline
0650201_TGAGCATTCAGCTGGC-1	-0.583621	-5.48242	RMC49	Baseline
0650201_TGAGCCGAGACCACGA-1	-1.36484	-4.99291	RMC49	Baseline
0650201_TGAGCCGAGCATGGCA-1	-1.5089	-4.95603	RMC49	Baseline
0650201_TGAGCCGAGGCTACGA-1	-1.64359	-6.72371	RMC49	Baseline
0650201_TGAGGGAAGTAGTGCG-1	-1.04294	-5.99961	RMC49	Baseline
0650201_TGAGGGACACCGATAT-1	-0.372903	-5.15922	RMC49	Baseline
0650201_TGATTTCCATCGGAAG-1	-0.368949	-6.72971	RMC49	Baseline
0650201_TGCACCTTCCCAAGTA-1	0.443669	-6.81339	RMC49	Baseline
0650201_TGCCAAAGTCACTGGC-1	-0.331118	-7.49644	RMC49	Baseline
0650201_TGCGCAGTCGGATGGA-1	-0.49152	-5.68941	RMC49	Baseline
0650201_TGCGCAGTCTCGCATC-1	-1.43272	-5.95537	RMC49	Baseline
0650201_TGCGGGTGTAGTACCT-1	-0.531071	-7.42694	RMC49	Baseline
0650201_TGCGTGGTCGTTACAG-1	-1.59769	-4.74202	RMC49	Baseline
0650201_TGCTGCTCAAACGCGA-1	-1.80049	-4.40284	RMC49	Baseline
0650201_TGGCGCACAGCGTCCA-1	0.0875059	-6.427	RMC49	Baseline
0650201_TGGCGCAGTCAGGACA-1	-0.539618	-4.79448	RMC49	Baseline
0650201_TGGGAAGAGTGTGGCA-1	-1.09284	-5.87811	RMC49	Baseline
0650201_TGGTTAGGTCTAGGTT-1	0.269367	-6.16884	RMC49	Baseline
0650201_TGTATTCGTCCTCCAT-1	-0.993225	-5.44916	RMC49	Baseline
0650201_TGTGTTTGTCTGGTCG-1	-1.06272	-6.8001	RMC49	Baseline
0650201_TGTGTTTGTTCCAACA-1	-1.87553	-6.94643	RMC49	Baseline
0650201_TTAACTCTCGGTGTCG-1	-1.759	-6.65677	RMC49	Baseline
0650201_TTAGGACAGCAGACTG-1	-0.440892	-5.92766	RMC49	Baseline
0650201_TTAGGACCAATGGAGC-1	0.204008	-5.96842	RMC49	Baseline
0650201_TTATGCTAGACCTTTG-1	-1.79569	-4.37904	RMC49	Baseline
0650201_TTATGCTAGGCTCTTA-1	-1.27276	-7.45865	RMC49	Baseline
0650201_TTATGCTCAATCTACG-1	-1.07417	-5.6704	RMC49	Baseline
0650201_TTCCCAGTCGCGTAGC-1	-1.84834	-7.22885	RMC49	Baseline
0650201_TTCGGTCGTCGAACAG-1	-0.41861	-7.2549	RMC49	Baseline
0650201_TTCTCAACAGATTGCT-1	-1.11413	-7.29188	RMC49	Baseline
0650201_TTCTCAACATTGCGGC-1	0.361402	-7.09868	RMC49	Baseline
0650201_TTCTCCTAGTCGTTTG-1	-0.483303	-6.76257	RMC49	Baseline
0650201_TTCTTAGTCTCTAAGG-1	-1.16288	-5.74557	RMC49	Baseline
0650201_TTGACTTGTGCCTTGG-1	-1.19253	-7.37321	RMC49	Baseline
0650201_TTGCCGTAGGTACTCT-1	-0.314329	-7.38479	RMC49	Baseline
0650201_TTGTAGGCAGAGTGTG-1	-1.09196	-5.59575	RMC49	Baseline
0650201_TTGTAGGGTTTAAGCC-1	-0.941827	-6.82682	RMC49	Baseline
0650201_TTTACTGCACTACAGT-1	-0.612461	-6.79883	RMC49	Baseline
0650201_TTTCCTCCAACCGCCA-1	-1.03801	-5.60309	RMC49	Baseline
0650201_TTTCCTCCAGCCAGAA-1	0.0436372	-7.24306	RMC49	Baseline
0650201_TTTCCTCTCGATAGAA-1	-0.772533	-5.51414	RMC49	Baseline
0650201_TTTGTCAAGTTGAGTA-1	-0.91097	-4.81916	RMC49	Baseline
0650501_AAACGGGTCTGTCCGT-1	-7.81685	7.61995	RMC57	PostNI
0650501_AAAGTAGTCCCAAGTA-1	-7.51926	7.28984	RMC57	PostNI
0650501_AACCATGAGAGTGAGA-1	-6.06744	7.81884	RMC57	PostNI
0650501_AACCATGTCGAATGCT-1	-6.49883	7.28861	RMC57	PostNI
0650501_AACTCAGTCCCTCAGT-1	-6.38426	7.80923	RMC57	PostNI
0650501_AAGGAGCCAAGCGATG-1	-7.05595	6.75522	RMC57	PostNI
0650501_AAGTCTGAGACCGGAT-1	-6.46858	8.29363	RMC57	PostNI
0650501_ACACCAAGTCTGCAAT-1	-6.5523	8.10214	RMC57	PostNI
0650501_ACACCCTGTGACAAAT-1	-6.91807	7.69013	RMC57	PostNI
0650501_ACACCGGGTATAGGGC-1	-7.12	8.24432	RMC57	PostNI
0650501_ACACTGAGTCACTGGC-1	-7.55011	7.00504	RMC57	PostNI
0650501_ACACTGAGTTGGTGGA-1	-6.01846	7.08657	RMC57	PostNI
0650501_ACAGCCGTCCAAACAC-1	-7.1314	7.44416	RMC57	PostNI
0650501_ACAGCTACATGCTGGC-1	-7.83503	6.78763	RMC57	PostNI
0650501_ACCAGTAGTCTTGCGG-1	-7.28129	6.88213	RMC57	PostNI
0650501_ACCCACTAGGGATGGG-1	-7.69856	7.10371	RMC57	PostNI
0650501_ACCCACTCACCGTTGG-1	-6.67534	7.74693	RMC57	PostNI
0650501_ACCGTAAAGACTGGGT-1	-7.32758	6.79961	RMC57	PostNI
0650501_ACCTTTAGTCACTGGC-1	-6.64351	7.98256	RMC57	PostNI
0650501_ACGAGGACAAGTCTGT-1	-6.05427	7.90128	RMC57	PostNI
0650501_ACGATACTCATCGATG-1	-6.48558	8.24591	RMC57	PostNI
0650501_ACGATGTAGATCCCGC-1	-6.22827	7.64882	RMC57	PostNI
0650501_ACGCCAGGTCCGAAGA-1	-7.16384	7.17419	RMC57	PostNI
0650501_ACGCCAGGTGCAGGTA-1	-7.55571	7.10918	RMC57	PostNI
0650501_ACGCCGAAGAGACTAT-1	-7.87547	7.50343	RMC57	PostNI
0650501_ACGCCGAAGATCCCAT-1	-6.71659	8.20596	RMC57	PostNI
0650501_ACGCCGACAAGGTTTC-1	-7.77596	6.71135	RMC57	PostNI
0650501_ACGGCCAAGCTGTCTA-1	-7.24	6.89378	RMC57	PostNI
0650501_ACGGGTCCACGTGAGA-1	-7.0666	8.0632	RMC57	PostNI
0650501_ACGTCAATCCTTGCCA-1	-7.56789	6.69465	RMC57	PostNI
0650501_ACTATCTAGCCAGTAG-1	-6.437	7.69969	RMC57	PostNI
0650501_AGAATAGAGTGTCTCA-1	-6.6282	7.02228	RMC57	PostNI
0650501_AGAGTGGCATTCCTGC-1	-6.73405	7.37741	RMC57	PostNI
0650501_AGATTGCCAATAGCAA-1	-5.98626	7.35239	RMC57	PostNI
0650501_AGATTGCCATACCATG-1	-6.35362	6.83831	RMC57	PostNI
0650501_AGCCTAATCAAACAAG-1	-8.07121	7.47379	RMC57	PostNI
0650501_AGCGGTCGTCCCGACA-1	-6.08041	6.92806	RMC57	PostNI
0650501_AGCGTATAGACTGGGT-1	-6.44633	7.95763	RMC57	PostNI
0650501_AGCGTATAGCCCAACC-1	-7.82818	6.8137	RMC57	PostNI
0650501_AGCGTATAGGAGCGTT-1	-7.60159	6.81435	RMC57	PostNI
0650501_AGCGTCGGTAGGCTGA-1	-6.09358	7.87244	RMC57	PostNI
0650501_AGCTTGAGTTGGTTTG-1	-6.71518	7.40229	RMC57	PostNI
0650501_AGGCCACCACCAGTTA-1	-7.61666	7.79736	RMC57	PostNI
0650501_AGGCCACCAGTGAGTG-1	-6.46818	8.15749	RMC57	PostNI
0650501_AGGCCACGTAAACGCG-1	-5.93725	7.74589	RMC57	PostNI
0650501_AGGGAGTTCTCGCTTG-1	-7.3099	7.00866	RMC57	PostNI
0650501_AGGGATGGTTAGATGA-1	-7.26099	7.64192	RMC57	PostNI
0650501_AGGTCCGTCATTCACT-1	-7.63191	8.22842	RMC57	PostNI
0650501_AGTGAGGTCTTTAGTC-1	-7.26198	6.8004	RMC57	PostNI
0650501_AGTGTCAAGAGCTGCA-1	-6.69405	7.20558	RMC57	PostNI
0650501_AGTGTCATCCACGACG-1	-6.59897	7.39414	RMC57	PostNI
0650501_ATAACGCTCCCTCAGT-1	-7.71058	7.13049	RMC57	PostNI
0650501_ATAAGAGGTACGACCC-1	-6.92594	7.45803	RMC57	PostNI
0650501_ATAAGAGTCAGGCAAG-1	-7.75651	7.46149	RMC57	PostNI
0650501_ATAGACCAGTAGGTGC-1	-7.93477	7.67691	RMC57	PostNI
0650501_ATAGACCTCTTCTGGC-1	-6.96011	6.7717	RMC57	PostNI
0650501_ATCATGGAGGCCCTTG-1	-7.62004	7.18753	RMC57	PostNI
0650501_ATCATGGGTAGCGTAG-1	-7.36184	7.12606	RMC57	PostNI
0650501_ATCCACCCACGTTGGC-1	-6.63912	7.93661	RMC57	PostNI
0650501_ATCCACCCAGGGTACA-1	-6.53733	7.62511	RMC57	PostNI
0650501_ATCTGCCGTCTCACCT-1	-5.91428	7.08343	RMC57	PostNI
0650501_ATGCGATGTCCCTTGT-1	-7.67748	7.6035	RMC57	PostNI
0650501_ATGGGAGGTAATAGCA-1	-7.31226	7.00651	RMC57	PostNI
0650501_ATTATCCAGTAGTGCG-1	-7.43554	8.32676	RMC57	PostNI
0650501_ATTATCCCATCCGCGA-1	-6.98607	6.67632	RMC57	PostNI
0650501_ATTCTACAGCTAAGAT-1	-7.16343	6.89926	RMC57	PostNI
0650501_ATTTCTGAGCTGATAA-1	-6.70021	8.19406	RMC57	PostNI
0650501_CAACCAAGTAAAGTCA-1	-7.88665	7.3808	RMC57	PostNI
0650501_CAACCAAGTTGCTCCT-1	-6.151	6.83266	RMC57	PostNI
0650501_CAAGAAATCACCCTCA-1	-7.97824	7.28907	RMC57	PostNI
0650501_CAAGGCCCAGTATAAG-1	-6.97186	6.7887	RMC57	PostNI
0650501_CACACAAGTAGCGATG-1	-7.39505	6.82943	RMC57	PostNI
0650501_CACACCTGTCATCGGC-1	-8.13346	7.17637	RMC57	PostNI
0650501_CACTCCACAAGTTCTG-1	-7.86467	7.4676	RMC57	PostNI
0650501_CAGAATCAGACTAGAT-1	-7.86277	7.10217	RMC57	PostNI
0650501_CAGAATCAGGAATTAC-1	-5.97193	7.00817	RMC57	PostNI
0650501_CAGAGAGAGATCCCAT-1	-8.13926	7.29865	RMC57	PostNI
0650501_CAGAGAGGTTACCGAT-1	-6.1722	6.95101	RMC57	PostNI
0650501_CAGATCACATCCGCGA-1	-7.80635	7.3377	RMC57	PostNI
0650501_CAGCATAAGACCCACC-1	-6.47318	7.75696	RMC57	PostNI
0650501_CAGCCGACACGAAACG-1	-7.35271	7.32849	RMC57	PostNI
0650501_CAGCTAAGTGGTGTAG-1	-7.96277	7.3004	RMC57	PostNI
0650501_CAGCTGGTCTATCCTA-1	-6.76939	6.8054	RMC57	PostNI
0650501_CAGTAACAGTTGCAGG-1	-7.95608	7.51618	RMC57	PostNI
0650501_CATATTCAGTGTCCCG-1	-7.53192	6.55963	RMC57	PostNI
0650501_CATATTCGTCTGCAAT-1	-6.2956	7.05072	RMC57	PostNI
0650501_CATCCACCACGAAGCA-1	-5.88945	7.40448	RMC57	PostNI
0650501_CATCGGGAGCTGAACG-1	-7.69741	8.0954	RMC57	PostNI
0650501_CATCGGGAGTTACGGG-1	-7.10533	7.30457	RMC57	PostNI
0650501_CATGACACAGCAGTTT-1	-5.9938	7.36009	RMC57	PostNI
0650501_CATTCGCGTAAACCTC-1	-8.06468	7.28828	RMC57	PostNI
0650501_CCAATCCCAACGCACC-1	-7.53703	7.45956	RMC57	PostNI
0650501_CCAATCCCACATTCGA-1	-6.98268	7.06025	RMC57	PostNI
0650501_CCAATCCTCGCCTGAG-1	-7.52141	8.29844	RMC57	PostNI
0650501_CCACCTAGTCTTGCGG-1	-7.48411	7.20793	RMC57	PostNI
0650501_CCACTACGTGTAAGTA-1	-7.94096	7.23703	RMC57	PostNI
0650501_CCACTACTCAGTTGAC-1	-6.10192	7.87139	RMC57	PostNI
0650501_CCAGCGAGTGGTAACG-1	-7.76815	7.54876	RMC57	PostNI
0650501_CCAGCGATCGTCACGG-1	-7.36349	7.71391	RMC57	PostNI
0650501_CCCATACTCCGCGTTT-1	-6.9089	7.72484	RMC57	PostNI
0650501_CCGGGATAGTCTTGCA-1	-6.82469	6.93104	RMC57	PostNI
0650501_CCGGGATTCCACGCAG-1	-7.9028	7.65225	RMC57	PostNI
0650501_CCGTGGATCTCCAACC-1	-6.87572	7.65394	RMC57	PostNI
0650501_CCTACACGTCACACGC-1	-7.74973	7.68136	RMC57	PostNI
0650501_CCTACCATCACAACGT-1	-7.06552	7.6031	RMC57	PostNI
0650501_CCTATTAAGTATTGGA-1	-7.74015	6.75075	RMC57	PostNI
0650501_CCTATTAGTCGTTGTA-1	-7.85516	7.61418	RMC57	PostNI
0650501_CCTCAGTGTACGCACC-1	-7.89618	7.30323	RMC57	PostNI
0650501_CCTTACGAGTGACTCT-1	-6.91283	7.74204	RMC57	PostNI
0650501_CCTTACGTCTCTGAGA-1	-6.15788	7.73039	RMC57	PostNI
0650501_CCTTCCCAGCAGCGTA-1	-7.71975	7.98481	RMC57	PostNI
0650501_CCTTCCCGTAATCGTC-1	-6.51258	8.20355	RMC57	PostNI
0650501_CGAGAAGTCACGATGT-1	-7.17925	8.2531	RMC57	PostNI
0650501_CGAGCACTCACCTTAT-1	-6.70478	7.72934	RMC57	PostNI
0650501_CGAGCACTCCAGTAGT-1	-7.56323	6.84586	RMC57	PostNI
0650501_CGAGCACTCGCGTAGC-1	-7.34691	6.89379	RMC57	PostNI
0650501_CGAGCCAAGCTGAAAT-1	-7.40622	7.43322	RMC57	PostNI
0650501_CGATGTAAGGCCCGTT-1	-8.03815	7.43606	RMC57	PostNI
0650501_CGATGTACAGCTGCAC-1	-5.89479	7.15142	RMC57	PostNI
0650501_CGCGTTTAGTGCGTGA-1	-6.29155	8.0535	RMC57	PostNI
0650501_CGCGTTTTCTTCCTTC-1	-7.89081	7.44259	RMC57	PostNI
0650501_CGGACACGTCTTCAAG-1	-7.00647	7.45594	RMC57	PostNI
0650501_CGGACGTGTAATCGTC-1	-7.81527	6.64642	RMC57	PostNI
0650501_CGGACGTGTGACTACT-1	-5.96003	7.47392	RMC57	PostNI
0650501_CGGACTGAGGGAACGG-1	-7.67912	7.07929	RMC57	PostNI
0650501_CGGACTGTCGAGAACG-1	-7.2877	7.71349	RMC57	PostNI
0650501_CGGGTCATCGACGGAA-1	-6.84402	6.76563	RMC57	PostNI
0650501_CGGTTAATCCTGCCAT-1	-7.0929	6.85664	RMC57	PostNI
0650501_CGTAGCGCAGGACCCT-1	-6.05724	7.89148	RMC57	PostNI
0650501_CGTAGCGCATCTCGCT-1	-7.47885	7.30163	RMC57	PostNI
0650501_CGTAGGCAGAAGGGTA-1	-5.92844	7.6581	RMC57	PostNI
0650501_CGTCTACAGGTGTGGT-1	-7.50099	8.06351	RMC57	PostNI
0650501_CGTCTACCACTCAGGC-1	-7.92287	7.35674	RMC57	PostNI
0650501_CGTCTACGTGGCGAAT-1	-7.87661	7.95247	RMC57	PostNI
0650501_CGTTAGATCTACCTGC-1	-6.94724	6.73644	RMC57	PostNI
0650501_CGTTCTGGTCTCAACA-1	-7.90145	7.86168	RMC57	PostNI
0650501_CGTTCTGGTCTCCATC-1	-6.22644	7.0455	RMC57	PostNI
0650501_CTAACTTGTCCATCCT-1	-6.99648	6.73942	RMC57	PostNI
0650501_CTACGTCGTTAAGGGC-1	-6.43564	7.07978	RMC57	PostNI
0650501_CTAGAGTCAGTCGTGC-1	-6.44334	7.8763	RMC57	PostNI
0650501_CTAGAGTTCTTTCCTC-1	-7.54489	6.84891	RMC57	PostNI
0650501_CTGATAGCATGACATC-1	-7.09791	7.26809	RMC57	PostNI
0650501_CTGCCTACAATTCCTT-1	-6.23647	7.99227	RMC57	PostNI
0650501_CTGCCTACACCAACCG-1	-6.46016	7.49549	RMC57	PostNI
0650501_CTGCCTACATATACGC-1	-6.86834	6.7885	RMC57	PostNI
0650501_CTGCGGAAGTGATCGG-1	-7.60653	7.19265	RMC57	PostNI
0650501_CTGGTCTAGTTCGCAT-1	-7.79596	7.36895	RMC57	PostNI
0650501_CTGGTCTTCCGGCACA-1	-6.58253	7.64977	RMC57	PostNI
0650501_CTTAACTAGTACGACG-1	-5.95677	7.08512	RMC57	PostNI
0650501_CTTAACTGTGTTTGGT-1	-7.97547	6.85783	RMC57	PostNI
0650501_CTTACCGGTTAGAACA-1	-7.92431	6.80264	RMC57	PostNI
0650501_CTTGGCTGTCGCATCG-1	-7.79567	7.46987	RMC57	PostNI
0650501_GAAATGAGTATCAGTC-1	-8.13762	7.4482	RMC57	PostNI
0650501_GAACATCAGTTGAGAT-1	-7.40482	8.17836	RMC57	PostNI
0650501_GACCAATCAGGTGGAT-1	-7.51891	8.25039	RMC57	PostNI
0650501_GACCTGGTCGGAATCT-1	-6.9483	7.71755	RMC57	PostNI
0650501_GACGCGTTCCAGTAGT-1	-6.84733	6.77915	RMC57	PostNI
0650501_GACGTGCAGCTTCGCG-1	-7.19033	7.46648	RMC57	PostNI
0650501_GACGTTACAAATACAG-1	-7.87761	7.4283	RMC57	PostNI
0650501_GACTAACCACAGGAGT-1	-7.91396	7.63986	RMC57	PostNI
0650501_GACTACACATGTAGTC-1	-6.46988	6.97914	RMC57	PostNI
0650501_GACTACAGTCTCCCTA-1	-7.73329	6.75277	RMC57	PostNI
0650501_GACTGCGAGGAGCGTT-1	-6.90424	7.62615	RMC57	PostNI
0650501_GACTGCGTCGCGCCAA-1	-6.79375	6.93723	RMC57	PostNI
0650501_GAGCAGAGTACATCCA-1	-6.07729	7.15187	RMC57	PostNI
0650501_GAGTCCGAGGAATTAC-1	-5.89804	7.03256	RMC57	PostNI
0650501_GAGTCCGCACATTAGC-1	-6.821	8.25422	RMC57	PostNI
0650501_GATCAGTTCATAAAGG-1	-6.23512	7.17445	RMC57	PostNI
0650501_GATCGATCACGTCAGC-1	-7.21779	6.70191	RMC57	PostNI
0650501_GATCGTATCCCTCTTT-1	-7.78234	7.15904	RMC57	PostNI
0650501_GATCGTATCTCGTTTA-1	-7.78845	7.0057	RMC57	PostNI
0650501_GATCTAGGTGTGGCTC-1	-7.47729	6.68206	RMC57	PostNI
0650501_GATGAAATCCCAGGTG-1	-7.85884	7.59632	RMC57	PostNI
0650501_GATGAGGCATGGATGG-1	-6.66703	8.1589	RMC57	PostNI
0650501_GATTCAGAGTGGAGTC-1	-6.91162	6.72739	RMC57	PostNI
0650501_GATTCAGGTCTCTCTG-1	-6.26386	7.03814	RMC57	PostNI
0650501_GCAATCAAGGCGCTCT-1	-6.81544	7.97137	RMC57	PostNI
0650501_GCACATAGTAAAGTCA-1	-7.67063	7.32153	RMC57	PostNI
0650501_GCACATAGTAAGAGAG-1	-7.65782	7.8798	RMC57	PostNI
0650501_GCACTCTGTGGTGTAG-1	-6.42629	7.96662	RMC57	PostNI
0650501_GCATACAAGGTGATAT-1	-7.22439	7.60436	RMC57	PostNI
0650501_GCATACACAACAACCT-1	-8.14586	7.51524	RMC57	PostNI
0650501_GCATACATCTTTACAC-1	-7.8417	6.75306	RMC57	PostNI
0650501_GCATGCGCACATCTTT-1	-7.81386	7.66756	RMC57	PostNI
0650501_GCATGCGGTGTGAATA-1	-6.16298	6.9417	RMC57	PostNI
0650501_GCCAAATAGCTGCCCA-1	-8.05878	7.78262	RMC57	PostNI
0650501_GCGAGAACATTGGCGC-1	-7.74895	7.62394	RMC57	PostNI
0650501_GCGAGAAGTAATCACC-1	-6.12985	7.88144	RMC57	PostNI
0650501_GCGCAACTCCCAGGTG-1	-6.8693	7.94421	RMC57	PostNI
0650501_GCGCAGTTCTTGTATC-1	-6.49102	7.99224	RMC57	PostNI
0650501_GCGGGTTAGTAGCGGT-1	-6.49843	7.89611	RMC57	PostNI
0650501_GCTCCTACACAGACTT-1	-7.56485	7.66934	RMC57	PostNI
0650501_GCTCCTAGTTAAGAAC-1	-7.32196	6.77669	RMC57	PostNI
0650501_GCTGCAGGTTTGACAC-1	-6.218	7.68367	RMC57	PostNI
0650501_GCTGCGAAGAAAGTGG-1	-7.6693	7.78616	RMC57	PostNI
0650501_GCTGCGAAGCTAGCCC-1	-7.18512	7.31028	RMC57	PostNI
0650501_GCTGCGAAGTTCGCAT-1	-6.00303	7.99285	RMC57	PostNI
0650501_GCTGCTTCACGACGAA-1	-7.91204	7.05102	RMC57	PostNI
0650501_GCTGCTTGTCGAACAG-1	-7.47372	7.29691	RMC57	PostNI
0650501_GCTGCTTTCAAAGACA-1	-8.00404	7.50676	RMC57	PostNI
0650501_GCTGGGTAGGACCACA-1	-6.45224	7.84686	RMC57	PostNI
0650501_GCTGGGTTCACAGGCC-1	-6.60258	7.29638	RMC57	PostNI
0650501_GCTTCCAAGCAGATCG-1	-7.6757	6.69669	RMC57	PostNI
0650501_GGAAAGCCAGCCTGTG-1	-6.79375	6.71017	RMC57	PostNI
0650501_GGACAAGAGCCATCGC-1	-7.72733	7.2823	RMC57	PostNI
0650501_GGACAAGAGTGCGTGA-1	-7.68748	7.19556	RMC57	PostNI
0650501_GGACATTAGGTAGCTG-1	-7.8976	7.07402	RMC57	PostNI
0650501_GGACGTCAGGGAAACA-1	-7.7275	7.31108	RMC57	PostNI
0650501_GGAGCAATCTGGTTCC-1	-6.89203	7.39708	RMC57	PostNI
0650501_GGAGCAATCTTGAGGT-1	-7.71793	7.8901	RMC57	PostNI
0650501_GGATGTTCAGCTCGAC-1	-7.83026	6.7009	RMC57	PostNI
0650501_GGCAATTTCTTGCAAG-1	-7.71469	7.21965	RMC57	PostNI
0650501_GGCCGATCATGGTCTA-1	-6.40312	7.21356	RMC57	PostNI
0650501_GGCGACTAGATCGGGT-1	-6.15296	8.01735	RMC57	PostNI
0650501_GGCGTGTCAGTAAGCG-1	-7.45159	7.7554	RMC57	PostNI
0650501_GGCTCGACAATGGAGC-1	-7.46492	8.16165	RMC57	PostNI
0650501_GGCTCGATCTACTCAT-1	-7.67589	7.5991	RMC57	PostNI
0650501_GGCTGGTAGCGATTCT-1	-7.69951	7.71317	RMC57	PostNI
0650501_GGCTGGTGTACTCGCG-1	-6.78031	7.95605	RMC57	PostNI
0650501_GGGACCTGTACGAAAT-1	-7.81257	7.20218	RMC57	PostNI
0650501_GGGATGACAGCTGTTA-1	-6.24715	7.39996	RMC57	PostNI
0650501_GGGTCTGGTTCAGGCC-1	-7.16861	7.49212	RMC57	PostNI
0650501_GGGTTGCGTTTGGGCC-1	-7.67364	7.32754	RMC57	PostNI
0650501_GGTGAAGAGATGGGTC-1	-7.53354	8.13733	RMC57	PostNI
0650501_GGTGCGTTCACCTTAT-1	-7.17155	7.54706	RMC57	PostNI
0650501_GGTGTTATCATTGCCC-1	-7.96265	7.73224	RMC57	PostNI
0650501_GTAACGTCATGCAATC-1	-6.74328	8.0801	RMC57	PostNI
0650501_GTAACGTGTCTGCCAG-1	-7.82622	6.97556	RMC57	PostNI
0650501_GTACGTAAGCGTGAGT-1	-5.97022	7.74027	RMC57	PostNI
0650501_GTACGTACAGTCGTGC-1	-6.23424	6.94766	RMC57	PostNI
0650501_GTACTCCTCGTACCGG-1	-7.78443	7.41572	RMC57	PostNI
0650501_GTAGGCCAGGCTACGA-1	-7.05406	7.46395	RMC57	PostNI
0650501_GTATCTTAGTCCAGGA-1	-6.14483	7.25518	RMC57	PostNI
0650501_GTATTCTGTCTCCACT-1	-7.59345	6.7523	RMC57	PostNI
0650501_GTCACGGGTCACCTAA-1	-7.18603	8.33886	RMC57	PostNI
0650501_GTCATTTCATCCGGGT-1	-7.33443	7.00558	RMC57	PostNI
0650501_GTCCTCACAGGGAGAG-1	-7.84602	6.88251	RMC57	PostNI
0650501_GTCCTCATCGCTAGCG-1	-6.55956	7.74058	RMC57	PostNI
0650501_GTCGGGTCAGTCAGAG-1	-7.93745	7.64257	RMC57	PostNI
0650501_GTCGTAAAGAAGAAGC-1	-7.75484	6.79808	RMC57	PostNI
0650501_GTCGTAATCTATCCTA-1	-6.50162	7.8098	RMC57	PostNI
0650501_GTGCAGCAGCGTGTCC-1	-7.89648	7.3438	RMC57	PostNI
0650501_GTGCAGCCAAAGTGCG-1	-6.7632	7.3091	RMC57	PostNI
0650501_GTGCAGCCAAGCGTAG-1	-7.73682	6.86244	RMC57	PostNI
0650501_GTGCATAAGTTATCGC-1	-6.60991	8.09945	RMC57	PostNI
0650501_GTGCGGTGTTCAACCA-1	-8.04558	7.14021	RMC57	PostNI
0650501_GTGTGCGGTCTTCAAG-1	-6.90651	8.24046	RMC57	PostNI
0650501_GTGTGCGTCTTCGAGA-1	-7.49944	7.03702	RMC57	PostNI
0650501_GTGTTAGTCGAACGGA-1	-7.75751	7.00886	RMC57	PostNI
0650501_GTTCTCGAGGGAACGG-1	-6.66857	7.89021	RMC57	PostNI
0650501_GTTCTCGCAGTCACTA-1	-7.80721	6.66748	RMC57	PostNI
0650501_GTTCTCGGTAGCTAAA-1	-7.96501	7.41731	RMC57	PostNI
0650501_GTTCTCGTCAGCTGGC-1	-6.73753	8.18838	RMC57	PostNI
0650501_GTTTCTAAGTGCTGCC-1	-7.0964	6.63656	RMC57	PostNI
0650501_GTTTCTATCACAACGT-1	-7.83677	6.96766	RMC57	PostNI
0650501_TAAACCGTCCGTTGCT-1	-6.79149	7.1151	RMC57	PostNI
0650501_TAAGCGTGTTACGGAG-1	-7.41353	6.65538	RMC57	PostNI
0650501_TAAGCGTTCTGTCCGT-1	-6.25203	7.90274	RMC57	PostNI
0650501_TAAGTGCCAACGATCT-1	-6.15446	7.03238	RMC57	PostNI
0650501_TACAGTGCACGTCAGC-1	-6.08775	7.23697	RMC57	PostNI
0650501_TACCTATAGATCTGAA-1	-7.09244	7.16838	RMC57	PostNI
0650501_TACCTATAGTATGACA-1	-7.7007	6.88113	RMC57	PostNI
0650501_TACCTATTCAGAGCTT-1	-7.44597	6.69774	RMC57	PostNI
0650501_TACCTATTCATATCGG-1	-7.64345	7.438	RMC57	PostNI
0650501_TACGGATGTGCTCTTC-1	-6.40605	8.15288	RMC57	PostNI
0650501_TACTCGCAGGTGATTA-1	-6.43696	7.90709	RMC57	PostNI
0650501_TACTCGCCAACTGCTA-1	-6.59847	8.07517	RMC57	PostNI
0650501_TACTTGTCAGAGTGTG-1	-6.22644	7.78354	RMC57	PostNI
0650501_TAGACCAGTGGTTTCA-1	-6.98025	8.26717	RMC57	PostNI
0650501_TAGGCATGTAAGGATT-1	-8.00089	7.55168	RMC57	PostNI
0650501_TAGGCATGTAGAAGGA-1	-8.13445	7.73888	RMC57	PostNI
0650501_TAGTTGGGTAGCGTAG-1	-7.99365	7.58005	RMC57	PostNI
0650501_TATGCCCAGATGAGAG-1	-7.90695	6.71459	RMC57	PostNI
0650501_TATTACCAGCTCTCGG-1	-7.96896	7.51808	RMC57	PostNI
0650501_TATTACCTCAAGCCTA-1	-6.28711	6.91381	RMC57	PostNI
0650501_TCAATCTAGAACTGTA-1	-6.70913	8.10447	RMC57	PostNI
0650501_TCAATCTCAAAGCAAT-1	-7.86518	7.01647	RMC57	PostNI
0650501_TCAGATGAGGGAACGG-1	-7.05379	7.08953	RMC57	PostNI
0650501_TCAGCTCGTCTTGCGG-1	-6.23984	7.63134	RMC57	PostNI
0650501_TCAGCTCTCGCGATCG-1	-6.32715	7.98852	RMC57	PostNI
0650501_TCAGGATGTCACCTAA-1	-6.40337	7.10666	RMC57	PostNI
0650501_TCAGGATGTCCGCTGA-1	-6.95106	8.23193	RMC57	PostNI
0650501_TCGGTAAGTCAATACC-1	-6.39789	8.09077	RMC57	PostNI
0650501_TCGTACCAGTGAAGTT-1	-7.58403	7.50087	RMC57	PostNI
0650501_TCGTACCCAATGGAAT-1	-7.31572	6.84191	RMC57	PostNI
0650501_TCGTAGAGTATAATGG-1	-7.42478	7.62476	RMC57	PostNI
0650501_TCGTAGATCTCTAAGG-1	-6.71588	8.27005	RMC57	PostNI
0650501_TCTCATATCTAAGCCA-1	-7.69242	6.82156	RMC57	PostNI
0650501_TCTCTAAAGTGTACTC-1	-6.593	7.95134	RMC57	PostNI
0650501_TCTGAGATCAGCAACT-1	-7.01237	7.84809	RMC57	PostNI
0650501_TCTGGAATCCCGGATG-1	-6.3334	7.17559	RMC57	PostNI
0650501_TCTTCGGTCCGTCATC-1	-7.16759	6.81039	RMC57	PostNI
0650501_TCTTTCCTCCTTGCCA-1	-6.23254	7.09818	RMC57	PostNI
0650501_TGAAAGAGTTACTGAC-1	-7.63304	7.0835	RMC57	PostNI
0650501_TGACTAGGTGCTAGCC-1	-7.53697	8.26236	RMC57	PostNI
0650501_TGACTTTAGGCAGGTT-1	-7.01809	7.10203	RMC57	PostNI
0650501_TGACTTTGTGTAACGG-1	-7.19799	7.19246	RMC57	PostNI
0650501_TGACTTTTCATGTCCC-1	-7.40786	7.98203	RMC57	PostNI
0650501_TGAGCATGTGGCTCCA-1	-7.08714	7.12593	RMC57	PostNI
0650501_TGAGCCGGTCGCTTCT-1	-7.13683	6.72534	RMC57	PostNI
0650501_TGATTTCAGGCGTACA-1	-6.15437	8.03277	RMC57	PostNI
0650501_TGATTTCCAATCCAAC-1	-7.61968	8.14596	RMC57	PostNI
0650501_TGATTTCCAGTAAGCG-1	-7.92461	7.01662	RMC57	PostNI
0650501_TGATTTCTCGGCTTGG-1	-6.11365	6.92612	RMC57	PostNI
0650501_TGCCAAAAGCGAGAAA-1	-6.47108	6.92507	RMC57	PostNI
0650501_TGCCCATAGATGGGTC-1	-7.638	6.95514	RMC57	PostNI
0650501_TGCCCATTCGCCTGAG-1	-6.98865	7.15742	RMC57	PostNI
0650501_TGCCCTAAGTTAACGA-1	-6.95243	6.95771	RMC57	PostNI
0650501_TGCCCTACAGTCACTA-1	-6.98537	7.28064	RMC57	PostNI
0650501_TGCCCTAGTTGGTGGA-1	-7.93665	7.2731	RMC57	PostNI
0650501_TGCGGGTGTCATATGC-1	-7.33538	6.87075	RMC57	PostNI
0650501_TGCTACCAGCCCGAAA-1	-6.76365	8.28039	RMC57	PostNI
0650501_TGCTACCTCAACGGGA-1	-6.49341	7.9407	RMC57	PostNI
0650501_TGCTACCTCATCTGCC-1	-7.78256	7.3251	RMC57	PostNI
0650501_TGCTGCTTCGCGTAGC-1	-6.99979	6.87617	RMC57	PostNI
0650501_TGGACGCTCTGCAAGT-1	-7.73637	7.33651	RMC57	PostNI
0650501_TGGCCAGAGACTAGAT-1	-7.79467	6.71384	RMC57	PostNI
0650501_TGGCCAGGTTGGTAAA-1	-6.00238	7.83839	RMC57	PostNI
0650501_TGGCGCAAGCAGACTG-1	-6.36846	7.26276	RMC57	PostNI
0650501_TGGCGCAGTATATGGA-1	-6.82451	7.80423	RMC57	PostNI
0650501_TGGGAAGAGTGGTCCC-1	-7.79266	7.25293	RMC57	PostNI
0650501_TGGGAAGCAAATTGCC-1	-7.70502	7.97244	RMC57	PostNI
0650501_TGGGAAGCATTAGCCA-1	-7.48118	8.19801	RMC57	PostNI
0650501_TGGTTCCCAGCGATCC-1	-6.24114	7.54612	RMC57	PostNI
0650501_TGGTTCCTCGACGGAA-1	-7.27612	7.54725	RMC57	PostNI
0650501_TGTCCCAGTCATACTG-1	-7.07287	7.69837	RMC57	PostNI
0650501_TGTGGTAGTAGCCTAT-1	-7.49152	6.9232	RMC57	PostNI
0650501_TGTGGTATCTACTTAC-1	-6.25322	7.27083	RMC57	PostNI
0650501_TGTGTTTCATGACGGA-1	-7.05348	6.7051	RMC57	PostNI
0650501_TTCCCAGGTAAACACA-1	-5.99374	7.55459	RMC57	PostNI
0650501_TTCCCAGGTTCCACAA-1	-7.85848	6.76108	RMC57	PostNI
0650501_TTCGAAGTCGAATGCT-1	-7.91701	7.69861	RMC57	PostNI
0650501_TTCGGTCAGCACGCCT-1	-6.6344	7.14844	RMC57	PostNI
0650501_TTGAACGTCAGTTGAC-1	-7.21299	6.81956	RMC57	PostNI
0650501_TTGACTTTCGGTCTAA-1	-6.92611	7.80885	RMC57	PostNI
0650501_TTGCCGTAGTATTGGA-1	-6.10142	7.0259	RMC57	PostNI
0650501_TTGCCGTTCGCGTAGC-1	-5.98184	6.92685	RMC57	PostNI
0650501_TTGGAACGTCTTGTCC-1	-6.20349	7.976	RMC57	PostNI
0650501_TTTGGTTCACTTAACG-1	-6.96962	6.97785	RMC57	PostNI
0650501_TTTGGTTGTTAGGGTG-1	-6.58647	7.22179	RMC57	PostNI
0650501_TTTGGTTTCGAATGCT-1	-7.72848	7.26794	RMC57	PostNI
0650501_TTTGTCAGTAGTACCT-1	-6.58675	8.16913	RMC57	PostNI
0650801_AAACCTGTCGTGACAT-1	-0.189544	-0.764923	RMC71	Baseline
0650801_AAACGGGGTATGCTTG-1	0.0281361	-0.000599892	RMC71	Baseline
0650801_AAACGGGGTCGCGGTT-1	-0.00594819	0.787766	RMC71	Baseline
0650801_AAAGATGTCGAGGTAG-1	0.560373	-0.259754	RMC71	Baseline
0650801_AAAGCAAGTGTCAATC-1	-1.16714	-0.216411	RMC71	Baseline
0650801_AAAGCAATCGCCATAA-1	-0.615551	0.674344	RMC71	Baseline
0650801_AAATGCCAGTGCGTGA-1	-0.206847	-0.701355	RMC71	Baseline
0650801_AAATGCCTCCTGCTTG-1	4.28373	-0.00722295	RMC71	Baseline
0650801_AACACGTGTCTGATCA-1	-0.210722	-0.278005	RMC71	Baseline
0650801_AACCATGAGTGTACGG-1	0.17341	-0.345204	RMC71	Baseline
0650801_AACCATGCAATGTTGC-1	-0.532758	0.806626	RMC71	Baseline
0650801_AACGTTGGTCACCCAG-1	0.407894	-0.286707	RMC71	Baseline
0650801_AACTCCCGTTCCCGAG-1	4.48109	-0.182944	RMC71	Baseline
0650801_AACTGGTGTCGCATAT-1	0.313383	0.181249	RMC71	Baseline
0650801_AACTTTCTCTTCAACT-1	-0.948802	-0.20458	RMC71	Baseline
0650801_AAGACCTGTCAATGTC-1	0.0331067	0.124346	RMC71	Baseline
0650801_AAGACCTGTCCAAGTT-1	-0.599619	0.173144	RMC71	Baseline
0650801_AAGGAGCTCAAACCAC-1	4.45583	0.397676	RMC71	Baseline
0650801_AAGGAGCTCCGTCATC-1	-0.333557	-0.0805913	RMC71	Baseline
0650801_AATCCAGTCCTGCTTG-1	4.50675	0.146818	RMC71	Baseline
0650801_AATCGGTCAACACCCG-1	-0.170171	0.17479	RMC71	Baseline
0650801_ACACCCTCAAGTACCT-1	4.24137	-0.41714	RMC71	Baseline
0650801_ACACCGGAGGGCTCTC-1	-0.462369	-0.108489	RMC71	Baseline
0650801_ACACTGATCGTGGACC-1	4.67881	-0.230269	RMC71	Baseline
0650801_ACATACGCATCTCGCT-1	4.3697	0.181683	RMC71	Baseline
0650801_ACGAGCCCACCGCTAG-1	0.262504	-0.300961	RMC71	Baseline
0650801_ACGAGCCCATATGAGA-1	-0.810063	0.434592	RMC71	Baseline
0650801_ACGATACCAGATGGGT-1	0.0189799	-0.347325	RMC71	Baseline
0650801_ACGATGTGTATTAGCC-1	-1.06947	-0.148315	RMC71	Baseline
0650801_ACGCAGCTCGCGATCG-1	-0.119488	0.537099	RMC71	Baseline
0650801_ACTATCTCACGGCTAC-1	-0.0653913	0.509821	RMC71	Baseline
0650801_ACTGAGTAGGCGCTCT-1	-0.346787	-0.306934	RMC71	Baseline
0650801_ACTGAGTCACAGGAGT-1	-0.39674	-0.497453	RMC71	Baseline
0650801_ACTGAGTCACCAGTTA-1	0.486018	-0.0822954	RMC71	Baseline
0650801_ACTGCTCTCGGCTACG-1	-0.882512	0.0870322	RMC71	Baseline
0650801_ACTGTCCAGCATGGCA-1	-0.879756	0.351804	RMC71	Baseline
0650801_ACTTACTGTCATCGGC-1	0.149402	-0.0984409	RMC71	Baseline
0650801_AGAATAGAGATGTGGC-1	-0.348374	-0.173241	RMC71	Baseline
0650801_AGACGTTCAGTCAGAG-1	4.17562	0.28157	RMC71	Baseline
0650801_AGAGCTTGTCGAGATG-1	4.17688	-0.352568	RMC71	Baseline
0650801_AGATCTGGTAATAGCA-1	4.06551	-0.158938	RMC71	Baseline
0650801_AGCAGCCGTACTCGCG-1	0.462109	-0.326639	RMC71	Baseline
0650801_AGCGGTCCAAGACGTG-1	0.311987	-0.065245	RMC71	Baseline
0650801_AGGCCGTCAATCCAAC-1	-0.959885	-0.308822	RMC71	Baseline
0650801_AGGGTGATCGATCCCT-1	0.445833	-0.379564	RMC71	Baseline
0650801_AGGTCCGGTCGAAAGC-1	0.150827	0.0184098	RMC71	Baseline
0650801_AGTCTTTCAGCCTTTC-1	4.70929	0.157043	RMC71	Baseline
0650801_AGTCTTTCATGCCACG-1	0.369121	-0.22032	RMC71	Baseline
0650801_AGTTGGTCACAAGCCC-1	0.236902	-0.302463	RMC71	Baseline
0650801_ATAACGCAGGCGACAT-1	-1.09262	-0.0913254	RMC71	Baseline
0650801_ATAGACCCACGGTTTA-1	4.47724	0.158664	RMC71	Baseline
0650801_ATCATGGCAATCTGCA-1	-0.602332	0.463872	RMC71	Baseline
0650801_ATGAGGGTCAGCGACC-1	-0.256223	-0.48589	RMC71	Baseline
0650801_ATGAGGGTCTGTTGAG-1	-0.909212	-0.0173318	RMC71	Baseline
0650801_ATGCGATGTAAGGGAA-1	3.64895	0.355199	RMC71	Baseline
0650801_ATGGGAGAGCGTTTAC-1	0.0190994	0.780058	RMC71	Baseline
0650801_ATGGGAGGTTTGTGTG-1	-0.596692	-0.514421	RMC71	Baseline
0650801_ATTACTCGTGGAAAGA-1	0.482605	-0.234828	RMC71	Baseline
0650801_ATTACTCGTGTGGTTT-1	-0.168909	0.17354	RMC71	Baseline
0650801_ATTACTCTCTTACCTA-1	2.97567	-1.92249	RMC71	Baseline
0650801_ATTATCCCATGCCCGA-1	0.399404	-0.190968	RMC71	Baseline
0650801_ATTGGTGTCCAAACTG-1	-0.0972384	0.00814846	RMC71	Baseline
0650801_ATTTCTGTCGGCATCG-1	-0.0335823	0.728329	RMC71	Baseline
0650801_CAACCAAAGTATCGAA-1	-0.509204	-0.374349	RMC71	Baseline
0650801_CAACCAACAAACCCAT-1	4.51835	0.327563	RMC71	Baseline
0650801_CAACCTCCATCCAACA-1	4.0819	-0.0603002	RMC71	Baseline
0650801_CAACCTCCATGTTCCC-1	4.22218	-0.799077	RMC71	Baseline
0650801_CAACTAGTCAGCGATT-1	4.17811	0.100567	RMC71	Baseline
0650801_CAACTAGTCGTCCAGG-1	0.241799	0.241093	RMC71	Baseline
0650801_CACAAACTCTCTAGGA-1	-0.130077	0.193719	RMC71	Baseline
0650801_CACACAATCCGGCACA-1	-0.70292	0.718414	RMC71	Baseline
0650801_CACACTCTCTGGTATG-1	0.0646643	0.127419	RMC71	Baseline
0650801_CACAGGCAGAATGTTG-1	-0.114057	0.958319	RMC71	Baseline
0650801_CACAGGCCATGCCCGA-1	0.0479097	0.692679	RMC71	Baseline
0650801_CACATAGTCATCGCTC-1	4.27341	0.228198	RMC71	Baseline
0650801_CACATTTCACTGAAGG-1	4.51755	-0.0314443	RMC71	Baseline
0650801_CACATTTCAGCCACCA-1	4.35438	0.343007	RMC71	Baseline
0650801_CAGAGAGAGATTACCC-1	0.626146	-0.361921	RMC71	Baseline
0650801_CAGATCAGTAAAGTCA-1	-0.763822	-0.36502	RMC71	Baseline
0650801_CAGCTGGAGGATCGCA-1	-0.273136	-0.742301	RMC71	Baseline
0650801_CAGGTGCTCTTTCCTC-1	4.01547	0.509738	RMC71	Baseline
0650801_CAGTCCTAGGGCATGT-1	4.12226	-0.0207221	RMC71	Baseline
0650801_CATATGGAGTGAAGTT-1	4.20218	-0.811011	RMC71	Baseline
0650801_CATATGGGTAGCGTAG-1	0.288641	-0.353164	RMC71	Baseline
0650801_CATATTCCAAGTAATG-1	0.203094	-0.501576	RMC71	Baseline
0650801_CATATTCTCCACGAAT-1	-0.078716	0.535925	RMC71	Baseline
0650801_CATCAAGAGGCCCTTG-1	4.19105	0.0305135	RMC71	Baseline
0650801_CATCAAGCAGCTGCAC-1	0.212114	-0.315032	RMC71	Baseline
0650801_CATCCACCATTCGACA-1	4.15009	-0.245412	RMC71	Baseline
0650801_CATCCACGTAAGTAGT-1	-0.605084	-0.753577	RMC71	Baseline
0650801_CATCGGGGTAGTACCT-1	-0.842932	0.277571	RMC71	Baseline
0650801_CATCGGGTCCTACAGA-1	-1.09323	-0.220545	RMC71	Baseline
0650801_CATGCCTGTCATGCCG-1	-1.03398	-0.275697	RMC71	Baseline
0650801_CATTATCTCAGTTGAC-1	4.82022	0.270813	RMC71	Baseline
0650801_CATTCGCCAGGAATCG-1	-0.788702	-0.334551	RMC71	Baseline
0650801_CCACCTACAGGGATTG-1	-0.836104	0.487492	RMC71	Baseline
0650801_CCATGTCGTGAAGGCT-1	-0.0467079	0.518505	RMC71	Baseline
0650801_CCATGTCTCTGGTTCC-1	0.512986	-0.122798	RMC71	Baseline
0650801_CCCAGTTCACGCCAGT-1	-0.784508	-0.261157	RMC71	Baseline
0650801_CCGGTAGAGCGCCTTG-1	0.0782154	0.0951208	RMC71	Baseline
0650801_CCGTACTGTAATAGCA-1	-0.722464	-0.49139	RMC71	Baseline
0650801_CCTACACAGTGTCTCA-1	4.58499	0.234992	RMC71	Baseline
0650801_CCTACCAGTGATAAGT-1	-0.226933	-0.739285	RMC71	Baseline
0650801_CCTCAGTAGATGCGAC-1	-0.423088	-0.323666	RMC71	Baseline
0650801_CCTCTGATCAGCATGT-1	4.05297	0.876166	RMC71	Baseline
0650801_CCTTACGGTCATGCCG-1	0.150697	-0.213862	RMC71	Baseline
0650801_CGAACATAGTGAACGC-1	-0.415103	1.04608	RMC71	Baseline
0650801_CGAACATAGTGCCATT-1	-1.07099	-0.165905	RMC71	Baseline
0650801_CGAACATGTCTAGTCA-1	-0.467722	-0.691672	RMC71	Baseline
0650801_CGAACATTCTCACATT-1	-0.996182	0.300535	RMC71	Baseline
0650801_CGAATGTGTTGGGACA-1	-0.394858	-0.497434	RMC71	Baseline
0650801_CGAATGTTCCCGGATG-1	-0.0309656	0.125014	RMC71	Baseline
0650801_CGAGAAGCAAGGTGTG-1	5.21369	1.9949	RMC71	Baseline
0650801_CGAGAAGGTCGCTTCT-1	-0.613437	0.202277	RMC71	Baseline
0650801_CGAGCACCACCAGGTC-1	-0.346797	0.82033	RMC71	Baseline
0650801_CGAGCCAGTCGGCATC-1	4.32903	0.137272	RMC71	Baseline
0650801_CGCGTTTGTTGGGACA-1	0.129054	-0.254916	RMC71	Baseline
0650801_CGCTGGACAGGTGCCT-1	-0.0355291	-0.441778	RMC71	Baseline
0650801_CGCTTCAAGCCACGTC-1	-0.600723	-0.545186	RMC71	Baseline
0650801_CGGAGCTTCATGCAAC-1	3.98977	2.4756	RMC71	Baseline
0650801_CGGAGTCGTATATGGA-1	4.37521	0.0587659	RMC71	Baseline
0650801_CGGCTAGAGGCTCAGA-1	-0.749578	0.71885	RMC71	Baseline
0650801_CGGCTAGTCACCCTCA-1	-0.123013	0.182199	RMC71	Baseline
0650801_CGGGTCACAGTCAGAG-1	-1.12906	0.0702331	RMC71	Baseline
0650801_CGTAGCGCATTGGCGC-1	4.00618	0.144149	RMC71	Baseline
0650801_CGTAGCGTCTACTCAT-1	-0.689697	0.237217	RMC71	Baseline
0650801_CGTAGGCCAATGACCT-1	4.10135	0.297466	RMC71	Baseline
0650801_CGTCAGGTCTGAAAGA-1	0.593047	-0.254169	RMC71	Baseline
0650801_CGTGAGCGTCCGAACC-1	0.126288	0.762171	RMC71	Baseline
0650801_CGTGAGCTCTACCTGC-1	-0.664014	-0.694302	RMC71	Baseline
0650801_CGTTAGAAGTACACCT-1	4.10842	0.0583857	RMC71	Baseline
0650801_CGTTAGATCAGTTTGG-1	4.96193	0.395237	RMC71	Baseline
0650801_CGTTCTGTCAACTCTT-1	-0.579428	0.031483	RMC71	Baseline
0650801_CTAAGACCAGTGGAGT-1	3.67611	0.40968	RMC71	Baseline
0650801_CTAAGACTCATCTGCC-1	4.69986	0.380431	RMC71	Baseline
0650801_CTACACCCAATAGCAA-1	0.105247	0.34187	RMC71	Baseline
0650801_CTACATTGTCTCTCGT-1	-0.559711	-0.0530244	RMC71	Baseline
0650801_CTAGCCTAGCGATCCC-1	-0.24388	0.985717	RMC71	Baseline
0650801_CTAGTGACAGTGAGTG-1	4.2365	0.168744	RMC71	Baseline
0650801_CTCCTAGAGTTGTCGT-1	-0.286471	0.0566566	RMC71	Baseline
0650801_CTCGAAAAGTGTACTC-1	0.0957363	0.199132	RMC71	Baseline
0650801_CTCGAGGCAAGCGATG-1	-0.593606	-0.480531	RMC71	Baseline
0650801_CTCGAGGCATGTTCCC-1	4.0219	-0.397764	RMC71	Baseline
0650801_CTCGGAGTCAGGCAAG-1	-0.919796	0.0605344	RMC71	Baseline
0650801_CTCGTACAGACAATAC-1	4.71179	1.71602	RMC71	Baseline
0650801_CTCGTACCAGATCTGT-1	-0.137494	0.584457	RMC71	Baseline
0650801_CTCGTCATCTGCAGTA-1	0.467482	-0.346612	RMC71	Baseline
0650801_CTGATCCAGGGATACC-1	0.0972513	-0.665713	RMC71	Baseline
0650801_CTGATCCAGTGCTGCC-1	4.48562	0.0281931	RMC71	Baseline
0650801_CTGCCTAAGCGTCAAG-1	3.61508	0.40226	RMC71	Baseline
0650801_CTGTTTATCACCGTAA-1	-0.795787	0.489201	RMC71	Baseline
0650801_CTTAGGACACCATCCT-1	0.47664	-0.0549889	RMC71	Baseline
0650801_GAAACTCCAGGGTACA-1	4.113	-0.164489	RMC71	Baseline
0650801_GAAATGACAATGGAAT-1	-0.518622	0.519928	RMC71	Baseline
0650801_GAAATGACACTCGACG-1	-0.149247	-0.766187	RMC71	Baseline
0650801_GAACCTAAGCCAGTAG-1	4.44805	0.28264	RMC71	Baseline
0650801_GAACGGATCCAAATGC-1	-0.437782	0.993719	RMC71	Baseline
0650801_GAAGCAGTCGTCTGCT-1	4.06884	-0.228014	RMC71	Baseline
0650801_GAATAAGGTCTTGATG-1	-0.556584	-0.616601	RMC71	Baseline
0650801_GAATAAGTCAGTTAGC-1	-0.117857	-0.84981	RMC71	Baseline
0650801_GACGCGTAGCTAACTC-1	0.266706	-0.495293	RMC71	Baseline
0650801_GACGCGTCACCGATAT-1	4.49625	0.273522	RMC71	Baseline
0650801_GACGGCTCACATAACC-1	-0.314729	-0.300186	RMC71	Baseline
0650801_GACGGCTGTCGTTGTA-1	4.12635	-0.525022	RMC71	Baseline
0650801_GACGTGCCAGAGTGTG-1	-0.13434	-0.23044	RMC71	Baseline
0650801_GACTAACTCCCGGATG-1	-0.238488	-0.383689	RMC71	Baseline
0650801_GACTGCGCAAGAAAGG-1	4.17251	-0.218961	RMC71	Baseline
0650801_GAGGTGAAGGGCATGT-1	-0.00861504	0.864843	RMC71	Baseline
0650801_GAGGTGATCCTTTCGG-1	4.45736	0.217558	RMC71	Baseline
0650801_GATCAGTGTTTAGCTG-1	-0.99977	-0.0923894	RMC71	Baseline
0650801_GATCGTAAGCCATCGC-1	-0.0568637	-0.753342	RMC71	Baseline
0650801_GATCTAGGTAAGCACG-1	-0.701813	0.421372	RMC71	Baseline
0650801_GCAAACTCACCCATGG-1	0.388482	-0.246874	RMC71	Baseline
0650801_GCAAACTGTCGGCATC-1	-1.02187	-0.288218	RMC71	Baseline
0650801_GCACATACATGCCTTC-1	0.164324	0.239808	RMC71	Baseline
0650801_GCACTCTAGGGCTTCC-1	0.128567	0.0274084	RMC71	Baseline
0650801_GCAGCCAAGATCACGG-1	-0.123532	-0.283013	RMC71	Baseline
0650801_GCATACATCAGGTAAA-1	-0.207043	0.396869	RMC71	Baseline
0650801_GCATGTATCATCGATG-1	4.41098	0.313001	RMC71	Baseline
0650801_GCCAAATAGGCACATG-1	-0.930517	-0.276988	RMC71	Baseline
0650801_GCGACCAAGACCCACC-1	-0.239207	-0.0912935	RMC71	Baseline
0650801_GCGAGAAAGCCCAACC-1	-0.524788	0.614779	RMC71	Baseline
0650801_GCGAGAAAGTTTGCGT-1	-0.0414277	0.780168	RMC71	Baseline
0650801_GCGAGAAGTCCCGACA-1	4.5084	0.210973	RMC71	Baseline
0650801_GCGAGAAGTCGCGAAA-1	-0.350802	1.00636	RMC71	Baseline
0650801_GCGCCAACACTGAAGG-1	4.22573	0.234899	RMC71	Baseline
0650801_GCTCCTACAAAGAATC-1	-0.230073	0.05462	RMC71	Baseline
0650801_GCTGCAGAGTCGTACT-1	-0.447393	0.690749	RMC71	Baseline
0650801_GCTGGGTAGGGTCGAT-1	-0.612454	-0.638182	RMC71	Baseline
0650801_GCTGGGTGTTACTGAC-1	-0.388031	1.0547	RMC71	Baseline
0650801_GCTTCCAAGATCACGG-1	-0.032582	-0.0948774	RMC71	Baseline
0650801_GGAAAGCGTTTGACAC-1	4.14762	0.0844687	RMC71	Baseline
0650801_GGAATAATCACAAACC-1	-0.330988	0.74444	RMC71	Baseline
0650801_GGACAGACATCATCCC-1	-0.12807	-0.796759	RMC71	Baseline
0650801_GGACATTTCAAGCCTA-1	-0.323793	0.135779	RMC71	Baseline
0650801_GGACGTCAGCTCCTTC-1	-0.735802	0.93007	RMC71	Baseline
0650801_GGAGCAAGTTGAGTTC-1	-0.34248	-0.731087	RMC71	Baseline
0650801_GGCTGGTCACCGATAT-1	-0.108064	-0.829443	RMC71	Baseline
0650801_GGCTGGTGTACCAGTT-1	-0.0433773	-0.817264	RMC71	Baseline
0650801_GGGAATGCACGAAGCA-1	-0.710581	0.53105	RMC71	Baseline
0650801_GGGAGATCACCCTATC-1	-0.0893437	-0.683356	RMC71	Baseline
0650801_GGGTCTGTCTGCTGTC-1	0.0111506	0.509493	RMC71	Baseline
0650801_GGGTTGCTCATGCAAC-1	-0.485438	-0.57344	RMC71	Baseline
0650801_GGTGCGTGTATGGTTC-1	-1.1083	-0.30156	RMC71	Baseline
0650801_GGTGTTATCACGATGT-1	-0.0134341	0.896464	RMC71	Baseline
0650801_GTACGTATCTACTTAC-1	-0.317876	-0.125724	RMC71	Baseline
0650801_GTACTCCTCTGTCTAT-1	4.10319	0.300886	RMC71	Baseline
0650801_GTACTTTCAAGCTGTT-1	0.0655734	0.608348	RMC71	Baseline
0650801_GTACTTTTCAATCACG-1	-0.978963	-0.241672	RMC71	Baseline
0650801_GTAGTCAGTTAAGACA-1	-0.284343	0.879653	RMC71	Baseline
0650801_GTATTCTAGTTTAGGA-1	-0.549596	-0.469832	RMC71	Baseline
0650801_GTATTCTGTCAAGCGA-1	3.01667	-2.07888	RMC71	Baseline
0650801_GTCAAGTAGAAGGTTT-1	0.0434187	-0.342711	RMC71	Baseline
0650801_GTCCTCACAGCTTAAC-1	-0.087515	0.151325	RMC71	Baseline
0650801_GTCCTCAGTAAACCTC-1	0.468468	-0.378414	RMC71	Baseline
0650801_GTCGTAAGTGCTTCTC-1	-0.867155	-0.320965	RMC71	Baseline
0650801_GTCGTAAGTGGAAAGA-1	-0.307008	-0.716945	RMC71	Baseline
0650801_GTCTTCGCAATCGGTT-1	-0.17284	-0.721163	RMC71	Baseline
0650801_GTGCAGCCAAGGTTTC-1	4.29654	0.284676	RMC71	Baseline
0650801_GTGCATAAGTGTTAGA-1	-0.0561687	-0.645694	RMC71	Baseline
0650801_GTGCGGTGTAGGGACT-1	0.634144	-0.372615	RMC71	Baseline
0650801_GTGCGGTTCCAAGCCG-1	-1.1364	-0.0673162	RMC71	Baseline
0650801_GTGCTTCCACCCATGG-1	-0.932813	-0.131364	RMC71	Baseline
0650801_GTGCTTCTCTGATTCT-1	-0.317822	-0.299295	RMC71	Baseline
0650801_GTGGGTCCACATTCGA-1	-0.482115	-0.332499	RMC71	Baseline
0650801_GTGTGCGTCTGAGGGA-1	-1.03774	-0.175698	RMC71	Baseline
0650801_GTTACAGGTACGCTGC-1	4.32921	-0.0229087	RMC71	Baseline
0650801_TAAGAGAAGAGATGAG-1	4.7311	0.229284	RMC71	Baseline
0650801_TACCTTATCCAGGGCT-1	-0.549271	-0.0942939	RMC71	Baseline
0650801_TACTCGCTCGTAGGTT-1	-0.0998889	0.197607	RMC71	Baseline
0650801_TACTTGTCAAGCTGGA-1	-0.235522	-0.4445	RMC71	Baseline
0650801_TAGAGCTTCGTGGACC-1	4.44645	0.063899	RMC71	Baseline
0650801_TAGGCATAGAGACGAA-1	-0.283651	-0.729774	RMC71	Baseline
0650801_TAGGCATGTCCGTTAA-1	-0.142494	0.550964	RMC71	Baseline
0650801_TAGTGGTTCATTCACT-1	3.77984	0.409616	RMC71	Baseline
0650801_TAGTTGGGTCGCTTTC-1	-0.112971	0.724572	RMC71	Baseline
0650801_TATGCCCAGATGCGAC-1	0.100849	0.529445	RMC71	Baseline
0650801_TATGCCCCAATTGCTG-1	0.424793	-0.439078	RMC71	Baseline
0650801_TATTACCAGTGAAGTT-1	-0.641984	0.294073	RMC71	Baseline
0650801_TATTACCGTACCGAGA-1	-0.154015	-0.423228	RMC71	Baseline
0650801_TCAACGATCGGCTTGG-1	3.76485	0.274758	RMC71	Baseline
0650801_TCACAAGCAACTGCTA-1	4.32324	0.0872836	RMC71	Baseline
0650801_TCACAAGCACCATGTA-1	0.0173468	-0.800996	RMC71	Baseline
0650801_TCACAAGTCACAGGCC-1	4.25057	0.33738	RMC71	Baseline
0650801_TCACGAAAGTGTACGG-1	-0.967574	0.268105	RMC71	Baseline
0650801_TCAGGATCAGGTCTCG-1	-0.281077	-0.649945	RMC71	Baseline
0650801_TCATTACCAGTATGCT-1	-0.187862	0.941875	RMC71	Baseline
0650801_TCATTACTCCCGACTT-1	-0.450839	-0.66257	RMC71	Baseline
0650801_TCATTTGGTGCGCTTG-1	0.0628744	0.423355	RMC71	Baseline
0650801_TCCACACAGTCTCGGC-1	0.178956	-0.679224	RMC71	Baseline
0650801_TCCACACGTTCAGACT-1	-0.387635	-0.592609	RMC71	Baseline
0650801_TCGCGAGGTTAGGGTG-1	0.400586	-0.178842	RMC71	Baseline
0650801_TCGCGTTTCCTACAGA-1	-0.556195	0.408949	RMC71	Baseline
0650801_TCGGGACAGCAATATG-1	-0.177666	0.369027	RMC71	Baseline
0650801_TCGGTAAAGACAAGCC-1	0.468487	-0.280045	RMC71	Baseline
0650801_TCTCATAAGCTCCTCT-1	-0.0854196	-0.69308	RMC71	Baseline
0650801_TCTCATATCCGAAGAG-1	4.11024	1.46707	RMC71	Baseline
0650801_TCTCTAAGTTGTTTGG-1	-0.150735	-0.446024	RMC71	Baseline
0650801_TCTGGAAAGACCTTTG-1	0.397955	-0.58885	RMC71	Baseline
0650801_TCTGGAATCTCGCTTG-1	4.30439	0.210122	RMC71	Baseline
0650801_TGACGGCCACTGTCGG-1	-0.450078	-0.776936	RMC71	Baseline
0650801_TGACGGCTCGGAGGTA-1	0.190109	-0.195519	RMC71	Baseline
0650801_TGACGGCTCTGCCAGG-1	-0.141786	-0.533106	RMC71	Baseline
0650801_TGAGGGAGTGTGTGCC-1	-0.302773	-0.416711	RMC71	Baseline
0650801_TGATTTCCACTGAAGG-1	-0.865605	-0.389206	RMC71	Baseline
0650801_TGCGCAGCATTACCTT-1	0.387072	-0.221078	RMC71	Baseline
0650801_TGCGGGTCACATCTTT-1	4.21066	-0.241721	RMC71	Baseline
0650801_TGCGGGTGTTCTGGTA-1	5.79082	0.108467	RMC71	Baseline
0650801_TGCGTGGAGTCATCCA-1	4.50242	0.20502	RMC71	Baseline
0650801_TGCGTGGTCGTTACGA-1	0.086912	-0.476515	RMC71	Baseline
0650801_TGCTGCTGTGGCGAAT-1	0.0810926	0.539966	RMC71	Baseline
0650801_TGGACGCAGAGGGCTT-1	4.35804	0.209345	RMC71	Baseline
0650801_TGGACGCCATGCCCGA-1	0.114637	-0.597078	RMC71	Baseline
0650801_TGGCGCACATGGAATA-1	-0.329396	0.211495	RMC71	Baseline
0650801_TGGCTGGGTAGCGCTC-1	-0.596222	-0.32706	RMC71	Baseline
0650801_TGGCTGGGTCTGATTG-1	-0.358676	0.899403	RMC71	Baseline
0650801_TGGTTAGTCCCTAATT-1	4.4574	-0.22739	RMC71	Baseline
0650801_TGGTTCCTCACGCATA-1	0.0306567	0.217523	RMC71	Baseline
0650801_TGTATTCGTAAACCTC-1	4.16938	-0.156809	RMC71	Baseline
0650801_TGTCCCAAGCTAGCCC-1	4.46899	0.195272	RMC71	Baseline
0650801_TGTGGTAGTCAAACTC-1	4.09406	-0.363502	RMC71	Baseline
0650801_TGTGTTTGTCGAGATG-1	-0.120845	0.828103	RMC71	Baseline
0650801_TGTGTTTTCACTATTC-1	-0.640381	-0.593923	RMC71	Baseline
0650801_TTAACTCCAGGCTGAA-1	3.88715	0.421046	RMC71	Baseline
0650801_TTAGGCACAAATTGCC-1	-0.221327	-0.519018	RMC71	Baseline
0650801_TTAGGCACAGCCTTTC-1	0.114666	-0.0123611	RMC71	Baseline
0650801_TTATGCTAGCTTATCG-1	-0.159731	0.450865	RMC71	Baseline
0650801_TTCGGTCCATTTCAGG-1	-0.661601	-0.507276	RMC71	Baseline
0650801_TTGAACGCACGTCTCT-1	-0.929581	-0.379763	RMC71	Baseline
0650801_TTGAACGCATAGAAAC-1	0.302008	-0.309123	RMC71	Baseline
0650801_TTGCCGTTCAGTTCGA-1	4.51935	0.13878	RMC71	Baseline
0650801_TTGGCAAAGCAGGCTA-1	-0.699173	-0.54046	RMC71	Baseline
0650801_TTGGCAAGTTTGGGCC-1	-0.735395	-0.554545	RMC71	Baseline
0650801_TTTATGCCAAGGACAC-1	4.25482	-0.147008	RMC71	Baseline
0650801_TTTATGCTCATCTGTT-1	-0.285257	-0.484938	RMC71	Baseline
0650901_AAACCTGCAGGGTTAG-1	-4.79321	3.0394	RMC66	Baseline
0650901_AAACGGGGTCGGCTCA-1	-4.16557	4.01921	RMC66	Baseline
0650901_AAACGGGTCTTCGGTC-1	-3.70392	2.22173	RMC66	Baseline
0650901_AAAGTAGTCGGTTAAC-1	-4.39471	3.56599	RMC66	Baseline
0650901_AACACGTAGTAATCCC-1	-4.99032	3.95756	RMC66	Baseline
0650901_AACACGTAGTACGTAA-1	-4.60924	2.67011	RMC66	Baseline
0650901_AACACGTTCTCCCTGA-1	-5.25365	3.66823	RMC66	Baseline
0650901_AACACGTTCTGCAGTA-1	-5.26125	3.08162	RMC66	Baseline
0650901_AACCGCGGTGCAACGA-1	-3.89215	2.39442	RMC66	Baseline
0650901_AACTCAGGTAGCAAAT-1	-3.29514	2.75033	RMC66	Baseline
0650901_AACTCCCAGGCGCTCT-1	-4.85318	3.25183	RMC66	Baseline
0650901_AACTCCCAGTAGGTGC-1	-3.76078	3.67283	RMC66	Baseline
0650901_AACTGGTCAGCGATCC-1	-3.42421	2.52427	RMC66	Baseline
0650901_AACTTTCAGCTTTGGT-1	-4.35365	3.83551	RMC66	Baseline
0650901_AACTTTCCAGGATTGG-1	-4.58485	3.06948	RMC66	Baseline
0650901_AAGACCTCAATGGAGC-1	-4.88587	3.32815	RMC66	Baseline
0650901_AAGCCGCAGCGCCTTG-1	-4.80252	3.21598	RMC66	Baseline
0650901_AAGGAGCTCAGCGATT-1	-5.10159	3.6576	RMC66	Baseline
0650901_AAGGTTCAGGCCCTCA-1	-4.79093	2.62602	RMC66	Baseline
0650901_AAGGTTCGTAGGCTGA-1	-5.05792	3.79093	RMC66	Baseline
0650901_AAGGTTCTCCGCGTTT-1	-3.6599	2.23647	RMC66	Baseline
0650901_AAGTCTGAGAAGGTGA-1	-5.21762	3.02348	RMC66	Baseline
0650901_AATCCAGAGGCCGAAT-1	-4.88008	3.92886	RMC66	Baseline
0650901_AATCGGTGTCTAGCGC-1	-2.96252	2.76643	RMC66	Baseline
0650901_ACACCAACACAGACAG-1	-4.59119	4.17806	RMC66	Baseline
0650901_ACACTGAGTTGACGTT-1	-3.41217	2.45291	RMC66	Baseline
0650901_ACACTGATCACAATGC-1	-2.53027	3.15395	RMC66	Baseline
0650901_ACAGCTACAAACTGCT-1	-3.80995	2.19574	RMC66	Baseline
0650901_ACATACGGTCCCTACT-1	-4.85337	4.03907	RMC66	Baseline
0650901_ACCAGTAAGCTTTGGT-1	-3.6445	3.8203	RMC66	Baseline
0650901_ACGAGGAAGACAAGCC-1	-4.6907	4.03496	RMC66	Baseline
0650901_ACGAGGAAGAGACTTA-1	-4.83903	2.39055	RMC66	Baseline
0650901_ACGAGGACACAGACTT-1	-4.46977	4.13823	RMC66	Baseline
0650901_ACGATGTCACACATGT-1	-3.19294	2.60921	RMC66	Baseline
0650901_ACGCCAGCAAAGGCGT-1	-2.61208	3.00429	RMC66	Baseline
0650901_ACGCCAGCATATGCTG-1	-4.37748	2.72174	RMC66	Baseline
0650901_ACGGCCAGTCTCATCC-1	-3.75189	2.11926	RMC66	Baseline
0650901_ACGGGTCAGACACTAA-1	-5.47473	3.57676	RMC66	Baseline
0650901_ACTGAACGTTCTGAAC-1	-3.95415	2.46445	RMC66	Baseline
0650901_ACTGAGTAGCTGCAAG-1	-5.2968	3.20135	RMC66	Baseline
0650901_ACTGAGTCAGTCAGAG-1	-4.65081	4.04733	RMC66	Baseline
0650901_ACTGATGGTATTAGCC-1	-5.43845	3.68766	RMC66	Baseline
0650901_ACTGCTCCACACGCTG-1	-4.80121	2.81821	RMC66	Baseline
0650901_ACTTACTAGAGCTATA-1	-4.15935	3.90643	RMC66	Baseline
0650901_ACTTACTGTCAACATC-1	-3.29651	3.52151	RMC66	Baseline
0650901_ACTTTCAGTCCCTTGT-1	-4.47268	3.73448	RMC66	Baseline
0650901_AGAATAGCATGTAGTC-1	-4.66284	4.12532	RMC66	Baseline
0650901_AGACGTTTCCCTCTTT-1	-3.57213	3.50163	RMC66	Baseline
0650901_AGAGCTTCATTATCTC-1	-4.63096	2.93742	RMC66	Baseline
0650901_AGATCTGTCGGAAACG-1	-4.75403	4.11176	RMC66	Baseline
0650901_AGATTGCAGTCCGTAT-1	-4.48008	3.52476	RMC66	Baseline
0650901_AGCGGTCGTCTTGCGG-1	-4.88082	3.7981	RMC66	Baseline
0650901_AGGTCATCACAGGTTT-1	-3.93041	2.59051	RMC66	Baseline
0650901_AGGTCCGGTCCCGACA-1	-4.48473	2.94016	RMC66	Baseline
0650901_AGTGAGGAGCTGTCTA-1	-4.72661	3.78179	RMC66	Baseline
0650901_AGTTGGTTCTGAGGGA-1	-4.37382	2.88317	RMC66	Baseline
0650901_ATCATCTAGAGGGCTT-1	-4.13186	3.60216	RMC66	Baseline
0650901_ATCCACCTCTACGAGT-1	-2.95411	3.53677	RMC66	Baseline
0650901_ATCGAGTGTTGGGACA-1	-4.93801	3.34959	RMC66	Baseline
0650901_ATCTACTCACACATGT-1	-4.65495	4.00784	RMC66	Baseline
0650901_ATCTACTCATCACCCT-1	-4.70817	3.84804	RMC66	Baseline
0650901_ATCTACTTCAAGAAGT-1	-4.44162	3.1276	RMC66	Baseline
0650901_ATCTACTTCCAAACTG-1	-4.64356	3.98097	RMC66	Baseline
0650901_ATGCGATTCGAGAGCA-1	-4.50931	2.38965	RMC66	Baseline
0650901_ATGGGAGCACGGCCAT-1	-4.66516	3.00077	RMC66	Baseline
0650901_ATGTGTGTCTTGTTTG-1	-4.46446	3.99158	RMC66	Baseline
0650901_ATTATCCAGATGTAAC-1	-4.69584	2.68375	RMC66	Baseline
0650901_ATTCTACGTAGTGAAT-1	-4.89302	2.5485	RMC66	Baseline
0650901_ATTGGTGAGTCGCCGT-1	-4.52192	3.87098	RMC66	Baseline
0650901_ATTGGTGTCGGTGTTA-1	-3.38135	3.64137	RMC66	Baseline
0650901_ATTTCTGGTCCGCTGA-1	-4.15156	2.64874	RMC66	Baseline
0650901_CAAGGCCGTCCTAGCG-1	-4.73656	3.59372	RMC66	Baseline
0650901_CAAGTTGCACCCAGTG-1	-4.06896	3.72788	RMC66	Baseline
0650901_CAAGTTGGTCTAGAGG-1	-5.41346	3.40799	RMC66	Baseline
0650901_CACACAAAGCTGTCTA-1	-2.76975	3.23526	RMC66	Baseline
0650901_CACAGGCAGTTGCAGG-1	-4.41133	3.09184	RMC66	Baseline
0650901_CACAGTACAGTATCTG-1	-3.65876	2.14541	RMC66	Baseline
0650901_CACCACTAGCGCTTAT-1	-4.15936	3.94336	RMC66	Baseline
0650901_CACCAGGCAGTAGAGC-1	-4.7109	3.3076	RMC66	Baseline
0650901_CACCAGGGTAAATGAC-1	-4.92864	2.91925	RMC66	Baseline
0650901_CACCAGGTCCACGCAG-1	-4.9391	3.41401	RMC66	Baseline
0650901_CACTCCAAGAGCTGGT-1	-5.05767	2.80413	RMC66	Baseline
0650901_CACTCCATCCAAATGC-1	-4.45108	3.96102	RMC66	Baseline
0650901_CAGAATCGTTAAGATG-1	-4.7431	2.53922	RMC66	Baseline
0650901_CAGCATAAGAGCCCAA-1	-4.71831	3.54735	RMC66	Baseline
0650901_CAGCCGACAGAGTGTG-1	-2.93283	3.45742	RMC66	Baseline
0650901_CAGCTAAAGAAGGTTT-1	-3.8276	3.71446	RMC66	Baseline
0650901_CAGGTGCGTCGGCATC-1	-4.84828	3.74922	RMC66	Baseline
0650901_CATATGGCATAAGACA-1	-4.56622	3.60676	RMC66	Baseline
0650901_CATCCACAGGCACATG-1	-4.6555	3.5043	RMC66	Baseline
0650901_CATCGGGCAACAACCT-1	-4.58935	3.9212	RMC66	Baseline
0650901_CATCGGGCAAGCGTAG-1	-3.72083	2.24687	RMC66	Baseline
0650901_CATTATCCAACGCACC-1	-4.97344	2.52842	RMC66	Baseline
0650901_CATTCGCGTGTATGGG-1	-4.52644	3.88069	RMC66	Baseline
0650901_CCACCTAAGCTTATCG-1	-3.73882	2.3149	RMC66	Baseline
0650901_CCACCTACACGAGGTA-1	-4.30297	3.32363	RMC66	Baseline
0650901_CCACGGAGTGATAAGT-1	-4.80096	3.58536	RMC66	Baseline
0650901_CCACGGATCGGGAGTA-1	-4.50309	3.84501	RMC66	Baseline
0650901_CCACTACAGCGATCCC-1	-5.2146	3.74216	RMC66	Baseline
0650901_CCACTACGTAGTGAAT-1	-4.33738	2.84135	RMC66	Baseline
0650901_CCAGCGAAGTGTCCCG-1	-4.26476	2.65339	RMC66	Baseline
0650901_CCCATACAGATGAGAG-1	-3.79823	2.54982	RMC66	Baseline
0650901_CCCATACAGTCAAGGC-1	-3.60423	2.46128	RMC66	Baseline
0650901_CCCATACGTTTGACAC-1	-4.1315	4.08168	RMC66	Baseline
0650901_CCCTCCTCACTTAACG-1	-3.96801	3.62027	RMC66	Baseline
0650901_CCGGGATCAGTAAGAT-1	-4.08586	3.24748	RMC66	Baseline
0650901_CCGGTAGGTTTACTCT-1	-3.19852	2.4549	RMC66	Baseline
0650901_CCGTGGAGTAGCAAAT-1	-4.8897	3.72157	RMC66	Baseline
0650901_CCGTGGATCAAACGGG-1	-5.05921	2.97224	RMC66	Baseline
0650901_CCGTTCACACCTCGTT-1	-4.13716	3.53831	RMC66	Baseline
0650901_CCTAAAGTCTGCAGTA-1	-4.60724	2.60733	RMC66	Baseline
0650901_CCTACACGTAAACCTC-1	-4.82101	4.00403	RMC66	Baseline
0650901_CCTACCACACTGTTAG-1	-4.59421	3.03083	RMC66	Baseline
0650901_CCTAGCTTCCGGCACA-1	-4.80555	3.09275	RMC66	Baseline
0650901_CCTATTAAGCAGCGTA-1	-4.78609	2.72157	RMC66	Baseline
0650901_CCTATTATCTCTTGAT-1	-5.19313	3.55126	RMC66	Baseline
0650901_CCTCTGAGTGACGGTA-1	-3.96104	3.7936	RMC66	Baseline
0650901_CCTTCGAGTAAAGTCA-1	-4.70582	3.29661	RMC66	Baseline
0650901_CGAACATGTCAGAGGT-1	-4.54476	3.38945	RMC66	Baseline
0650901_CGACCTTGTCCAGTTA-1	-3.30577	2.56725	RMC66	Baseline
0650901_CGACCTTTCGATGAGG-1	-4.99064	3.45084	RMC66	Baseline
0650901_CGAGAAGGTTCGGGCT-1	-3.67679	3.66601	RMC66	Baseline
0650901_CGATCGGAGCCTATGT-1	-2.91363	2.54326	RMC66	Baseline
0650901_CGATGGCTCATTCACT-1	-3.24817	3.50149	RMC66	Baseline
0650901_CGATTGAAGCCTTGAT-1	-5.0841	2.5772	RMC66	Baseline
0650901_CGATTGACAACACCCG-1	-4.39654	2.90469	RMC66	Baseline
0650901_CGCGTTTTCTAACTCT-1	-3.00389	2.50617	RMC66	Baseline
0650901_CGCTATCGTCGCGAAA-1	-5.20679	3.53421	RMC66	Baseline
0650901_CGGACACTCTTGTATC-1	-3.53651	3.52163	RMC66	Baseline
0650901_CGGAGTCCACGTCTCT-1	-4.78697	2.81846	RMC66	Baseline
0650901_CGGTTAACAATCCAAC-1	-3.95023	3.80276	RMC66	Baseline
0650901_CGGTTAATCGAATGCT-1	-4.83599	3.1198	RMC66	Baseline
0650901_CGTAGCGCAAGGGTCA-1	-5.19385	3.14893	RMC66	Baseline
0650901_CGTAGCGGTCCTCCAT-1	-4.68044	3.63681	RMC66	Baseline
0650901_CGTCACTGTACTTAGC-1	-3.86018	2.26715	RMC66	Baseline
0650901_CGTCAGGGTTGGTAAA-1	-4.43603	2.54551	RMC66	Baseline
0650901_CGTGTCTTCCAACCAA-1	-3.14523	3.52197	RMC66	Baseline
0650901_CGTTCTGTCACCACCT-1	-4.97327	2.67721	RMC66	Baseline
0650901_CGTTGGGAGTACGCCC-1	-4.44875	4.00015	RMC66	Baseline
0650901_CTAACTTGTCACAAGG-1	-3.20274	2.50695	RMC66	Baseline
0650901_CTAACTTTCCCTCAGT-1	-4.78971	3.11102	RMC66	Baseline
0650901_CTACATTAGAATCTCC-1	-3.59992	2.24596	RMC66	Baseline
0650901_CTACCCAGTCCCTTGT-1	-4.85658	4.16444	RMC66	Baseline
0650901_CTACCCATCCGCAAGC-1	-5.22737	2.93737	RMC66	Baseline
0650901_CTACGTCAGTCGTACT-1	-3.07291	2.58432	RMC66	Baseline
0650901_CTACGTCCATATGAGA-1	-2.80847	3.12887	RMC66	Baseline
0650901_CTAGTGATCACCCGAG-1	-4.19561	3.33531	RMC66	Baseline
0650901_CTCCTAGCAAGCCCAC-1	-5.39337	3.87532	RMC66	Baseline
0650901_CTCCTAGCATCTACGA-1	-4.97646	3.2034	RMC66	Baseline
0650901_CTCCTAGGTTCCGTCT-1	-4.52906	2.72569	RMC66	Baseline
0650901_CTCGGAGCAAAGCGGT-1	-3.87195	2.24796	RMC66	Baseline
0650901_CTCGGGAGTGGTACAG-1	-4.64141	3.42686	RMC66	Baseline
0650901_CTCGTACCAGATGGCA-1	-3.49038	3.46481	RMC66	Baseline
0650901_CTCTAATGTCTACCTC-1	-4.60714	3.94781	RMC66	Baseline
0650901_CTCTAATGTGACTCAT-1	-2.96712	3.38129	RMC66	Baseline
0650901_CTCTAATGTTACGACT-1	-3.94659	3.94741	RMC66	Baseline
0650901_CTCTGGTGTCATGCAT-1	-5.20624	3.81667	RMC66	Baseline
0650901_CTGAAGTAGGCTCAGA-1	-4.79583	3.98161	RMC66	Baseline
0650901_CTGATAGAGCAGACTG-1	-4.10763	3.39567	RMC66	Baseline
0650901_CTGATCCGTTACGTCA-1	-4.06296	3.29376	RMC66	Baseline
0650901_CTGTTTACATCCTAGA-1	-3.04677	2.57703	RMC66	Baseline
0650901_CTTACCGCACCTTGTC-1	-4.89888	3.28846	RMC66	Baseline
0650901_CTTAGGAAGCTAACAA-1	-4.65352	2.47198	RMC66	Baseline
0650901_CTTGGCTGTGAGGGTT-1	-2.95145	2.63112	RMC66	Baseline
0650901_GAAACTCTCCATGAGT-1	-4.69345	4.1528	RMC66	Baseline
0650901_GAAATGATCGATAGAA-1	-2.91957	3.47901	RMC66	Baseline
0650901_GAACATCTCCTCATTA-1	-2.58772	3.00693	RMC66	Baseline
0650901_GAACCTACACCAGCAC-1	-4.57483	3.32703	RMC66	Baseline
0650901_GACACGCGTCGTCTTC-1	-3.68404	2.31468	RMC66	Baseline
0650901_GACAGAGGTACTCGCG-1	-4.06783	3.58293	RMC66	Baseline
0650901_GACAGAGTCCACGTTC-1	-3.84713	2.63037	RMC66	Baseline
0650901_GACCAATTCAAGAAGT-1	-5.36083	3.88683	RMC66	Baseline
0650901_GACCTGGAGGATCGCA-1	-3.11859	2.616	RMC66	Baseline
0650901_GACGCGTGTCATCGGC-1	-2.40137	3.24903	RMC66	Baseline
0650901_GACGCGTGTCTAGCCG-1	-4.74392	3.55642	RMC66	Baseline
0650901_GACGGCTGTTGGGACA-1	-4.37196	2.89698	RMC66	Baseline
0650901_GACGTGCAGCAATCTC-1	-4.40698	3.8596	RMC66	Baseline
0650901_GACGTGCCATCGGAAG-1	-3.11198	2.68811	RMC66	Baseline
0650901_GACGTTACACGTAAGG-1	-3.86492	3.42161	RMC66	Baseline
0650901_GACGTTAGTGTGGCTC-1	-4.58669	2.98168	RMC66	Baseline
0650901_GACTACACAGACACTT-1	-4.47378	3.12468	RMC66	Baseline
0650901_GATCGATGTCTGCAAT-1	-3.72527	3.80944	RMC66	Baseline
0650901_GATCGATTCCAAGCCG-1	-4.79205	3.04596	RMC66	Baseline
0650901_GATCTAGGTAACGTTC-1	-3.20783	2.52776	RMC66	Baseline
0650901_GATGAAACACCTTGTC-1	-4.61028	3.42944	RMC66	Baseline
0650901_GATGAAAGTGTCAATC-1	-4.32217	3.06563	RMC66	Baseline
0650901_GATGCTACACCTTGTC-1	-4.95763	3.7563	RMC66	Baseline
0650901_GCAAACTTCGGTTCGG-1	-4.44783	2.56662	RMC66	Baseline
0650901_GCAATCAAGGGTTCCC-1	-4.47207	3.51858	RMC66	Baseline
0650901_GCACTCTCAGATCCAT-1	-5.21394	3.89088	RMC66	Baseline
0650901_GCACTCTCATCGACGC-1	-3.32295	2.58944	RMC66	Baseline
0650901_GCAGTTAGTAGCGCTC-1	-4.92301	3.99353	RMC66	Baseline
0650901_GCATACATCATTATCC-1	-2.32404	3.224	RMC66	Baseline
0650901_GCATGTAGTAGCCTAT-1	-5.21917	3.33956	RMC66	Baseline
0650901_GCATGTAGTGATGTCT-1	-2.54301	3.04594	RMC66	Baseline
0650901_GCCAAATGTTCAGCGC-1	-2.89303	3.57011	RMC66	Baseline
0650901_GCCTCTAGTGTGCGTC-1	-4.4499	2.76201	RMC66	Baseline
0650901_GCGAGAACAAAGTCAA-1	-4.84891	3.10642	RMC66	Baseline
0650901_GCGAGAATCGGAAATA-1	-4.71899	3.52334	RMC66	Baseline
0650901_GCGCAACTCATTATCC-1	-4.1199	3.3734	RMC66	Baseline
0650901_GCGCAGTAGCCCAATT-1	-4.68067	4.11644	RMC66	Baseline
0650901_GCGCAGTCACAGATTC-1	-5.17085	3.29469	RMC66	Baseline
0650901_GCGCAGTTCTCGGACG-1	-4.42358	2.52098	RMC66	Baseline
0650901_GCGCCAATCCTGTACC-1	-3.30626	3.5419	RMC66	Baseline
0650901_GCTCCTAGTCCGTGAC-1	-4.72334	3.48232	RMC66	Baseline
0650901_GCTGCAGTCTTGTCAT-1	-3.49878	3.5769	RMC66	Baseline
0650901_GCTGGGTCAGATGGGT-1	-5.14413	3.7949	RMC66	Baseline
0650901_GCTGGGTCATACGCCG-1	-3.19711	3.53167	RMC66	Baseline
0650901_GCTTCCATCCGCGTTT-1	-3.87583	2.40499	RMC66	Baseline
0650901_GCTTCCATCTTATCTG-1	-5.41901	3.56881	RMC66	Baseline
0650901_GGAACTTAGCGCTCCA-1	-4.93676	3.95713	RMC66	Baseline
0650901_GGACAGATCGGTCTAA-1	-4.80129	3.46507	RMC66	Baseline
0650901_GGAGCAACACGAGGTA-1	-2.98691	3.6003	RMC66	Baseline
0650901_GGAGCAACACGTCTCT-1	-4.39143	4.05472	RMC66	Baseline
0650901_GGCCGATGTAGCGTGA-1	-4.3291	2.93154	RMC66	Baseline
0650901_GGCGACTTCCGAATGT-1	-4.79311	3.54643	RMC66	Baseline
0650901_GGCGACTTCGTGGTCG-1	-4.12085	3.39936	RMC66	Baseline
0650901_GGCTGGTGTGATAAGT-1	-4.50065	3.13047	RMC66	Baseline
0650901_GGCTGGTTCCGCGGTA-1	-4.82381	2.95387	RMC66	Baseline
0650901_GGCTGGTTCGTTTGCC-1	-4.5765	2.81681	RMC66	Baseline
0650901_GGGAATGAGCTCAACT-1	-2.84154	3.42851	RMC66	Baseline
0650901_GGGAATGTCATCATTC-1	-4.68042	4.16273	RMC66	Baseline
0650901_GGGAGATAGTCTCCTC-1	-4.15585	3.42512	RMC66	Baseline
0650901_GGGAGATTCCTCAATT-1	-4.54518	3.99045	RMC66	Baseline
0650901_GGGATGACAACTGCGC-1	-4.60212	3.29685	RMC66	Baseline
0650901_GGGATGACACGACTCG-1	-3.65563	2.20769	RMC66	Baseline
0650901_GGGATGAGTGTTCGAT-1	-3.79179	3.44582	RMC66	Baseline
0650901_GGGCACTGTAACGACG-1	-5.47613	3.70994	RMC66	Baseline
0650901_GGGTTGCTCTTAGCCC-1	-5.30748	3.821	RMC66	Baseline
0650901_GTAACGTGTAGCTTGT-1	-4.90211	2.6171	RMC66	Baseline
0650901_GTAACGTGTTACAGAA-1	-4.15161	3.36008	RMC66	Baseline
0650901_GTACGTAGTAGCGTCC-1	-3.90713	3.43826	RMC66	Baseline
0650901_GTACTCCCAGGACCCT-1	-4.28604	2.76536	RMC66	Baseline
0650901_GTAGTCAGTTGCTCCT-1	-4.21287	2.94851	RMC66	Baseline
0650901_GTCACAACATACGCCG-1	-4.68229	3.88925	RMC66	Baseline
0650901_GTCACGGGTCAGAGGT-1	-4.85457	3.77042	RMC66	Baseline
0650901_GTCATTTGTACTTGAC-1	-4.54442	2.93043	RMC66	Baseline
0650901_GTCGGGTTCCTCGCAT-1	-3.5931	2.30646	RMC66	Baseline
0650901_GTCTTCGAGCGTCTAT-1	-5.02142	2.89483	RMC66	Baseline
0650901_GTCTTCGCATCGGGTC-1	-4.43052	4.06813	RMC66	Baseline
0650901_GTGAAGGAGTACATGA-1	-2.89652	3.46375	RMC66	Baseline
0650901_GTGAAGGAGTATTGGA-1	-4.63862	3.84493	RMC66	Baseline
0650901_GTGCTTCTCACTTACT-1	-4.34971	4.05582	RMC66	Baseline
0650901_GTGCTTCTCATCACCC-1	-5.08666	3.22981	RMC66	Baseline
0650901_GTTCATTTCCCATTAT-1	-3.20512	3.12268	RMC66	Baseline
0650901_GTTCATTTCGCCGTGA-1	-5.28198	3.43325	RMC66	Baseline
0650901_GTTCGGGGTTGATTGC-1	-5.39354	3.67302	RMC66	Baseline
0650901_GTTCGGGGTTTGCATG-1	-4.25566	3.36572	RMC66	Baseline
0650901_GTTCGGGTCCAGATCA-1	-3.80789	2.24481	RMC66	Baseline
0650901_GTTCTCGCATCTATGG-1	-5.34576	3.41746	RMC66	Baseline
0650901_GTTTCTACAATGGAAT-1	-4.68427	3.45333	RMC66	Baseline
0650901_GTTTCTATCATGTGGT-1	-5.02777	2.60969	RMC66	Baseline
0650901_TAAGCGTAGCTCAACT-1	-3.11179	2.64951	RMC66	Baseline
[truncated: 1,562 more rows]

## Sheet: Fig 2d
ID	short_name	NES	pvalue	p.adjust	Celltype
REACTOME_CELL_CYCLE_MITOTIC	Cell cycle mitotic	1.95297	7.0425836312136e-07	7.25029605095763e-05	TumorCell
REACTOME_CELL_CYCLE	Cell cycle	1.91544	8.56755811043737e-07	7.25029605095763e-05	TumorCell
REACTOME_M_PHASE	M phase	1.76268	0.000393903	0.0102566	TumorCell
REACTOME_INTERFERON_GAMMA_SIGNALING	Interferon gamma signaling	-1.8624	0.00186318	0.0300326	TumorCell
REACTOME_MAPK_FAMILY_SIGNALING_CASCADES	MAPK signaling cascades	1.58455	0.00426329	0.0515401	TumorCell
REACTOME_INTERFERON_SIGNALING	Interferon signaling	-1.60626	0.00920097	0.0841764	TumorCell
REACTOME_IMMUNOREGULATORY_INTERACTIONS_BETWEEN_A_LYMPHOID_AND_A_NON_LYMPHOID_CELL	Immunoregulatory between lymphoid and non-lymphoid cell	-1.56201	0.0483836	0.233969	TumorCell
REACTOME_INTERFERON_ALPHA_BETA_SIGNALING	Interferon alpha & beta signaling	-1.06196	0.379386	0.627981	TumorCell
REACTOME_IMMUNOREGULATORY_INTERACTIONS_BETWEEN_A_LYMPHOID_AND_A_NON_LYMPHOID_CELL	Immunoregulatory between lymphoid and non-lymphoid cell	2.23354	0.000183459	0.00128421	CD8T
REACTOME_INTERFERON_ALPHA_BETA_SIGNALING	Interferon alpha & beta signaling	2.15592	0.000399497	0.00254973	CD8T
REACTOME_INTERFERON_GAMMA_SIGNALING	Interferon gamma signaling	1.7015	0.0196853	0.0776675	CD8T
REACTOME_INTERFERON_SIGNALING	Interferon signaling	1.47422	0.069378	0.206233	CD8T
REACTOME_CELL_CYCLE_MITOTIC	Cell cycle mitotic	-1.43583	0.0832	0.228537	CD8T
REACTOME_MAPK_FAMILY_SIGNALING_CASCADES	MAPK signaling cascades	-1.2156	0.22774	0.457588	CD8T
REACTOME_CELL_CYCLE	Cell cycle	-1.17911	0.242378	0.473838	CD8T
REACTOME_M_PHASE	M phase	-0.960033	0.519393	0.751388	CD8T
REACTOME_IMMUNOREGULATORY_INTERACTIONS_BETWEEN_A_LYMPHOID_AND_A_NON_LYMPHOID_CELL	Immunoregulatory between lymphoid and non-lymphoid cell	2.05759	0.000987185	0.00416028	CD4T
REACTOME_INTERFERON_ALPHA_BETA_SIGNALING	Interferon alpha & beta signaling	2.08535	0.00135717	0.00552229	CD4T
REACTOME_INTERFERON_GAMMA_SIGNALING	Interferon gamma signaling	1.65463	0.0358712	0.1144	CD4T
REACTOME_CELL_CYCLE_MITOTIC	Cell cycle mitotic	-1.64778	0.039624	0.123043	CD4T
REACTOME_M_PHASE	M phase	-1.60295	0.0547945	0.157701	CD4T
REACTOME_INTERFERON_SIGNALING	Interferon signaling	1.38504	0.122494	0.272723	CD4T
REACTOME_CELL_CYCLE	Cell cycle	-1.37257	0.136201	0.297624	CD4T
REACTOME_MAPK_FAMILY_SIGNALING_CASCADES	MAPK signaling cascades	-0.914849	0.561338	0.706421	CD4T
REACTOME_INTERFERON_GAMMA_SIGNALING	Interferon gamma signaling	-1.84977	0.000751686	0.0153069	Myeloids
REACTOME_CELL_CYCLE_MITOTIC	Cell cycle mitotic	1.44554	0.00111821	0.0198439	Myeloids
REACTOME_CELL_CYCLE	Cell cycle	1.43556	0.00116605	0.0200043	Myeloids
REACTOME_M_PHASE	M phase	1.48557	0.00332022	0.0397054	Myeloids
REACTOME_IMMUNOREGULATORY_INTERACTIONS_BETWEEN_A_LYMPHOID_AND_A_NON_LYMPHOID_CELL	Immunoregulatory between lymphoid and non-lymphoid cell	-1.49387	0.0227665	0.112665	Myeloids
REACTOME_INTERFERON_ALPHA_BETA_SIGNALING	Interferon alpha & beta signaling	1.37043	0.0847458	0.269233	Myeloids
REACTOME_MAPK_FAMILY_SIGNALING_CASCADES	MAPK signaling cascades	-1.07822	0.28869	0.548474	Myeloids
REACTOME_INTERFERON_SIGNALING	Interferon signaling	1.09847	0.303167	0.562609	Myeloids

## Sheet: Fig 2e
Group	Cluster	number
Baseline	Other	2531
PostNI	Other	546
Baseline	S100A9+MKI67+	31
PostNI	S100A9+MKI67+	88

## Sheet: Fig 2f
	S100A9	CEBPB	IFNGR1	JAK1	MAP3K1	MAP2K2	MAP3K11	EP300	ident
0650101_AAACCTGCATAAGACA-1	2.3693	0	0	0	0	0	0	0	Baseline
0650101_AAACCTGGTAAATGTG-1	0	0	0	0	0	0	0	0	Baseline
0650101_AAAGATGAGGCATTGG-1	0	0	0	2.03804	0	0	0	0	Baseline
0650101_AAAGATGGTCAGAATA-1	0	0	0	2.13501	0	0	0	0	Baseline
0650101_AAAGCAAGTGCACTTA-1	0	0	0	0	0	0	0	1.65136	Baseline
0650101_AAAGTAGAGATCTGCT-1	0	0	0	0	0	1.73186	0	0	Baseline
0650101_AAATGCCGTGCTCTTC-1	0	0	0	0	0	0	0	0	Baseline
0650101_AAATGCCGTTGGTAAA-1	0	0	0	0	0	0	0	0	Baseline
0650101_AACCATGTCAGCCTAA-1	0	0	0	0	0	0	0	0	Baseline
0650101_AACCGCGAGCAGATCG-1	0	0	0	0	0	0	0	0	Baseline
0650101_AACGTTGAGCACACAG-1	0	0	0	0	0	0.767482	0	0	Baseline
0650101_AACGTTGCAGCCTTGG-1	0	0	0	0	0	0	0	0	Baseline
0650101_AACTCTTCAGCTGTAT-1	0	0	0	0	0	0	0	0	Baseline
0650101_AACTCTTTCCGCTGTT-1	0	0	0	1.08937	0	0	0	0	Baseline
0650101_AACTGGTTCTTCAACT-1	0	0	0.345282	0.708514	0	0.893374	0.18747	0.601457	Baseline
0650101_AACTTTCAGTGATCGG-1	0	0	0	0	0	0	0	0	Baseline
0650101_AAGCCGCGTTGAACTC-1	0	0	0	0	0	0	0	0	Baseline
0650101_AAGGAGCGTGTCCTCT-1	0	0	0	0	0	2.53377	0	0	Baseline
0650101_AAGGCAGCAAGCTGGA-1	0	0	0	0	0	0	0	0	Baseline
0650101_AAGGTTCTCTGTACGA-1	0	0	0	0	0	0	0	0	Baseline
0650101_AAGTCTGAGGAGTTGC-1	0	0	0	0	0	0.905157	1.37236	0	Baseline
0650101_AATCCAGAGCAATCTC-1	0	0	0	0	0	0	0	0	Baseline
0650101_AATCCAGTCGCACTCT-1	0	0	0	0	0	0	0	0	Baseline
0650101_ACACCCTCACGAAGCA-1	0	0	0	0	0	0	0	0	Baseline
0650101_ACACTGACAGCTTAAC-1	0	0	0	0	0	0	0	0	Baseline
0650101_ACACTGATCGGAAATA-1	0	0	0	0	0	2.72027	0	0	Baseline
0650101_ACAGCCGGTGATGTCT-1	0	0	0	0	0	0	0	0	Baseline
0650101_ACAGCCGGTTGTACAC-1	0	0	0	0	0	1.07276	0	0	Baseline
0650101_ACAGCTAAGTGTCCCG-1	0	0	0	0	0	0	0	0	Baseline
0650101_ACATACGCACCAACCG-1	0	0	0	0	0	0	0	0	Baseline
0650101_ACATCAGGTCGCCATG-1	0	0	0	0	0	0	0	0	Baseline
0650101_ACATGGTTCACCGTAA-1	0	0	0	0	0	0	0	0	Baseline
0650101_ACCAGTACATGAGCGA-1	0	0	0	0	0	0	0	0	Baseline
0650101_ACCCACTCAGCTGTTA-1	0	0	0	0	0	0	0	0	Baseline
0650101_ACCGTAAGTATTACCG-1	2.13173	0	0	0	0	0	0	0	Baseline
0650101_ACCGTAATCATATCGG-1	0	0	0	0	0	0	0	0	Baseline
0650101_ACGAGCCGTCCAGTAT-1	0	0	0	0	0	0	2.10533	0	Baseline
0650101_ACGAGGATCAAGAAGT-1	0	0	0	0	0	0	0	0	Baseline
0650101_ACGAGGATCCGTACAA-1	0	0	0	0	0	0	0	0	Baseline
0650101_ACGCAGCAGAATAGGG-1	0	0	0	0	0	0	0	0	Baseline
0650101_ACGCAGCTCAAACCGT-1	0	0	0	0	0	2.32401	0	0	Baseline
0650101_ACGCCAGTCTGGTTCC-1	0	0	0	0	0	1.58741	0	0	Baseline
0650101_ACGCCGAAGGATGCGT-1	0	0	0	0	0	0	0	0	Baseline
0650101_ACGCCGATCAACACTG-1	0	0	2.34507	0	0	0	0	0	Baseline
0650101_ACGCCGATCCTATGTT-1	0	0	0	1.22491	0	0	0	1.22491	Baseline
0650101_ACGGGCTAGTGGTAGC-1	0	0	0	0	0	0	0	0	Baseline
0650101_ACGGGCTGTGTCAATC-1	0	0	0	0	0	0	0	0	Baseline
0650101_ACGGGTCGTACATCCA-1	0	0	0	0	0	0	0	0	Baseline
0650101_ACGGGTCTCTTGCCGT-1	0	0	0	2.74991	0	0	0	0	Baseline
0650101_ACGTCAAGTTCGGGCT-1	0	0	0	0	0	2.87011	0	0	Baseline
0650101_ACTGAACCACGGATAG-1	0	0	0	0	0	0	0	0	Baseline
0650101_ACTGAACGTTATTCTC-1	0	0	0	0	0	0	0	0	Baseline
0650101_ACTGAGTGTCCCTTGT-1	0	0	0	0.838631	0.233204	0.422177	0.422177	0.233204	Baseline
0650101_ACTGATGAGGTTACCT-1	0	0	0	0	0	0	0	0	Baseline
0650101_ACTTACTGTGTTAAGA-1	0	0	0	0	0	0	0	0	Baseline
0650101_AGAATAGCACGAGAGT-1	0	0	0	0	0	0	0	0	Baseline
0650101_AGAATAGCAGCTCGCA-1	0	0	0	0	0	0	0	0	Baseline
0650101_AGAATAGGTCGTTGTA-1	0	0	0	0	0	0	0	0	Baseline
0650101_AGACGTTCAAGGACAC-1	0	0	0	0	0	0	0	0	Baseline
0650101_AGAGTGGAGTGCGTGA-1	0	0	0.570746	0	0	0.570746	0.570746	0	Baseline
0650101_AGCATACAGACTGTAA-1	0	0	0	0	0	0	0	0	Baseline
0650101_AGCATACAGTGTCCCG-1	0	0	2.41442	0	0	0	0	0	Baseline
0650101_AGCATACGTGGCGAAT-1	0	0	0	0	0	0	0	0	Baseline
0650101_AGCTCCTCACGGCGTT-1	0	0	0	0	0	0	0	0	Baseline
0650101_AGCTCCTTCCAAGCCG-1	0	0	0	0	0	2.29461	0	0	Baseline
0650101_AGCTCTCTCTGCAGTA-1	0	0	0	0	0	0	0	0	Baseline
0650101_AGGGATGCAATAGCGG-1	0	0	0	0	0	0	0	0	Baseline
0650101_AGGTCCGAGTTAGGTA-1	0	0	0	0	0	1.48772	0	0	Baseline
0650101_AGGTCCGGTTCTGGTA-1	0	0	0	0	0	0	0	0	Baseline
0650101_AGTAGTCCACTTGGAT-1	0	0	0	0	0	0	0	0	Baseline
0650101_AGTCTTTTCGGTGTCG-1	0	0	0	0	0	0	0	0	Baseline
0650101_AGTGAGGAGCGAGAAA-1	0	0	0	0	0	0	0	0	Baseline
0650101_AGTGTCACATGGAATA-1	0	0	0	0	0	0	0	0	Baseline
0650101_AGTTGGTGTGTCGCTG-1	0	0	0	2.19509	0	0	0	0	Baseline
0650101_AGTTGGTGTTACTGAC-1	0	0	0	0	0	0	0	0	Baseline
0650101_ATAACGCAGCACACAG-1	0	0	0	0	0	0	0	0	Baseline
0650101_ATAAGAGCACCACCAG-1	0	0	0	0	0	1.27906	0.554421	0	Baseline
0650101_ATCACGAAGCTGCAAG-1	0	0	0	0	0	0	0	0	Baseline
0650101_ATCATCTCACACTGCG-1	0	0	0	1.59394	0	0	0	0	Baseline
0650101_ATCATCTCAGGGCATA-1	0	0	0	0	0	0	0	0	Baseline
0650101_ATCCGAATCGTCACGG-1	0	0	0	0	0	0	0	0	Baseline
0650101_ATCGAGTAGGAGTAGA-1	0	0	0	0	0	0	0	0	Baseline
0650101_ATCGAGTAGGTAGCCA-1	0	0	0	0	0	0	0	0	Baseline
0650101_ATCGAGTCAGGACCCT-1	0	0	0	0	0	0	0	0	Baseline
0650101_ATCGAGTCATCCGTGG-1	0	0	0	0	0	0	0	0	Baseline
0650101_ATCGAGTTCACTTCAT-1	0	0	0	0	0	0	0	0	Baseline
0650101_ATCGAGTTCTTGTCAT-1	0	0	0	0	0	0	0	0	Baseline
0650101_ATCTACTGTTCCACGG-1	0	0	0	0	0	0	0	0	Baseline
0650101_ATCTACTGTTCGCGAC-1	0	0	0	0.829347	0	0	0.829347	0	Baseline
0650101_ATCTGCCAGCGACGTA-1	0	0	0	0	0	0	0	0	Baseline
0650101_ATCTGCCTCGTCTGAA-1	1.52656	0	0	0	0	0	0	0	Baseline
0650101_ATGAGGGCAGTGGGAT-1	0	0	0	2.52951	0	0	0	0	Baseline
0650101_ATGAGGGCATTAGGCT-1	0	0	0	0	0	0	0	0	Baseline
0650101_ATGCGATAGCTAAGAT-1	0	0	0	0	0	0	0	0	Baseline
0650101_ATGCGATCAATGGAGC-1	0	0	0	0	0	0	0	0	Baseline
0650101_ATGGGAGCATACAGCT-1	0	0	0	0	0	0	0	0	Baseline
0650101_ATGGGAGGTATATGGA-1	0	0	0	0.706979	0	0	0	0	Baseline
0650101_ATGTGTGCAGATCCAT-1	0	0	2.22177	0	0	0	0	0	Baseline
0650101_ATGTGTGGTGGTCCGT-1	0	0	0	0	0	0	0	0	Baseline
0650101_ATGTGTGGTTGTCGCG-1	0	0	0	0	0	0	0	0	Baseline
0650101_ATGTGTGGTTGTGGCC-1	0	0	0	0	0	0	0	0	Baseline
0650101_ATTACTCGTCGACTGC-1	0	0	0	0	0	0	0	0	Baseline
0650101_ATTACTCTCGGCGCTA-1	0	0	0	0	0	0	0	0	Baseline
0650101_ATTCTACTCACATGCA-1	0	0	0	0	0	0	0	0	Baseline
0650101_ATTGGACAGGCAAAGA-1	0	0.174384	0	0.322826	0	0.322826	0.174384	0.322826	Baseline
0650101_ATTGGACGTCCTCCAT-1	0	0	0	0	0	0	0	0	Baseline
0650101_ATTGGTGAGAGGGATA-1	0	0	0	0	0	0	0	0	Baseline
0650101_ATTGGTGTCACAAACC-1	0	0	0	0	0	2.45527	0	0	Baseline
0650101_ATTTCTGGTGTTTGGT-1	0	0	0	0	0	0	0	0	Baseline
0650101_ATTTCTGTCATGTCCC-1	0	0	0	0	0	0	0	0	Baseline
0650101_CAACCAAAGCGTCTAT-1	0	0	0	0	0	0	2.61317	0	Baseline
0650101_CAACCAACAGCGAACA-1	0	0	0	0	0	0	0	0	Baseline
0650101_CAACCAATCTTGTACT-1	0	0	0	0	0	0	0	0	Baseline
0650101_CAACTAGAGACGACGT-1	0	0	0	0	0	0	0	0	Baseline
0650101_CAAGAAAGTAGCGTGA-1	0	0	0	1.86817	0	0	0	0	Baseline
0650101_CAAGAAAGTCCAGTTA-1	0	0	0	0	0	0	0	0	Baseline
0650101_CAAGATCCACTAAGTC-1	0	0	0	0	0	0	0	0	Baseline
0650101_CAAGGCCGTATCAGTC-1	0	0	0	0	2.22398	0	0	0	Baseline
0650101_CAAGGCCGTGAAAGAG-1	0	0	0	0	0	0	0	0	Baseline
0650101_CAAGGCCGTGCCTTGG-1	0	0	0	0	0	0	0	0	Baseline
0650101_CAAGTTGAGTCGAGTG-1	3.02195	0	0	0	0	0	0	3.02195	Baseline
0650101_CAAGTTGCAGGGAGAG-1	0	0	0	0	0	1.53736	0	0	Baseline
0650101_CAAGTTGGTCCTAGCG-1	0	0	0	2.12261	0	0	0	0	Baseline
0650101_CACAAACGTATAAACG-1	0	0	0	0	0	0	0	0	Baseline
0650101_CACAAACGTTAGGGTG-1	0	0	0	2.87483	0	0	0	0	Baseline
0650101_CACACAAAGTAAGTAC-1	0	0	0	0.244202	0	0.978181	0	0.244202	Baseline
0650101_CACACCTAGCGACGTA-1	0	0	0	0.650603	0	0.523261	0.377304	0	Baseline
0650101_CACACCTCAGCCAGAA-1	0	0	0	0	0	0	0	0	Baseline
0650101_CACACCTTCTACTCAT-1	0	0	0	0	0	0	0	0	Baseline
0650101_CACACTCGTCGGCATC-1	0	0	0	0	0	0	0	0	Baseline
0650101_CACACTCGTTCACCTC-1	0	0	0	0	0	0	0	0	Baseline
0650101_CACAGGCAGATCCCGC-1	0	0	0	0	0	0	0	0	Baseline
0650101_CACAGGCCAGGAATCG-1	0	0	0	0	0	0	0	0	Baseline
0650101_CACAGGCGTATAGGGC-1	0	0	0	0	0	0	0	0	Baseline
0650101_CACAGGCGTCCTAGCG-1	0	0	0	0	0	0	0	0	Baseline
0650101_CACAGTAAGATGTGTA-1	0	0	0	0	0	0	0	0	Baseline
0650101_CACAGTAAGGTAGCTG-1	0	0	0	0	0	0	0	0	Baseline
0650101_CACAGTATCAGAGACG-1	0	0	0	0	2.94028	0	0	0	Baseline
0650101_CACAGTATCTCGGACG-1	0	0	0	0	0	0	0	0	Baseline
0650101_CACCTTGAGACGCAAC-1	0	0	0	0	0	0	0	0	Baseline
0650101_CACCTTGAGTCATGCT-1	0	0	0	0	0	0	0	0	Baseline
0650101_CACTCCAAGGCTCATT-1	0	0	0	0	0	0	0	0	Baseline
0650101_CAGAATCGTCGCTTTC-1	0	0	0	0	0	0	0	0	Baseline
0650101_CAGAGAGCATCAGTCA-1	0	0	0	0	0	0	0	1.52853	Baseline
0650101_CAGAGAGTCTATCGCC-1	0	0	0	0	0	0	0	0	Baseline
0650101_CAGCGACTCTAGCACA-1	0	0	0	0	0	0	0	0	Baseline
0650101_CAGCTAAGTTCGGGCT-1	0	0	0	0	0	0	0	0	Baseline
0650101_CAGCTAATCGCAGGCT-1	0	0	0	0	0	0	0	0	Baseline
0650101_CAGCTAATCTCCGGTT-1	0	0	0	0	0	0	0	0	Baseline
0650101_CAGCTGGCATCTCCCA-1	0	0	0	0	0	0	0	0	Baseline
0650101_CAGCTGGTCAGTCAGT-1	0	0	0	0	0	0	0	0	Baseline
0650101_CAGTAACTCTGATTCT-1	0	0	0	0	0	0	0	0	Baseline
0650101_CAGTCCTTCCGAATGT-1	0	0	0	0	0	0	2.13896	0	Baseline
0650101_CATCAGACATCACGTA-1	0	0	0	0	0	0	0	0	Baseline
0650101_CATCAGATCGCTTGTC-1	0	0	0	0	0	0	0	0	Baseline
0650101_CATCCACTCCAAGCCG-1	0	0	0	0	0	0	0	0	Baseline
0650101_CATCGAAAGGGTTCCC-1	0	0	0	0	0	0	0	0	Baseline
0650101_CATGGCGCAGGACGTA-1	0	0	0	0	0	0	0	0	Baseline
0650101_CATGGCGTCGTCCGTT-1	0	1.38278	0	0	0	0	0	0	Baseline
0650101_CATTCGCAGTTTAGGA-1	0	0	0	0	0	0	0	0	Baseline
0650101_CCACGGAGTCCGTGAC-1	0	0	0	0.253105	0	0.454913	0.454913	0.454913	Baseline
0650101_CCACTACCAACTGCGC-1	0	0	0	0	0	0	0	0	Baseline
0650101_CCACTACTCCGAACGC-1	0	0	0	0.529183	0	0.381876	0.381876	0.209057	Baseline
0650101_CCAGCGACAGGTCTCG-1	0	0	0	0	0	0	0	0	Baseline
0650101_CCATTCGCAAAGTGCG-1	0	0	0	0	0	0	0	0	Baseline
0650101_CCCAATCAGGCCGAAT-1	0	0	0	1.97992	0	0	0	1.97992	Baseline
0650101_CCCAGTTCAATCTACG-1	0	0.387433	0	0	0	0	0.387433	0	Baseline
0650101_CCCAGTTTCCGCATAA-1	0	0	0	0	0	0	0	0	Baseline
0650101_CCCTCCTTCAGAGACG-1	0	0	0	0	0	0	0	0	Baseline
0650101_CCCTCCTTCAGCGATT-1	0	0	0	2.15431	0	0	0	0	Baseline
0650101_CCGGGATGTGCTCTTC-1	0	0	0	0	0	0	2.39156	0	Baseline
0650101_CCGGTAGTCATTTGGG-1	0	0	0	0	0	0	0	0	Baseline
0650101_CCGTACTAGTGATCGG-1	0	0	0	2.35796	0	0	0	0	Baseline
0650101_CCGTGGAGTATATCCG-1	0	0	0	0	2.34507	0	0	0	Baseline
0650101_CCGTTCACATGGTCAT-1	0	0	0	0	0	0	0	0	Baseline
0650101_CCTAAAGAGAAGGTTT-1	0	0	0	1.75998	0	1.22559	0	0	Baseline
0650101_CCTAAAGTCCTGTACC-1	0	0	0	0	0	0	0	0	Baseline
0650101_CCTACACGTGCAGTAG-1	0	0	0	0	0	0	0	0	Baseline
0650101_CCTCAGTAGTGAAGAG-1	0	0	0	0	0	0	0	0	Baseline
0650101_CCTTACGGTTATTCTC-1	0	0	0	0	0	1.89505	0	0	Baseline
0650101_CCTTACGTCACATAGC-1	0	0	0	0	0	0	0	0	Baseline
0650101_CCTTACGTCGGAATCT-1	0	0	0	0	0	0	0	0	Baseline
0650101_CCTTCCCTCACAATGC-1	0	0	0	0	0	0	0	0	Baseline
0650101_CCTTCGACATGTCGAT-1	0	0	0	0.510666	0	0	0.287582	0	Baseline
0650101_CGAACATAGATCACGG-1	0	0	0	0	0	0	0	0	Baseline
0650101_CGACCTTAGTACGTTC-1	0	0	0	0	0	0	0	0	Baseline
0650101_CGACCTTGTGCACCAC-1	0	0	0	0	0	0	0	2.30511	Baseline
0650101_CGACCTTGTTCCTCCA-1	0	0	0	0.399951	0	0.219838	0.219838	0	Baseline
0650101_CGAGAAGTCGGCCGAT-1	2.70563	0	0	0	0	1.60736	0	0	Baseline
0650101_CGAGCACCACTGAAGG-1	0	0	0	1.99404	0	0	0	0	Baseline
0650101_CGAGCACGTCTCGTTC-1	0	0	0	0	0	0	0	0	Baseline
0650101_CGAGCCATCGCCGTGA-1	0	0	0	0	0	0	0	0	Baseline
0650101_CGATCGGAGGCCCTTG-1	0	0	0	0	0	0	0	0	Baseline
0650101_CGATCGGGTGAGGGAG-1	0	0	2.88594	0	0	0	0	0	Baseline
0650101_CGATCGGGTTCTGTTT-1	0	0	1.93908	0	0	0	0	0	Baseline
0650101_CGATCGGTCGATCCCT-1	0	0	0	0	0	0	0	0	Baseline
0650101_CGATTGACACGGCCAT-1	0	0	0	0	0	0	0	0	Baseline
0650101_CGCGGTAGTTCCCGAG-1	0	0	0	0	0	0	0	0	Baseline
0650101_CGGACTGGTAATTGGA-1	0	0	0	0	0	1.55127	0	0	Baseline
0650101_CGGACTGTCGTCCAGG-1	0	0	0	0	0	0	0	0	Baseline
0650101_CGGCTAGCATCGTCGG-1	0	0	0	0	0	0	0	0	Baseline
0650101_CGGGTCATCAGTTAGC-1	0	0	0	1.7876	0	0	0	0	Baseline
0650101_CGGTTAAGTCAGCTAT-1	0	0	0	0	0	0	0	0	Baseline
0650101_CGTAGCGTCTGCTGCT-1	0	0	0	0	0	0	0	2.22545	Baseline
0650101_CGTCACTAGAAGGTTT-1	0	0	0	0	0	0	0	0	Baseline
0650101_CGTCACTAGGGTTCCC-1	0	0	0	0	0	0	0	2.5598	Baseline
0650101_CGTCACTTCAGGATCT-1	1.916	0	0	0	0	0	0	0	Baseline
0650101_CGTCACTTCTATCGCC-1	0	0	0	0	0	2.61552	0	0	Baseline
0650101_CGTCAGGAGCATCATC-1	0	0	0	0	0	0	0	0	Baseline
0650101_CGTCAGGGTCGACTGC-1	0	0	0	0	0	0	0	2.16244	Baseline
0650101_CGTCCATTCGGTTCGG-1	0	0	0	0	0	0.749974	0	0	Baseline
0650101_CGTGTCTCAACGATGG-1	0	0	0	0.618118	0	0.618118	0	0.618118	Baseline
0650101_CGTGTCTTCACGCGGT-1	0	0	0	0	0	0	0	0	Baseline
0650101_CGTTAGAGTTCCGGCA-1	0	0	0	0	0	0	0	0	Baseline
0650101_CGTTCTGTCTTGAGAC-1	0	0	0	0	0	0	0	0	Baseline
0650101_CTACACCAGAATAGGG-1	0	0	0	0	0	0	0	0	Baseline
0650101_CTACACCTCGGAGGTA-1	0	0	0	0	0	0	0	0	Baseline
0650101_CTACATTCAACGATGG-1	0	0	0	0	0	0	0	0	Baseline
0650101_CTACGTCAGTGACATA-1	0	0	0	2.52105	0	0	0	0	Baseline
0650101_CTACGTCTCACGCATA-1	0	0	0	0	0	0	0	0	Baseline
0650101_CTAGAGTAGGACGAAA-1	0	0	0	0	0	0	0	0	Baseline
0650101_CTAGAGTCATGGGAAC-1	0	0	0	0	0	1.24005	0	0	Baseline
0650101_CTAGAGTTCTCCAACC-1	0	0	0	0	0	0	0	0	Baseline
0650101_CTAGCCTCACGCCAGT-1	0	0	0.801397	0.801397	0	0	0	0	Baseline
0650101_CTAGTGAAGAGCTATA-1	0	0	0	0	0	0	0	0	Baseline
0650101_CTCACACTCCAAGTAC-1	0	0	0	0	0	0	0	0	Baseline
0650101_CTCAGAAAGAGTGACC-1	0	0	0	1.94266	0	0	0	0	Baseline
0650101_CTCATTACATCCCACT-1	0	0	0	0	0	0	0	0	Baseline
0650101_CTCATTATCTTATCTG-1	0	0	0	0	0	0	0	0	Baseline
0650101_CTCCTAGCACATTTCT-1	4.15412	0	0	0	0	0	0	0	Baseline
0650101_CTCCTAGGTGTTGAGG-1	0	0	0	0	0	0	0	0	Baseline
0650101_CTCGAGGAGTTTCCTT-1	0	0	0.756635	1.1824	0	0	0	0.756635	Baseline
0650101_CTCGAGGCAGGGTACA-1	0	0	0	0	0	0	0	0	Baseline
0650101_CTCGGAGTCCTGCTTG-1	0	0	0	0	0	0	0	0	Baseline
0650101_CTCTAATGTGACTCAT-1	0	0	0	0	0	0	2.22545	0	Baseline
0650101_CTCTACGAGTGCCATT-1	0	0	0	0.963659	0	0	0.963659	0	Baseline
0650101_CTCTGGTGTGGTCTCG-1	0	0	0	0	0	0	0	0	Baseline
0650101_CTGAAACAGCGTGTCC-1	0	0	0	0	0	0	0	0	Baseline
0650101_CTGATAGCACGCTTTC-1	0	0	0	0	0	0	0	0	Baseline
0650101_CTGATAGGTCTTGCGG-1	0	0	0	0	0	0	0	0	Baseline
0650101_CTGATCCCATTGAGCT-1	0	0	0	0	0	0	0	0	Baseline
0650101_CTGCCTAGTAAATACG-1	0	0	0	0	0	0	0	0	Baseline
0650101_CTGCGGACAGTGACAG-1	0	0	0	0	0	0	0	0	Baseline
0650101_CTGCGGAGTAAGTTCC-1	0	0	0	0	0	0	0	0	Baseline
0650101_CTGCTGTGTCAAAGCG-1	0	0	0	0	2.70191	0	0	0	Baseline
0650101_CTGCTGTTCAGGCGAA-1	0	0	0	0	0	0	0	0	Baseline
0650101_CTGGTCTCACGTCTCT-1	0	0	0	0	0	0	0	0	Baseline
0650101_CTGGTCTTCAGGCGAA-1	0	0	0	0	0	0	0	0	Baseline
0650101_CTTCTCTCAAGAAGAG-1	0	0	0.177446	0.177446	0	0.328099	0.177446	0.177446	Baseline
0650101_CTTCTCTGTGACTCAT-1	0	0	0	0	0	0	0	0	Baseline
0650101_CTTGGCTCAATGTTGC-1	0	0	0	0	0	0	0	0	Baseline
0650101_CTTTGCGGTCCCGACA-1	0	0	0	0	0	0	0	0	Baseline
0650101_CTTTGCGTCGGAGCAA-1	0	0	0	0	0	0	0	0	Baseline
0650101_GAAATGAAGGTGCTAG-1	0	0	0	0	0	2.22471	0	0	Baseline
0650101_GAACCTAGTACAGACG-1	0	0	0	0	0	0	0	0	Baseline
0650101_GAACCTATCGGTCCGA-1	0	0	0	0	0	0	0	0	Baseline
0650101_GAACGGAAGCCAGAAC-1	0	0	0	0	0	0	0	0	Baseline
0650101_GAACGGAAGTGCAAGC-1	0	0	0	0	0	0	0	0	Baseline
0650101_GAACGGACAGCCACCA-1	0	0	0	0	0	0	0	0	Baseline
0650101_GAAGCAGCATGCAATC-1	0	0	0	0	0	0	0	0	Baseline
0650101_GAATAAGGTCGAGTTT-1	0	0	0	0	0	0	0	0	Baseline
0650101_GACACGCAGCGTTGCC-1	0	0	0	0	0	0	0	0	Baseline
0650101_GACAGAGAGTAGTGCG-1	0	0	0	0	0	0	0	0	Baseline
0650101_GACGCGTTCCCGACTT-1	0	0	0	0	0	0	0	0	Baseline
0650101_GACGGCTAGACGACGT-1	0	0	0	0	0	1.62563	0	0	Baseline
0650101_GACGTGCAGTCACGCC-1	0	0	0	0.631765	0	0.462025	0.257462	0.462025	Baseline
0650101_GACGTTAAGATAGGAG-1	0	0	0	0	0	0	0	0	Baseline
0650101_GACGTTATCAAGGTAA-1	0	0	0	2.34251	0	0	0	0	Baseline
0650101_GACGTTATCTCCAACC-1	0	0	0	0	0	0	0	0	Baseline
0650101_GACTACAAGCGCCTCA-1	0	0	0.206955	0.5246	0	0.5246	0.5246	0.378337	Baseline
0650101_GACTACACAGACGCCT-1	0	0	0	2.10406	0	0	0	0	Baseline
0650101_GACTGCGGTACGCACC-1	0	0	0	0	0	0	0	0	Baseline
0650101_GACTGCGGTCCTGCTT-1	0	0	0	0	0	0	0	0	Baseline
0650101_GACTGCGGTTTCCACC-1	0	0	0	0	0	0	0	0	Baseline
0650101_GACTGCGTCATTGCGA-1	0	0	0	0	0	0	0	2.59348	Baseline
0650101_GAGTCCGCAGCCTTGG-1	0	0	0	0	0	0	0	0	Baseline
0650101_GAGTCCGGTTACGCGC-1	0	0	0	0	0	0	0	0	Baseline
0650101_GATCAGTTCTATGTGG-1	0	0	0	0	0	0	0	0	Baseline
0650101_GATCGATCAGCGTAAG-1	0	0	0	0	0	0	0	0	Baseline
0650101_GATCGATTCATCTGCC-1	0	0	0	0	0	0	0	0	Baseline
0650101_GATCGCGAGTTCCACA-1	0	0	0	0	0	0	0	0	Baseline
0650101_GATCGCGCATACTCTT-1	0	0	2.03979	0	0	0	0	0	Baseline
0650101_GATCGCGGTCATGCCG-1	0	0	0	0	0	0	0	0	Baseline
0650101_GATCGTATCGGTGTCG-1	0	0	0	0	0	0	0	0	Baseline
0650101_GATCTAGGTTAAGACA-1	0	0	0	0	0	0	0	0	Baseline
0650101_GATCTAGTCACGCGGT-1	0	0	0	0	0	0	0	0	Baseline
0650101_GATGAAATCTTACCGC-1	0	0	0	0	0	0	0	0	Baseline
0650101_GATGCTAAGGCCCTCA-1	0	0	0	0	0	0	0	0	Baseline
0650101_GATTCAGAGACGCACA-1	0	0	0	0	0	0	0	0	Baseline
0650101_GATTCAGCAGAAGCAC-1	0	0	0	0	0	0	0	0	Baseline
0650101_GATTCAGCAGGAATCG-1	0	0	0	0	0	0	0	0	Baseline
0650101_GATTCAGTCGGTTCGG-1	0	0	1.78885	0	0	0	0	0	Baseline
0650101_GCAATCATCACCCGAG-1	0	0	0	0	0	0	0	0	Baseline
0650101_GCAATCATCTCTAGGA-1	0	0	0	0	0	0	0	0	Baseline
0650101_GCACATATCGGTGTCG-1	0	0	0	0	0	0	0	0	Baseline
0650101_GCACTCTGTCGCGGTT-1	0	0	0	0	0	0	0	0	Baseline
0650101_GCACTCTGTTAAAGTG-1	0	0	0	0	0	0	0	0	Baseline
0650101_GCAGCCAAGACTCGGA-1	0	0	0	0.356102	0	0.356102	0	0.356102	Baseline
0650101_GCAGCCACATGCAATC-1	0	0	0	0	0	2.04798	2.04798	0	Baseline
0650101_GCAGTTACAAGTCATC-1	0	0	0	0	0	0	0	0	Baseline
0650101_GCAGTTATCACCGGGT-1	0	0	2.82572	0	0	0	0	0	Baseline
0650101_GCAGTTATCATTATCC-1	0	0	0	0	0	0	0	0	Baseline
0650101_GCATGCGAGAGACTTA-1	0	0	0	0	0	2.96961	0	0	Baseline
0650101_GCCAAATCAGCTGCTG-1	0	0	0	0	0	0	0	0	Baseline
0650101_GCCAAATGTACAGTGG-1	0	0	0	0	0	0	0	0	Baseline
0650101_GCCTCTACACCTCGGA-1	0	0	0	0.515156	0	0.853479	0.515156	0.515156	Baseline
0650101_GCGACCATCTCAAACG-1	0	0	0	0	0	0	0	0	Baseline
0650101_GCGAGAAGTACCGTTA-1	0	0	0	1.06423	0	1.90149	0	0	Baseline
0650101_GCGCAGTGTCTGCAAT-1	0	0	0	0	0	0	0	0	Baseline
0650101_GCGCAGTGTTTACTCT-1	0	0	0	0	0	0	0	0	Baseline
0650101_GCGCAGTTCCATGCTC-1	0	0	2.85609	0	0	0	0	0	Baseline
0650101_GCGCCAAGTCCGAGTC-1	0	0	0	0.788796	0	0.470236	0	0	Baseline
0650101_GCGCCAATCGCGGATC-1	1.86218	0	0	1.86218	0	0	0	0	Baseline
0650101_GCGCGATCACAGAGGT-1	0	0	0	0	0	0	0	0	Baseline
0650101_GCGGGTTCACCCATTC-1	0	0	0	0	0	0	0	0	Baseline
0650101_GCGGGTTCATAACCTG-1	0	0	0	2.46605	0	0	0	0	Baseline
0650101_GCGGGTTTCGCGTAGC-1	0	0	0	0	0	0	0	0	Baseline
0650101_GCTCTGTGTCGCCATG-1	0	0	0	0	0	0	0	0	Baseline
0650101_GCTCTGTTCACGCGGT-1	0	0	0.187234	0.481023	0	0.187234	0	0.187234	Baseline
0650101_GCTGCAGGTGACGGTA-1	0	0	0	0	0	0	0	0	Baseline
0650101_GCTGCGAAGGTTACCT-1	0	0	0	0	0	0	0	0	Baseline
0650101_GCTGGGTGTAGCGTGA-1	0	0	0	1.88836	0	0	0	0	Baseline
0650101_GCTTGAACAGCTGTGC-1	0	0	0	0	0	0	0	0	Baseline
0650101_GGAACTTAGGATGGTC-1	0	0	0	0	0	0	0	0	Baseline
0650101_GGAACTTCAGGTGGAT-1	0	0	0	0	0	0	0	0	Baseline
0650101_GGACAAGAGACCGGAT-1	0	0	0	0	0	0	0	0	Baseline
0650101_GGAGCAAAGCTAGTTC-1	0	0	0	0	0	0	0	2.68903	Baseline
0650101_GGAGCAACATGATCCA-1	0	0	0	0	0	0	0	0	Baseline
0650101_GGAGCAAGTCTGCAAT-1	0	0	0	0	0	0	0	0	Baseline
0650101_GGATGTTGTAAAGGAG-1	0	0	0	0	0	0	0	1.27629	Baseline
0650101_GGATTACTCACTCCTG-1	0	0	0	0.963359	0	0.963359	0	0	Baseline
0650101_GGATTACTCGCGTAGC-1	0	0	0	0	0	0	0	0	Baseline
0650101_GGCAATTGTACCGTAT-1	0	0	0	2.31739	0	0	0	0	Baseline
0650101_GGCAATTGTCTAACGT-1	0	0	0	0	0	3.02754	0	0	Baseline
0650101_GGCAATTTCCTGCCAT-1	0	0	0	0	0	0	0	0	Baseline
0650101_GGCCGATCAGTGACAG-1	0	0	0	0	0	0	0	0	Baseline
0650101_GGCCGATGTTACGCGC-1	0	0	0	0	0	0	0	0	Baseline
0650101_GGCCGATTCACCCGAG-1	0	0	0	0	0	0	0	0	Baseline
0650101_GGCGACTAGGTTACCT-1	0	0	0	0	0	0	0	0	Baseline
0650101_GGCGTGTCATCCGCGA-1	0	0	0	0	0	0	0	0	Baseline
0650101_GGCGTGTGTAAGTTCC-1	0	0	0	2.95396	0	0	0	0	Baseline
0650101_GGCGTGTGTATAAACG-1	2.99811	0	0	0	0	0	0	0	Baseline
0650101_GGCTGGTCACCTCGTT-1	0	0	0	0	0	0	0	0	Baseline
0650101_GGGATGAGTCTTGTCC-1	0	0	0	0	0	0	0	0	Baseline
0650101_GGGCACTGTAGGCATG-1	0	0	0	0	0	0	0	0	Baseline
0650101_GGGCACTTCCATGAGT-1	0	0	0	0	0	0	0	0	Baseline
0650101_GGGTCTGAGCGATCCC-1	0	0	0	0.613785	0	0	0	0	Baseline
0650101_GGGTCTGCACCCATTC-1	0	0	0	0	0	0	0	0	Baseline
0650101_GGGTTGCCACCAGGCT-1	0	0	0	0.564295	0.173577	0.759549	0.66668	0	Baseline
0650101_GGGTTGCTCGAGCCCA-1	0	0	0	0	0	0	0	0	Baseline
0650101_GGTATTGTCTCTGAGA-1	0	0	0	0	0	1.16778	0	0	Baseline
0650101_GGTGAAGGTTATTCTC-1	0	0	0	2.14029	0	0	0	0	Baseline
0650101_GGTGCGTGTGCGGTAA-1	0	0	0	0	0	0	0	0	Baseline
0650101_GGTGTTATCAGGCCCA-1	0	0	0	0	0	0	0	0	Baseline
0650101_GTAACTGAGACGCAAC-1	0	0	0	0	0	0	0	0	Baseline
0650101_GTAACTGTCAGCGATT-1	0	0	0	0	0	0	0	0	Baseline
0650101_GTACTCCTCCTGTAGA-1	0	0	0	0	0	0	0	0	Baseline
0650101_GTAGTCAGTCACTGGC-1	0	0	0	0	0	1.75048	0	0	Baseline
0650101_GTATCTTGTGGCAAAC-1	0	0	0	0	0	0	0	0	Baseline
0650101_GTATTCTTCTCAAGTG-1	0	0	0	0	0	0	0	0	Baseline
0650101_GTCAAGTCATGTTCCC-1	0	0	0	0	0	0	0	0	Baseline
0650101_GTCAAGTGTACGAAAT-1	0	0	0	0	0	0	0	0	Baseline
0650101_GTCAAGTGTAGCGTGA-1	0	0	0	0	0	0	0	0	Baseline
0650101_GTCACAATCTGTTGAG-1	0	0	0	1.82742	0	1.28341	0	0	Baseline
0650101_GTCGGGTGTACTCGCG-1	0	0	0	0	0	2.91683	0	0	Baseline
0650101_GTCGTAATCACCTTAT-1	0	0	0	0	0	0	0	0	Baseline
0650101_GTCTCGTCAGGATCGA-1	0	0	0	0	0	0	0	0	Baseline
0650101_GTGAAGGCAGGACCCT-1	0	0	0	0	0	0	0	0	Baseline
0650101_GTGCATAAGTTGCAGG-1	0	0	0	0	0	0	0	0	Baseline
0650101_GTGCGGTAGGCAGGTT-1	0	0	0	0	0	0	0	2.65272	Baseline
0650101_GTGCGGTCAGCTTCGG-1	0	0	0	0	0	0	0	0	Baseline
0650101_GTGCTTCGTAGAGTGC-1	0	0	0	0	0	0	0	0	Baseline
0650101_GTGGGTCGTACAGCAG-1	0	0	0	0	0	0	0	0	Baseline
0650101_GTGTTAGCAGACGCCT-1	0	0	0	0	0	2.07217	1.49762	0	Baseline
0650101_GTGTTAGCATGAGCGA-1	1.93603	0	0	0	0	0	0	0	Baseline
0650101_GTGTTAGGTGAGGGTT-1	0	0	0	0	0	0	0	0	Baseline
0650101_GTGTTAGTCAAAGACA-1	0	0	0	2.94539	0	0	0	0	Baseline
0650101_GTGTTAGTCCGGGTGT-1	0	0	0	0	0	0	0	0	Baseline
0650101_GTTAAGCTCAGCATGT-1	0	0	0.374353	0.374353	0	0	0.859572	0	Baseline
0650101_GTTCGGGAGGCCCTTG-1	0	0	0	0	0	0	0	0	Baseline
0650101_TAAACCGAGACCACGA-1	0	0	0	0	0	0	0	0	Baseline
0650101_TAAACCGTCGTTTAGG-1	0	0	0	0	0	0	0	0	Baseline
0650101_TAAGTGCCACTAGTAC-1	0	0	0	0	0	0	0	0	Baseline
0650101_TACACGATCCTTGGTC-1	0	0	0	0.976166	0.976166	0	0	0	Baseline
0650101_TACAGTGAGTGGCACA-1	0	0	0	0	0	0	0	0	Baseline
0650101_TACAGTGCATACAGCT-1	0	0	0.199778	0.199778	0	0.366213	0.366213	0	Baseline
0650101_TACCTATAGGCTAGCA-1	0	0	0	0	0	0	0	0	Baseline
0650101_TACCTATAGGTGTTAA-1	0	0	0	0	0	0	0	0	Baseline
0650101_TACCTATCACTGCCAG-1	0	0	0	0	0	0	0	0	Baseline
0650101_TACCTTATCAATCACG-1	0	0	0	0	0	0	0	0	Baseline
0650101_TACCTTATCTCTAGGA-1	0	2.18383	0	0	0	0	0	2.18383	Baseline
0650101_TACGGATGTCAGATAA-1	0	0	0	0	0	2.30025	0	0	Baseline
0650101_TACGGGCAGGCCCGTT-1	0	0	0	0	0	0	0	1.74734	Baseline
0650101_TACGGGCTCAAGGCTT-1	0	0	0	0	0	0	0	0	Baseline
0650101_TACGGGCTCAGCCTAA-1	0	0	0	0	0	0	0	0	Baseline
0650101_TACTCATGTAAGGGCT-1	0	0	0	0	0	0	0	0	Baseline
0650101_TACTTACTCCTGCCAT-1	0	0	0	0	0	0	0	0	Baseline
0650101_TACTTGTTCAGTTTGG-1	0	0	0	0	0	0	0	0	Baseline
0650101_TAGACCATCGCAAGCC-1	0	0	0	0	0	0	0	0	Baseline
0650101_TAGGCATAGGTGATAT-1	2.14161	0	0	0	0	0	0	0	Baseline
0650101_TAGGCATCAGCCTTTC-1	0	0	0	2.17895	0	0	0	0	Baseline
0650101_TAGGCATGTCTGCCAG-1	0	0	0	0	0	0	0	0	Baseline
0650101_TAGGCATTCCGTACAA-1	0	0	0	0	0	0	0	0	Baseline
0650101_TATGCCCAGCGTAGTG-1	0	0	0	0	0	0	2.00065	0	Baseline
0650101_TATGCCCGTCGGATCC-1	0	0	0	1.57849	0	0	0	0	Baseline
0650101_TATGCCCTCAACACCA-1	0	0.224482	0	0.562481	0	0.407694	0	0.562481	Baseline
0650101_TATGCCCTCGTTTAGG-1	0	0	0	1.27685	0	0	0	0	Baseline
0650101_TATTACCGTATTCTCT-1	0	0	0	0	0	1.6391	1.32628	1.6391	Baseline
0650101_TCAATCTAGTTATCGC-1	0	0	0	0	0	2.13963	0	0	Baseline
0650101_TCAATCTCACAAGTAA-1	0	0	0	0	0	0	0	0	Baseline
0650101_TCAATCTCATTTCAGG-1	0	0	0	0	0	0	0	0	Baseline
0650101_TCAATCTTCAGAGACG-1	0	0	0	0	0	0	0	0	Baseline
0650101_TCAATCTTCCCATTAT-1	0	0	0	0	0	0	0	0	Baseline
0650101_TCACAAGGTAGCGCAA-1	0	0	0	0	0	0	0	0	Baseline
0650101_TCACAAGGTTATTCTC-1	0	0	0	0	0	0	0	0	Baseline
0650101_TCACAAGGTTCGTTGA-1	0	0	0	0	0	0	0	2.50232	Baseline
0650101_TCACAAGTCCTAGTGA-1	0	0	0	0	0	0	0	0	Baseline
0650101_TCACGAACACGTGAGA-1	0	0	0	0	0	0	0	0	Baseline
0650101_TCAGCTCTCGGACAAG-1	0	0.143883	0	0.573092	0	0.143883	0.38134	0	Baseline
0650101_TCAGCTCTCTTGTTTG-1	0	0	0	0	0	0	0	0	Baseline
0650101_TCAGGATGTTGTCTTT-1	0	0	0	2.471	0	0	0	0	Baseline
0650101_TCATTACAGATGTGTA-1	0	0	0	0	0	0	0	2.43034	Baseline
0650101_TCCACACTCGAATGCT-1	0	0	0	0	0	0	0	0	Baseline
0650101_TCCACACTCGGAGGTA-1	0	0	0	0	0	0	0	0	Baseline
0650101_TCCCGATCACTGCCAG-1	0	0	0	0	0	0	0	0	Baseline
0650101_TCGAGGCAGCTATGCT-1	0	0	0	1.98913	0	0	0	0	Baseline
0650101_TCGAGGCCAATGAATG-1	0	0	0	0	0	0	0	0	Baseline
0650101_TCGGGACCACAAGTAA-1	0	0	0	0	0	0	0	0	Baseline
0650101_TCGTAGACAAATACAG-1	0	0	0	0	0	0	0	0	Baseline
0650101_TCGTAGACATAAGACA-1	0	0	0	0.276488	0	0.276488	0	0	Baseline
0650101_TCGTAGAGTGTGCGTC-1	0	0	0	0	0	0	0	0	Baseline
0650101_TCTCTAACACACCGAC-1	0	0	0	2.24182	0	0	0	0	Baseline
0650101_TCTTCGGAGCGATGAC-1	0	0	0	0	0	0	0	0	Baseline
0650101_TCTTCGGGTCGCGAAA-1	0	0	0	0	1.74852	1.74852	0	0	Baseline
0650101_TCTTTCCTCGCTTAGA-1	0	0	0	0	0	1.06268	0	0	Baseline
0650101_TGAAAGAGTTACGCGC-1	0	0	0	0	0	0	0	0	Baseline
0650101_TGACAACTCCCACTTG-1	0	0	0	2.91023	0	0	0	0	Baseline
0650101_TGACGGCGTCCAGTAT-1	0	0	0	0	0	0	0	0	Baseline
0650101_TGACTTTAGCGTCTAT-1	0	0	2.14961	0	0	0	0	0	Baseline
0650101_TGAGAGGCAAGTTCTG-1	0	0	0	0	0	0	0	0	Baseline
0650101_TGAGAGGCACACAGAG-1	0	0	0	0	0	0	0	0	Baseline
0650101_TGAGCATAGCACACAG-1	0	0	0	0	0	0	0	0	Baseline
0650101_TGAGCCGGTGTGACCC-1	1.79804	0	0	0	0	0	0	0	Baseline
0650101_TGAGCCGTCCCGGATG-1	0	0	2.82125	0	0	0	0	0	Baseline
0650101_TGATTTCCAGTTTACG-1	0	0	0	0	0	0	0	0	Baseline
0650101_TGCACCTCAGGTGCCT-1	0	0	0	2.31082	0	0	0	0	Baseline
0650101_TGCCCATTCAGCTTAG-1	0	0	0	0	0	0	0	0	Baseline
0650101_TGCCCTACACGGTTTA-1	0	0	0	0	0	0	0	0	Baseline
0650101_TGCGCAGCAAACCCAT-1	0	0	0	0	0	0	0	0	Baseline
0650101_TGCGCAGGTCGCTTTC-1	0	0	0	0	0	1.69278	0	0	Baseline
0650101_TGCGGGTCAAGTTGTC-1	0	0	0	0	0	1.76518	0	0	Baseline
0650101_TGCGTGGAGAAGCCCA-1	0	0	0	2.1436	0	0	0	0	Baseline
0650101_TGCGTGGCAGGGTACA-1	0	0	0	0	0	0	0	0	Baseline
0650101_TGCGTGGCATCCCACT-1	0	0	0	1.57971	0	0	0	0	Baseline
0650101_TGCTACCCACCAGATT-1	0	0	0	0	0	0	0	0	Baseline
0650101_TGCTGCTCAAGGTTTC-1	0	0	0	0	0	0	0	0	Baseline
0650101_TGGACGCCACGGCCAT-1	0	0	0	2.22619	0	0	2.22619	0	Baseline
0650101_TGGCGCACAAACTGCT-1	0	0	0	0	0	0	0	0	Baseline
0650101_TGGCTGGAGTAGCCGA-1	0	0	0.178446	1.20726	0	0.178446	0.178446	0.941126	Baseline
0650101_TGGCTGGCAGGCGATA-1	0	0	0	0	0	0	0	0	Baseline
0650101_TGGCTGGCATATGGTC-1	2.74037	0	0	0	0	0	0	0	Baseline
0650101_TGGCTGGTCATCTGCC-1	0	0	0	0.25176	0	0.619964	0.452714	0	Baseline
0650101_TGGCTGGTCGGTCTAA-1	0	0	0	0	0	0	0	0	Baseline
0650101_TGGGCGTCATCGTCGG-1	0	0	0	0	0	0	0	2.92848	Baseline
0650101_TGGTTAGGTGACGGTA-1	0	0	0	0	0	0	0	0	Baseline
0650101_TGGTTCCAGTAACCCT-1	0	0	0	0	0	0	0	0	Baseline
0650101_TGGTTCCTCGCATGGC-1	0	0	0	1.74461	0	0	0	0	Baseline
0650101_TGTCCCAGTGCGCTTG-1	0	0	0	1.65409	0	0	0	0	Baseline
0650101_TGTGGTACACTACAGT-1	0	0	0	0	0	0	0	0	Baseline
0650101_TGTGTTTTCGCCATAA-1	0	0	0	0	0	1.23761	0	0	Baseline
0650101_TGTTCCGAGAACTCGG-1	0	0	0	0	0	0	0	0	Baseline
0650101_TTAGTTCTCGGCGCAT-1	0	0	0	0	0	0	0	0	Baseline
0650101_TTCGGTCCAATGTTGC-1	0	0	0	0	0	0	0	0	Baseline
0650101_TTCGGTCGTTGTACAC-1	0	0	0	0	0	0	0	0	Baseline
0650101_TTCTACAGTGCAACGA-1	0	0	0	0	0	0.95159	0	0	Baseline
0650101_TTCTCAACACTGCCAG-1	0	0	0.253848	0.456127	0	0.893995	1.00571	0.253848	Baseline
0650101_TTCTCCTAGCTACCGC-1	0	0	0	1.94574	0	0	0	0	Baseline
0650101_TTCTCCTTCGTTTGCC-1	0	0	0	0	0	0	0	0	Baseline
0650101_TTGACTTAGTGGTAAT-1	0	0	0	0	0	0	0	0	Baseline
0650101_TTGACTTCAATGGAGC-1	0	0	0	0	0	0	0	0	Baseline
0650101_TTGGAACTCCACGTGG-1	0	0	0	0	0	0	0	0	Baseline
0650101_TTGTAGGAGAACTCGG-1	1.90133	0	0	0	0	0	0	0	Baseline
0650101_TTTCCTCCATCTGGTA-1	0	0	0	0	0	2.0527	0	0	Baseline
0650101_TTTCCTCTCCAAGTAC-1	1.70852	0	0	0	0	0	0	0	Baseline
0650101_TTTGCGCTCCGTAGTA-1	0	0	0	0	0	0	0	0	Baseline
0650101_TTTGGTTGTGGTGTAG-1	0	0	0	0	0	0	0	0	Baseline
0650101_TTTGTCACATGCAATC-1	0	0	0	0	0	0	0	0	Baseline
0650201_AAACCTGAGGATGCGT-1	0	0	0.544378	0	0	0.544378	0.894893	0	Baseline
0650201_AAAGCAAAGTTGAGAT-1	0	0	0.493998	0.493998	0	0	0	0.493998	Baseline
0650201_AAAGCAAGTCCCGACA-1	0	0	1.55681	0	0	0.48486	0.48486	0	Baseline
0650201_AAAGCAAGTTACGACT-1	0	0	0	0	0	0	0	0.6643	Baseline
0650201_AAAGTAGAGAGTAATC-1	0	0	0	0	0	0	0.454998	0	Baseline
0650201_AACCATGAGAGCCTAG-1	0	0	0.818646	0	0	0	0	0	Baseline
0650201_AACCATGTCACCTTAT-1	0	0	0	0	0	0	0	0	Baseline
0650201_AACCGCGAGTCAATAG-1	0	0	0.722704	0	0	0	0	0	Baseline
0650201_AACCGCGCAAGACGTG-1	0	0	0	0	0	0	0	0	Baseline
0650201_AACCGCGTCCGAAGAG-1	0	0	0.580867	0	0	0	0	0	Baseline
0650201_AACGTTGCACGACTCG-1	0	0	1.17051	0.669359	0	0.275859	0	0	Baseline
0650201_AACGTTGTCGAGGTAG-1	0	0	1.09662	0.509628	0	0.845587	0	0	Baseline
0650201_AACTCCCAGCGCCTCA-1	0	0	0	0.814261	0	0	0.273362	0	Baseline
0650201_AACTCCCTCGGAGCAA-1	0	0	0.677641	0.395154	0	0.677641	0	0	Baseline
0650201_AACTCTTGTTGGAGGT-1	0	1.13467	1.13467	0	0	1.13467	1.13467	0	Baseline
0650201_AACTTTCGTGTGAAAT-1	0	0	0.880903	0.302524	0	0.880903	0.534467	0.302524	Baseline
0650201_AACTTTCTCTTGAGAC-1	0	0	1.5653	0.387311	0	0.387311	0	0.387311	Baseline
0650201_AAGACCTTCCTATGTT-1	0	0	0.58932	0.58932	0	0.58932	0	0	Baseline
0650201_AAGGTTCGTAAACACA-1	0	0	0	0	0	0	0.600508	0	Baseline
0650201_AAGGTTCGTCCGTCAG-1	0	0.35452	0.615721	0.822634	0.35452	0.615721	0.35452	0	Baseline
0650201_AAGTCTGAGTACCGGA-1	0	0.277036	0.822795	0.277036	0.277036	0.67174	0	0.277036	Baseline
0650201_AATCGGTTCATGCTCC-1	0	0	0	0	0	0	1.16352	0	Baseline
0650201_ACACCAAAGGATGCGT-1	0	0	0	0.391969	0	0.672835	0	0	Baseline
0650201_ACACCGGCAGGCTGAA-1	0	0	1.33403	0.587201	0	0.587201	0	0.587201	Baseline
0650201_ACAGCTAAGAGGTTGC-1	0	0.427277	1.55425	0	0	0.427277	0	0.427277	Baseline
0650201_ACAGCTAAGCAAATCA-1	0	0	0.867188	0.581484	0	0	0.179963	0	Baseline
0650201_ACATCAGCAAGCCCAC-1	0	0	0.297991	0.297991	0	0	0	0	Baseline
0650201_ACATCAGTCCGTACAA-1	0	0	0	0.711674	0	0	0.417854	0	Baseline
0650201_ACATGGTAGTACCGGA-1	0	0	0	0	0	0	0	0	Baseline
0650201_ACATGGTCAAGCTGTT-1	0	0	1.49274	0.272747	0	0.486822	0	0	Baseline
0650201_ACCTTTACACATTAGC-1	0	0	1.35795	0	0	0.674342	0	0	Baseline
0650201_ACCTTTATCCAATGGT-1	0	0	1.73093	1.27565	0	0.416213	0.416213	0	Baseline
0650201_ACGAGCCAGAAACCGC-1	0	0	0	0	0	0	0	0	Baseline
0650201_ACGAGCCTCAGGCCCA-1	0	0	1.48465	0	0	0.520392	0	0	Baseline
0650201_ACGAGGACAGCTTAAC-1	0	0	1.34466	0.387174	0	0	0.883123	0	Baseline
0650201_ACGATACTCTTGTATC-1	0	0	0	0.53998	0	0	0	0	Baseline
0650201_ACGGAGAAGCAACGGT-1	0	0	0.622808	0.622808	0	0.359126	0.83127	0	Baseline
0650201_ACGGAGAGTCGCGTGT-1	0	0	0	0	0	0	0	0	Baseline
0650201_ACGGCCACAACTGCTA-1	0	0	1.47063	1.17392	0	1.17392	1.17392	0	Baseline
0650201_ACGGCCACACAAGCCC-1	0	0	0.634632	0.366838	0	0.366838	0	0	Baseline
0650201_ACGGCCATCGCGGATC-1	0	0	1.73724	0.774917	0	0	0	0	Baseline
0650201_ACTGAACCACGAAACG-1	0	0	1.11121	0.518406	0	0.518406	0	0	Baseline
0650201_ACTGATGAGATCTGCT-1	0	0	1.98325	1.12777	0	0.715098	0.528424	0	Baseline
0650201_ACTGCTCTCAGGATCT-1	2.58643	0	0.24133	0	0	0.24133	0.24133	0.435594	Baseline
0650201_ACTGTCCGTCTGATTG-1	0	0	0.314611	0.314611	0	0.314611	0.314611	0.314611	Baseline
0650201_ACTTACTCATGGGAAC-1	0	0	0.800472	0.800472	0	0.342784	0.342784	0	Baseline
0650201_ACTTACTCATGTAGTC-1	0	0	1.05664	0	0	0	0.661837	0	Baseline
0650201_ACTTTCAGTGGTCTCG-1	0	0	0	0.421203	0	0.232616	0	0	Baseline
0650201_AGAGTGGCAGCTTAAC-1	0	0	0	0	0	0	0	0.394019	Baseline
0650201_AGATCTGAGAAGGGTA-1	0	0	0	0	0	0	0	1.49842	Baseline
0650201_AGATTGCAGGCAATTA-1	0	0	0.912185	0	0	0	0.556685	0	Baseline
0650201_AGCAGCCGTACGAAAT-1	0	0	1.35189	0.5401	0	0	0	0	Baseline
0650201_AGCATACTCGTTACGA-1	0	0	0	0.911206	0	0.555987	0	0	Baseline
0650201_AGCATACTCTGCTGTC-1	0	0	0.243652	0.243652	0	0	0.243652	0	Baseline
0650201_AGCCTAATCAAACGGG-1	0	0	1.68182	0.396185	0	0	0.396185	0	Baseline
0650201_AGCGGTCAGACCTTTG-1	0	0	1.65643	0.534599	0	0	0.534599	0	Baseline
0650201_AGCGGTCTCAGTTCGA-1	0	0	0	0.442727	0	0	0	0	Baseline
0650201_AGCTTGACACGTGAGA-1	0	0	0.397446	0.397446	0	0.901809	0.397446	0	Baseline
0650201_AGGCCACCAGGATTGG-1	0	0	0.800045	0.342559	0	0	0.342559	0	Baseline
0650201_AGGCCACCATTTCACT-1	0	0.398553	0.398553	0	0	0	0	0	Baseline
0650201_AGGCCACGTAGAGCTG-1	0	0.455356	0	0.455356	0	0.455356	0.455356	0	Baseline
0650201_AGGCCACTCAGCCTAA-1	0	0	0	0	0	0	0.427834	0	Baseline
0650201_AGGGTGAGTCTAGTCA-1	0	0	0	0.802482	0	0	0	0	Baseline
0650201_AGGGTGAGTTTAAGCC-1	0	0	1.37563	0	0	0	0	0	Baseline
0650201_AGGTCATAGCTAACAA-1	0	0	1.13277	0.531457	0	0	0	0	Baseline
0650201_AGGTCCGGTCTCGTTC-1	0	0.766124	0.766124	1.19478	0	0	0	0	Baseline
0650201_AGTGAGGTCTGGCGTG-1	0	0	2.38128	0.562632	0	0.562632	0.920511	0	Baseline
0650201_AGTGGGAGTGTGACGA-1	0	0.373166	1.42702	0.644298	0	0	0	0	Baseline
0650201_AGTTGGTAGCTCCCAG-1	0	0	0	0	0	0	0	1.28852	Baseline
0650201_AGTTGGTCAATCTACG-1	0	0	0.680829	0.680829	0	1.08215	0	0.680829	Baseline
0650201_ATAAGAGCATGGGACA-1	0	0	0	1.29928	0	0.847298	0	0	Baseline
0650201_ATAAGAGGTAGGCATG-1	0	0	0.344477	0.344477	0	0	0	0	Baseline
0650201_ATAAGAGTCCCTAATT-1	0	0	1.24617	0.805803	0	0.805803	0	0	Baseline
0650201_ATAGACCAGTGTACGG-1	0	0	0	0	0	0	0	0	Baseline
0650201_ATAGACCTCATGTCCC-1	0	0	0	0	0	0	0	0	Baseline
0650201_ATCATCTTCAGATAAG-1	0	0	1.54399	0	0	0	0	0	Baseline
0650201_ATCATGGAGTACACCT-1	0	0.807474	1.24832	1.24832	0	1.55323	0	1.24832	Baseline
0650201_ATCCGAATCAGAGCTT-1	0.290204	0	0	0	0.290204	0	0.514858	0.290204	Baseline
0650201_ATCTACTTCATCTGCC-1	0	0	0	1.14232	0	0	0.726102	0	Baseline
0650201_ATCTGCCCATACGCCG-1	0	0	0	0.764464	0	0	0	0.764464	Baseline
0650201_ATTACTCTCTTAGCCC-1	0	0	0	0.652835	0	0.652835	0	0	Baseline
0650201_ATTATCCAGTCACGCC-1	0	0	0	0	0	0	0	0	Baseline
0650201_ATTATCCCACAGGTTT-1	0	0	0	0.658628	0	0	0	0	Baseline
0650201_ATTCTACGTACCGCTG-1	0	0.380889	1.33012	0.380889	0	0	0	0	Baseline
0650201_ATTGGTGAGACGCTTT-1	0	0.245625	0.607186	0.442658	0	0.245625	0	0	Baseline
0650201_ATTTCTGCAATGGTCT-1	0	0	0.526928	0	0	0	0.870223	0	Baseline
0650201_CAACCAATCGGATGGA-1	0	0	0	0.446992	0	0.446992	0.446992	0	Baseline
0650201_CAAGAAACAGCTGTAT-1	0	0	0	0.922059	0	0.922059	0	0	Baseline
0650201_CAAGATCCAAGAAGAG-1	0	0	0.345005	0	0	0.345005	0	0	Baseline
0650201_CAAGATCTCGGTTCGG-1	0	0	0.985103	0.750814	0	0.246611	0	0	Baseline
0650201_CAAGATCTCGTATCAG-1	0	0	0.998998	0	0	0	0	0	Baseline
0650201_CAAGGCCCAAGGTGTG-1	0	0	0	0.63342	0	0.463333	0	0	Baseline
0650201_CAAGGCCTCATGCATG-1	0	0	0.743	0	0	0	0	0	Baseline
0650201_CAAGTTGAGCCCTAAT-1	0	0	0.692897	1.09828	0	0.692897	0	0	Baseline
0650201_CACAAACCAGGCTGAA-1	0	0	0	0.831685	0	0.280881	0.280881	0.280881	Baseline
0650201_CACACTCAGCGTAGTG-1	0	0	0.632144	0.365212	0	1.16443	0.365212	0	Baseline
0650201_CACACTCGTCTTTCAT-1	0	0.596266	0.967233	0.967233	0	1.44958	0	0	Baseline
0650201_CACATAGCATTAGGCT-1	0	0	0	0.44489	0	0	0	0.751716	Baseline
0650201_CACCTTGCATAAAGGT-1	0	0	0	0.523653	0	0	0.865573	0	Baseline
0650201_CACCTTGGTCGGGTCT-1	0	0	0.216263	0	0	0	0.216263	0	Baseline
0650201_CACTCCATCGGTCCGA-1	0	0.306789	1.02793	0.541223	0	0	0	0	Baseline
0650201_CAGAATCCAAACCCAT-1	0	0	0	0	0	1.12869	0	0	Baseline
0650201_CAGAGAGAGACTAAGT-1	0	0	1.10153	0.288778	0	0	0.288778	0	Baseline
0650201_CAGAGAGGTGACGGTA-1	0	0	1.07817	0.395297	0	0	0	0	Baseline
0650201_CAGAGAGTCCCAAGAT-1	0	0.762811	1.19046	0.452443	0	0.452443	0	0	Baseline
0650201_CAGCAGCTCGTGACAT-1	0	0	1.25635	0	0	0	0.608417	0	Baseline
0650201_CAGCATAAGTGGAGTC-1	0	0.326236	0.326236	0	0	0	0	0	Baseline
0650201_CAGCGACCACATAACC-1	0	0	0	0	0	1.52501	0	0.469502	Baseline
0650201_CAGCGACTCTACTATC-1	0	0	0	0.809734	0	0	0.271421	0.271421	Baseline
0650201_CAGCTAACAAGTCTAC-1	0	0	0	1.07657	0	1.07657	1.07657	0	Baseline
0650201_CAGGTGCAGGGCTTGA-1	0	0	1.52625	0.684137	0	0.684137	0	0.283187	Baseline
0650201_CATATGGGTGTAACGG-1	0	0	0	1.51815	0	0	0	0	Baseline
0650201_CATATTCGTCTACCTC-1	0	0	0.846347	0.846347	0	0	0	0	Baseline
0650201_CATCAGATCATGCTCC-1	0	0	0	0	0	0	0	0	Baseline
0650201_CATCCACTCACGGTTA-1	0	0	0	1.10826	0	0.516625	0	0	Baseline
0650201_CATCGAAAGAGGTACC-1	0	0.552614	0.552614	0.552614	0	0	0	0	Baseline
0650201_CATCGAAAGTCTCAAC-1	0	0	1.97344	0	0	0	0.523766	0	Baseline
0650201_CATCGGGCATCCCATC-1	0	0	1.20671	0	0	0	0	0	Baseline
0650201_CATGACATCTTCGAGA-1	0	0	0.998745	0	0	0.45211	0	0.45211	Baseline
0650201_CATGCCTGTAATTGGA-1	0	0	0.832491	0.623811	0	0	0.623811	0	Baseline
0650201_CATGGCGAGGGCATGT-1	0	0	0.662929	0	0	0	0.272687	0.272687	Baseline
0650201_CCAATCCTCGTGGTCG-1	0	0	0	0	0	1.01205	0.83873	0	Baseline
0650201_CCACCTAAGGATCGCA-1	0	1.2687	0	0	0	0	0	0	Baseline
0650201_CCACCTACAGACTCGC-1	0	0	1.69842	1.1733	0	0	0	0	Baseline
0650201_CCACGGAAGAGTGAGA-1	0	0	1.13229	0	0	0.531168	0.531168	0	Baseline
0650201_CCACGGACAAGCTGTT-1	0	0	0	0	0	0	0	0.520711	Baseline
0650201_CCACTACTCCATTCTA-1	0	0	1.02188	0	0	0	0	0	Baseline
0650201_CCATGTCCAAACCCAT-1	0	0	0.976888	0	0	0	0	0	Baseline
0650201_CCATGTCTCTATCCTA-1	0	0	1.24869	0.483318	0	0	0	0	Baseline
0650201_CCCAATCGTCACCTAA-1	0	0	0	0.94318	0	0.715605	0	0	Baseline
0650201_CCCAGTTCATTCGACA-1	0	0	0	0.779681	0	0	0	0	Baseline
0650201_CCCATACTCGTTTAGG-1	0	0	0	0	0	0	0	0	Baseline
0650201_CCCTCCTCACGGTTTA-1	0	0	1.28913	0.629429	0	0	0.363441	0	Baseline
0650201_CCCTCCTTCGCTTAGA-1	0	0	1.96617	0	0	0	0.801397	0.801397	Baseline
0650201_CCGGGATAGGGAGTAA-1	0	0	1.32759	0.44108	0	0	0	0	Baseline
0650201_CCGGGATAGTGTGGCA-1	0	0	0.964462	0	0	0	0	0	Baseline
0650201_CCGGTAGAGATCGGGT-1	0	0	0.403294	0	0	0	0	0	Baseline
0650201_CCGTACTGTATAGGGC-1	0	0.344933	0.344933	0.344933	0	0	0.344933	0	Baseline
0650201_CCGTACTTCACGCGGT-1	0	0	0	0	0	0	0	0	Baseline
0650201_CCGTGGACAGTATCTG-1	0	2.42375	1.81548	1.81548	0	0	0	0	Baseline
0650201_CCGTGGAGTGACCAAG-1	0	0	0.392624	0.392624	0	0.543075	0.392624	0	Baseline
0650201_CCGTGGAGTTCGGGCT-1	0	0	0	0	0	1.4173	1.4173	0	Baseline
0650201_CCTAAAGTCATGTCTT-1	0	0.317685	0	0.914599	0	0.317685	0	0	Baseline
0650201_CCTACACAGAGGACGG-1	0	0	0	0	0	0	1.02262	0	Baseline
0650201_CCTACCAAGAAACCAT-1	0	0	0	0	0	0	0	0	Baseline
0650201_CCTACCACACACAGAG-1	0	0	1.39485	0.360107	0.360107	0	0	0	Baseline
0650201_CCTCAGTCATCGGAAG-1	0	0	1.35268	0.670867	0	0	0	0	Baseline
0650201_CCTCTGAAGGTTACCT-1	0	0	0.962358	0	0	0	0	0.592736	Baseline
0650201_CCTTACGAGATAGGAG-1	0	0.425855	0.723578	0.425855	0	0	0.723578	0	Baseline
0650201_CCTTACGGTTAGATGA-1	0	0	1.31578	0.293385	0.293385	0	0.293385	0	Baseline
0650201_CGAATGTCAAGCGTAG-1	0	0	0.837998	0.504325	0	0	0	0	Baseline
0650201_CGAATGTCAGTGAGTG-1	0	0	0.307826	0.307826	0	0.307826	0.542864	0	Baseline
0650201_CGAATGTCAGTGGGAT-1	0	0	1.75372	0.520157	0	0.293524	0.520157	0	Baseline
0650201_CGACCTTGTATTCTCT-1	0	0	1.48479	0.270307	0	0	0	0	Baseline
0650201_CGAGCCAAGGCTAGAC-1	0	0	1.88155	0.527953	0	0	0	0	Baseline
0650201_CGAGCCAAGGGATGGG-1	0	0	0	0.446141	0	0.753557	0	0	Baseline
0650201_CGATGGCCAACTTGAC-1	0	0.28268	0.28268	0.683117	0	0.28268	0	0	Baseline
0650201_CGATGGCCAATAACGA-1	0	0	0	0.863006	0	0.437035	0.437035	0	Baseline
0650201_CGATGGCCACTACAGT-1	0	0	0.699925	0	0	0.184586	0.184586	0	Baseline
0650201_CGATTGACATGTCTCC-1	0	0	1.36298	0.677665	0	0.677665	0.677665	0	Baseline
0650201_CGCGTTTTCGCCAAAT-1	0	0	0	0	0	0	0	0	Baseline
0650201_CGCTATCCATAGAAAC-1	0	1.82023	0	0	0	0	1.82023	0	Baseline
0650201_CGCTTCAAGTTAACGA-1	0	0	0	0.69849	0	0.40903	0	0	Baseline
0650201_CGGACTGAGCGATTCT-1	0	0	1.30539	0	0	0	0	0	Baseline
0650201_CGGACTGCAGGATTGG-1	0	0	0.38133	0	0	0	0	0	Baseline
0650201_CGGACTGGTATATGAG-1	0	0.454094	0	0	0	0.765231	0.454094	0	Baseline
0650201_CGGACTGTCTCATTCA-1	0	0	0	0	0	0.645245	0	0	Baseline
0650201_CGGAGTCTCAGGCCCA-1	0	0	2.78629	0	0	0	0	0	Baseline
0650201_CGGAGTCTCTCTGAGA-1	0	0	0	0.784598	0	0	0	0	Baseline
0650201_CGGCTAGCAGAAGCAC-1	0	0	0	0.472712	0	0	0	0.792394	Baseline
0650201_CGGCTAGTCACATGCA-1	0	0.243039	0.438408	0.742163	0	0.601774	0.438408	0	Baseline
0650201_CGGGTCAGTTGAGGTG-1	0	0.881794	0.881794	0	0	0	0.881794	0	Baseline
0650201_CGGGTCATCCCTCTTT-1	0	0	1.1037	0.985604	0	0.289595	0.696969	0.289595	Baseline
0650201_CGGTTAATCGTCCAGG-1	0	0	1.42186	0.421428	0	0.716997	0.421428	0	Baseline
0650201_CGTAGCGTCGCCAGCA-1	0	0	0	0	0	1.06436	0	1.06436	Baseline
0650201_CGTAGCGTCGCGATCG-1	0	0	0	0.971448	0	0	0	0	Baseline
0650201_CGTAGGCAGCACGCCT-1	0	0	1.76786	0	0	0	0	0	Baseline
0650201_CGTAGGCAGGCGACAT-1	0	0	1.33799	0	0	0.384282	0.384282	0	Baseline
0650201_CGTAGGCGTATATGAG-1	0	0	0.430904	0.731067	0	0.430904	0.430904	0	Baseline
0650201_CGTCACTAGACTGGGT-1	0	0	0.652438	0.652438	0	0	0.652438	0	Baseline
0650201_CGTCAGGTCCACGCAG-1	0	0	0.742191	0.742191	0	0.438427	0.742191	0	Baseline
0650201_CGTGAGCTCTCCAACC-1	0	0	0	0	0	0	0.446485	0	Baseline
0650201_CGTGTAATCAGTCAGT-1	0	0	0	0	0	0	0	0	Baseline
0650201_CGTGTCTGTCTAGCCG-1	0	0	0.789703	0.337125	0	0	0.337125	0	Baseline
0650201_CGTGTCTTCACATACG-1	0	0	1.25036	0.80906	0	0	0	0.80906	Baseline
0650201_CGTGTCTTCCACGTTC-1	0	0	0	0	0	0	0	0	Baseline
0650201_CGTTAGACAATCCGAT-1	0	0.376707	0.376707	0.649694	0	0	0	0	Baseline
0650201_CGTTAGACAGGTGCCT-1	0	0	0	0	0	0	0.765108	0	Baseline
0650201_CGTTAGACATGGTTGT-1	0	0	1.99273	0.490757	0	0	0	0	Baseline
0650201_CTAACTTGTCCTCCAT-1	0	0	0.514885	0	0	0	0.853092	0	Baseline
0650201_CTAACTTGTTATTCTC-1	1.08806	0	0	0	0	1.59676	0	0	Baseline
0650201_CTAAGACCACCTCGGA-1	0	0	0.724929	0.883539	0	0.536331	0	0	Baseline
0650201_CTAAGACTCGTTTAGG-1	0	0	0	0	0	2.0001	0	0	Baseline
0650201_CTACGTCCAAGCCGCT-1	0	0	1.03204	0.263235	0	0.64364	0.263235	0	Baseline
0650201_CTAGAGTTCCAGTAGT-1	0	0.787629	0	0.469434	0	0	0.469434	0	Baseline
0650201_CTAGCCTCAAGCTGAG-1	0	0	0	0	0	0.348319	0.348319	0	Baseline
0650201_CTAGCCTCAATAGAGT-1	0	0.282953	0	0.836456	0	0.282953	0	0.282953	Baseline
0650201_CTAGCCTCAGCCTTGG-1	0	0	0	1.30006	0	0	0	0	Baseline
0650201_CTCACACAGGCTAGAC-1	0	0	1.25847	0	0	0.697146	0	0	Baseline
0650201_CTCCTAGAGGCTACGA-1	0	0	0.261257	0.468203	0	0	0	0	Baseline
0650201_CTCCTAGAGGCTAGGT-1	0	0	0.320059	0.17278	0	0.448406	0.17278	0	Baseline
0650201_CTCCTAGCATCGACGC-1	0	0.389972	0.669817	0.669817	0	1.06738	0.389972	0.389972	Baseline
0650201_CTCGAGGGTGCACTTA-1	0	0	0.93939	0.93939	0	0.32902	0	0	Baseline
0650201_CTCGGGACATCACAAC-1	0	0	0	0.616485	0	0	0.355016	0	Baseline
0650201_CTCGGGATCCCATTAT-1	0	0	1.86229	1.86229	0	1.31352	0	0	Baseline
0650201_CTCGTCACACGGCTAC-1	0	0	0.604386	0.745188	0	0	0	0.604386	Baseline
0650201_CTCGTCAGTCCAAGTT-1	0	0	1.00379	0	0	0	0	1.00379	Baseline
0650201_CTCGTCAGTTCTGAAC-1	0	0	0.566857	0.926414	0	0.762709	0.323068	0.323068	Baseline
0650201_CTCTAATGTCATGCCG-1	0	0	0.637036	1.02308	0	0	0.637036	0	Baseline
0650201_CTCTAATTCAGGCCCA-1	0	0	0.611526	0	0	0	0.611526	0	Baseline
0650201_CTCTACGAGCACACAG-1	0	0	0	0.235968	0	0	0.235968	0.235968	Baseline
0650201_CTGAAACAGCCACGTC-1	0	0.38266	0	0.38266	0	0	0	0	Baseline
0650201_CTGAAACAGGGTGTTG-1	0	0	1.54094	0	0	0	0.421428	0	Baseline
0650201_CTGAAACCATACTCTT-1	0	0	0	0	0	0	0	0	Baseline
0650201_CTGAAGTAGCATCATC-1	0.446566	0	0.446566	0	0	0.446566	0.446566	0.446566	Baseline
0650201_CTGATAGAGATGTCGG-1	0	0.319055	0.319055	0.754938	0	0.56056	0.917613	0	Baseline
0650201_CTGATAGTCCACTGGG-1	0	0	0	0.247242	0	0	0.247242	0	Baseline
0650201_CTGATCCAGATTACCC-1	0	0	0	0	0	0	0	0	Baseline
0650201_CTGCCTATCCAGGGCT-1	0	0	0.939414	0.329031	0	0	0.774202	0.329031	Baseline
0650201_CTGCGGAAGACAAAGG-1	0	0	0	0	0	0	0.891696	0	Baseline
0650201_CTGCTGTCACCAGCAC-1	0	0	0	0	0	0	1.01342	0	Baseline
0650201_CTGCTGTTCTACGAGT-1	0	0.289434	1.20887	0.851299	0.289434	0	0.513628	0.289434	Baseline
0650201_CTGGTCTTCAGCGATT-1	0	0.439602	0	0	0	0	0	0	Baseline
0650201_CTTAACTGTCGTGGCT-1	0	0	0.410853	0.925969	0	0	0	0	Baseline
0650201_CTTACCGAGAAGATTC-1	0	0	0	0	0	0	0	0	Baseline
0650201_CTTACCGTCCACGTGG-1	0	0	1.78628	0	0	0	0	0	Baseline
0650201_CTTAGGACAGATCGGA-1	0	0	0	0	0	0	0	0	Baseline
0650201_GAAATGAAGTACGCGA-1	0	0.358138	0.358138	0.358138	0.358138	0	0	0	Baseline
0650201_GAAATGACACAACGCC-1	0	0	0.956892	0.956892	0	0.588784	0	0	Baseline
0650201_GAACATCCAATTCCTT-1	0	0	0.29173	0	0	0.517295	0.517295	0.517295	Baseline
0650201_GAACATCTCCTGTACC-1	0	0	0.267492	1.04384	0	0.267492	0	0	Baseline
0650201_GAACCTAGTGTTTGTG-1	0	0.188441	0.188441	0.188441	0	0.34694	0.188441	0	Baseline
0650201_GAAGCAGTCCGAGCCA-1	0	0	1.23848	0	0	0	0	0	Baseline
0650201_GAATAAGCACCCTATC-1	0	0	0	0	0	0.514926	0	0	Baseline
0650201_GAATGAAGTGGCGAAT-1	0	0	1.2742	0.497106	0	0.497106	0	0	Baseline
0650201_GACGCGTTCTCCAGGG-1	0	0	1.34966	0.305288	0	0.305288	0.305288	0.305288	Baseline
0650201_GACGGCTAGCTAACAA-1	0	0	0	1.09181	0	0.841474	0.506752	0	Baseline
0650201_GACGTGCCAACACCTA-1	0	0.357737	0	0.357737	0	0	0	1.00076	Baseline
0650201_GACGTTAAGCACACAG-1	0	0.291585	0.856196	0.856196	0	0.291585	0	0	Baseline
0650201_GACGTTACACCACCAG-1	0	0	0	0	0	0	0	0	Baseline
0650201_GACGTTAGTCCGAATT-1	0.856546	0	0.856546	0	0	0	0	0	Baseline
0650201_GACGTTATCCCAAGAT-1	0	0	0.395186	0.677689	0.395186	0	0.677689	0	Baseline
0650201_GACTGCGGTAGAAAGG-1	0	0	0	0.352148	0	0	0.352148	0	Baseline
0650201_GAGCAGATCGGACAAG-1	0	0	0.775201	0.460909	0	0	0	0	Baseline
0650201_GAGGTGAAGTACTTGC-1	0	0	3.14831	0	0	0	0	0	Baseline
0650201_GAGGTGAGTCTCCCTA-1	0	0	0	0	0	0	0	0	Baseline
0650201_GAGTCCGTCGGTCCGA-1	0	0	0	0	0	0	0	0	Baseline
0650201_GATCGCGGTGATGTCT-1	0	0	0.712652	0	0	0.712652	0.712652	0	Baseline
0650201_GATCGCGGTGATGTGG-1	0	0	0	1.07543	0	0	0	0	Baseline
0650201_GATCGCGTCGATCCCT-1	0	0.89605	0.89605	0	0	1.36093	0.89605	0	Baseline
0650201_GATCGTACATGGTTGT-1	0	0	0.759993	0.321663	0	0.321663	0.321663	0	Baseline
0650201_GATCGTAGTACTCGCG-1	0	0	0.5914	0.338797	0	0.792891	0.338797	0.338797	Baseline
0650201_GATGAAATCGTGGTCG-1	0	0	1.32486	1.12208	0	0	1.12208	0	Baseline
0650201_GATGAGGAGACAGACC-1	0	0	0.542336	0.892015	0.307492	0.542336	0.307492	0	Baseline
0650201_GATGAGGAGTATGACA-1	0	0	0	0	0	0.598177	0.598177	0.598177	Baseline
0650201_GATGAGGCAGATCGGA-1	0	0	0	0	0	1.12139	0	0	Baseline
0650201_GATGCTATCGGCGGTT-1	0	0	0.984411	0.349994	0	0	0	0	Baseline
0650201_GCAAACTGTACAGTGG-1	0	0	0.526177	0.526177	0	0	0	0	Baseline
0650201_GCACATACATTTGCTT-1	0	0	0	0	0	0	0	0	Baseline
0650201_GCACTCTGTACTTAGC-1	0	0	0	0	0	0	0	0.300072	Baseline
0650201_GCAGCCAGTATGAAAC-1	0	0	0.98365	0.749591	0	0	0.749591	0	Baseline
0650201_GCAGTTATCGTACCGG-1	0	0	0.412279	0	0	0	0.703351	0	Baseline
0650201_GCATACATCAGCCTAA-1	0	0	1.46228	0.387767	0	0	0	0	Baseline
0650201_GCATGCGTCGTTTGCC-1	0	0	0	0.593859	0	0	0	0	Baseline
0650201_GCATGTAAGAGGTTGC-1	0	0	0	0.271295	0	0.271295	0	0	Baseline
0650201_GCATGTAAGCAATATG-1	0	0	0.485112	0	0	0	0	0	Baseline
0650201_GCATGTACACATCTTT-1	0	1.18114	1.8939	0	0	0	0	0	Baseline
0650201_GCCAAATCATACCATG-1	0	0	1.05145	0.426537	0	0	0.23584	0.23584	Baseline
0650201_GCGACCAAGCCTTGAT-1	0	0	0	0	0	0.715952	0	0	Baseline
0650201_GCGACCATCTTGTCAT-1	0	0	0	0	0	0.774602	0	0.774602	Baseline
0650201_GCGCAACTCGGCCGAT-1	0	0	0.46365	0.46365	0	0	0.46365	0	Baseline
0650201_GCGCAGTCAAGGCTCC-1	0	0	0	0	0	0	0	0	Baseline
0650201_GCGCGATCAGTGACAG-1	0	0	0	0.746105	0	0	0	0.746105	Baseline
0650201_GCTCCTAAGAGGTTGC-1	0	0	1.8816	0	0	0	0	0	Baseline
0650201_GCTCTGTGTCGGGTCT-1	0	0	0.721832	0	0	0	0	0	Baseline
0650201_GCTCTGTGTGTTGGGA-1	0	0	0.355526	0.494938	0	0	0.19348	0	Baseline
0650201_GCTGCGAGTAAAGTCA-1	0	0	1.2533	0	0	0	0	0	Baseline
0650201_GCTGCTTGTCGCGGTT-1	0	0	1.15747	0	0	0.677892	0.217069	0.217069	Baseline
0650201_GCTGCTTTCCCTCTTT-1	0	0	0	1.44914	0	0.96688	0.96688	0.96688	Baseline
0650201_GCTTCCAGTATTCGTG-1	0	0	1.78371	0	0	1.13855	0	0.881628	Baseline
0650201_GGAAAGCAGCTAAACA-1	0	0	0	0	0	0.463715	0.463715	0	Baseline
0650201_GGAAAGCAGTGGAGTC-1	0	0	0.830149	0.830149	0	0	0.830149	0	Baseline
0650201_GGAATAAAGACCACGA-1	0	0.448624	1.48091	0.757206	0	0.757206	0	0	Baseline
0650201_GGAATAAAGCATGGCA-1	0	0	1.36271	0.546207	0	0	0.546207	0	Baseline
0650201_GGACGTCAGATGGGTC-1	0	0	1.26843	1.26843	0	0.823135	0.823135	0.823135	Baseline
0650201_GGATGTTGTCGTCTTC-1	0	0	0	0	0	0	0.670726	0	Baseline
0650201_GGATTACCACGCATCG-1	0	0	1.01592	0	0	0.462036	0	0	Baseline
0650201_GGCGACTAGGTGGGTT-1	0	0	0	0	0	0	1.01802	0	Baseline
0650201_GGCGACTCATCGATTG-1	0	0	0	0	0	0	0	0	Baseline
0650201_GGCTGGTTCACGACTA-1	0	0	1.13444	0.423539	0	0.720136	0	0.234027	Baseline
0650201_GGGAATGAGCGCTCCA-1	0	0	0	0	0	0	0	0	Baseline
0650201_GGGAATGCACGACGAA-1	0	0	0	0	0	0	0	0	Baseline
0650201_GGGACCTAGTCTCGGC-1	0	0	1.74718	0	0	0	0.516953	0	Baseline
0650201_GGGAGATAGAAGGTTT-1	0	0	0.780001	0.580902	0.332052	0	0	0.332052	Baseline
0650201_GGGCACTGTTGTACAC-1	0	0	1.24963	0	0	0.404004	0.690954	0	Baseline
0650201_GGGCATCAGACAATAC-1	0	0	0.851618	0.960163	0	0	0.237983	0	Baseline
0650201_GGGCATCAGTACGCGA-1	0	0.460078	0.460078	0.900362	0	0.460078	0	0	Baseline
0650201_GGGCATCCAAACCCAT-1	0	0	1.07952	1.07952	0	0	0	0	Baseline
0650201_GGGTCTGCACGAGAGT-1	0	0	0.590951	0	0	0	0.338507	0	Baseline
0650201_GGGTCTGCATGGAATA-1	0	0	1.88362	0	0	1.0505	0	1.0505	Baseline
0650201_GGGTCTGGTACATGTC-1	0	0	0	1.14772	0	0.730202	0	0.730202	Baseline
0650201_GGTATTGGTCTGGAGA-1	0	0	0.379601	0.654096	0	0	0	0	Baseline
0650201_GGTGCGTAGGCATGGT-1	0	0	1.01256	0.774003	0	0	0.460089	0	Baseline
0650201_GTACGTATCAATCTCT-1	0	0	0.521558	1.11644	0	0	0	0	Baseline
0650201_GTACTTTCATAGTAAG-1	0	0	0	1.30011	0	0.511279	0.847946	0	Baseline
0650201_GTAGGCCGTGTCAATC-1	0	0	0.785827	0.335095	0	0	0	0	Baseline
0650201_GTATCTTGTATGAAAC-1	0	0	0.608255	0.190046	0.190046	0.349679	0.349679	0.190046	Baseline
0650201_GTATTCTAGTGTTGAA-1	0	0	1.57207	0.737381	0	0	0	0	Baseline
0650201_GTATTCTGTAAGTGTA-1	0	0	0.622287	0.622287	0	0.622287	0	0	Baseline
0650201_GTCAAGTAGCACGCCT-1	0	0	0.871745	0	0	0	0	0	Baseline
0650201_GTCACAAAGTCCGGTC-1	0	0	1.49863	0.625342	0	0	0.360776	0	Baseline
0650201_GTCACAAGTGCGCTTG-1	0	0	0.769995	1.00782	0	0	0.457348	0	Baseline
0650201_GTCACGGGTATGAATG-1	0	0	0	0.501612	0	0.501612	0	0	Baseline
0650201_GTCCTCACAGGCTGAA-1	0	0	1.4619	0.977224	0	0	0.603515	0	Baseline
0650201_GTCGGGTAGACAAGCC-1	0	0	0	0.922424	0.564001	0	0	0	Baseline
0650201_GTCGGGTTCAACGAAA-1	0	0	0.893256	0.893256	0	0.392733	0.392733	0	Baseline
0650201_GTCTCGTAGCTGAACG-1	0	0	0.994817	0	0	0	0	0	Baseline
0650201_GTCTCGTTCACGATGT-1	0	0	0	1.72538	0	0	0	0	Baseline
0650201_GTCTCGTTCGTTTAGG-1	0	0	0.729553	0.30605	0	0	0.30605	0.30605	Baseline
0650201_GTCTTCGTCGTGACAT-1	0	0	1.28106	0	0	0	0	0	Baseline
0650201_GTGCATACAGGAACGT-1	0	0.663385	1.34131	0.663385	0	0	0	0	Baseline
0650201_GTGCATACATGCCCGA-1	0	0	0.466912	0.466912	0	0	0	0	Baseline
0650201_GTGCGGTAGGAGCGAG-1	0	0	1.03369	0.858057	0	0	0.373532	0	Baseline
0650201_GTGCGGTGTATAGGGC-1	0	0.606022	0	0.606022	0	0	0	0.606022	Baseline
0650201_GTGCGGTGTCTTGTCC-1	0	0	1.50507	0	0	0.629204	0.629204	0	Baseline
0650201_GTGTTAGAGCGTAATA-1	0	0	0.825459	0	0	0	0.618039	0	Baseline
0650201_GTGTTAGCAGCCTGTG-1	0	0	0	0	0	0	0	0	Baseline
0650201_GTTAAGCCAGCCTTTC-1	0	0	0.473076	0.473076	0	0	0	0.264256	Baseline
0650201_GTTAAGCGTAAGTGTA-1	3.66045	0	0	0	0	0	0	0	Baseline
0650201_GTTAAGCTCGTACGGC-1	0	0	1.39257	0.473145	0	0	0	0	Baseline
0650201_GTTCATTGTCACTTCC-1	0	0	0	0	0	1.48402	0.99522	0	Baseline
0650201_GTTCGGGCATTCACTT-1	0	0	1.49614	0	0	0	0.623851	0.623851	Baseline
0650201_TAAACCGAGCGATATA-1	0	0	0.838389	0.283794	0	0	0	0	Baseline
0650201_TAAACCGAGTCTCGGC-1	0	0	0.470154	0.470154	0	0	0.788676	0	Baseline
0650201_TAAGAGAAGCACCGTC-1	0	0	0.679603	0.679603	0	0.396456	0	0	Baseline
0650201_TAAGAGAAGTACCGGA-1	0	0	2.14236	0	0	0	0	0	Baseline
0650201_TAAGAGAGTAATAGCA-1	0	0	0.37632	0	0	0	0.37632	0.37632	Baseline
0650201_TAAGAGAGTGAGCGAT-1	0	0	1.33658	0.987158	0	0	0	0	Baseline
0650201_TAAGCGTTCTCGATGA-1	0	0	0.428971	0.428971	0	0	0	0	Baseline
0650201_TAAGTGCCACATAACC-1	0	0	0.735749	0.240403	0	0.240403	0.434067	0	Baseline
0650201_TACACGAGTTTGTTTC-1	0	0	0	0.453361	0	0	0	0	Baseline
0650201_TACAGTGTCATCTGCC-1	0	0	0	0.53701	0	0	0	0	Baseline
0650201_TACGGATTCAAACCGT-1	0	0	0.386485	0	0	0	0.211799	0	Baseline
0650201_TACTCGCGTTCCACAA-1	0	0	0	0.404833	0	1.25141	0.404833	0.404833	Baseline
0650201_TACTTACCAATGCCAT-1	0	0.248068	0.989275	0.248068	0	0.446668	0	0	Baseline
0650201_TACTTGTAGCTAGTGG-1	0	0	0	0	0	0	0	0	Baseline
0650201_TAGCCGGAGGCTATCT-1	0	0.449362	0.249712	0.449362	0	0.249712	0	0	Baseline
0650201_TAGCCGGAGGTGTTAA-1	0	0.372701	0.64359	1.03197	0.372701	0.64359	0.372701	0	Baseline
0650201_TAGGCATAGCCTTGAT-1	0	0	1.1559	1.1559	0	0.736415	0.434517	0.736415	Baseline
0650201_TAGGCATTCTTGCATT-1	0	0.74438	0.90564	0.90564	0	0	0.313626	0	Baseline
0650201_TAGTTGGTCTGTTTGT-1	0	0	1.16854	0	0	0	0	0	Baseline
0650201_TATCTCACAGGACCCT-1	0	0.550617	0	0.903669	0	0	0.550617	0	Baseline
0650201_TATGCCCAGGGTGTGT-1	0	0	0.394208	0.394208	0	0	0.676213	0	Baseline
0650201_TATGCCCTCGGTGTTA-1	0	0	0	0	0	0	0	0	Baseline
0650201_TATTACCTCCAATGGT-1	0	0.341554	0.341554	0.595681	0	0.595681	0	0	Baseline
0650201_TCAACGATCTGACCTC-1	0	0	0.750357	0.750357	0	0	0	0.443966	Baseline
0650201_TCAATCTGTGGCGAAT-1	0	0.330898	1.20995	0	0	0	0	0	Baseline
0650201_TCAATCTTCTTACCTA-1	0	0	0.534526	0	0	0	0.30256	0	Baseline
0650201_TCACAAGTCATGGTCA-1	0	0	0.331109	0.778192	0	0.331109	0.331109	0	Baseline
0650201_TCACGAAGTACACCGC-1	0	0	0.367971	1.02216	0	0	0.636365	0.367971	Baseline
0650201_TCACGAAGTTCGGCAC-1	0	0	0	0.363588	0	0	0.839601	0	Baseline
0650201_TCAGCTCCATGGATGG-1	0	0	0.460175	0	0	0	0.460175	0	Baseline
0650201_TCAGGATAGTGCCAGA-1	0	0	1.06439	0.240037	0	0	0.240037	0.240037	Baseline
0650201_TCAGGATAGTTGAGAT-1	0	0	0.692872	0.915961	0	0.405282	0	0.405282	Baseline
0650201_TCAGGATCACGAGGTA-1	0	0	0.494721	1.43513	0	0	1.07163	0.824211	Baseline
0650201_TCAGGTACAGTTCATG-1	0	0	1.23395	0.340603	0	0	0	0	Baseline
0650201_TCATTTGAGAACTGTA-1	0	0	0	0	0	0	0.717077	0	Baseline
0650201_TCATTTGTCACCTTAT-1	0	0	1.70483	0	0	0	2.30268	0	Baseline
0650201_TCCCGATGTCAACATC-1	0	0.301393	1.13477	0.532675	0	0.532675	0.301393	0	Baseline
0650201_TCGCGAGCAAGCTGGA-1	1.1596	0	0	0	0	0	0	0	Baseline
0650201_TCGCGTTTCACTCCTG-1	0	0	0.295921	0	0	0	0.295921	0	Baseline
0650201_TCGCGTTTCCAACCAA-1	0	0	0.410657	0.226262	0	0.226262	0.226262	0	Baseline
0650201_TCGGGACGTTGTGGAG-1	0	0	1.17118	0.368218	0	0	0	0.368218	Baseline
0650201_TCTCATAGTCATATGC-1	0	0.649104	0.649104	0.649104	0	0	0	0	Baseline
0650201_TCTCTAAGTGCGAAAC-1	0	0	0.578259	0.578259	0	0	0.330358	0	Baseline
0650201_TCTGAGAGTTCGCGAC-1	0	0	0	0	0	0	0	0	Baseline
0650201_TCTTTCCAGCAATATG-1	0	0	0	0.645137	0	0	0	0	Baseline
0650201_TGAAAGACAATCGGTT-1	0	0	0	0.918652	0	0	0	0	Baseline
0650201_TGACTTTTCTAACCGA-1	0	0	0	0	0	0	0.690086	0	Baseline
0650201_TGAGAGGGTTGAGGTG-1	0	0	0.751036	0.317045	0	0	0	0	Baseline
0650201_TGAGAGGTCTTGAGGT-1	0	0	0.426186	0.72407	0	0.426186	0.426186	0.426186	Baseline
0650201_TGAGCATTCAGCTGGC-1	0	0	0.856663	0.517391	0	0	0	0	Baseline
0650201_TGAGCCGAGACCACGA-1	0	0	2.49616	0	0	0	0	0	Baseline
0650201_TGAGCCGAGCATGGCA-1	0	0	0	0	0	0	0	0	Baseline
0650201_TGAGCCGAGGCTACGA-1	0	0	0.475921	0.475921	0	0	0	0	Baseline
0650201_TGAGGGAAGTAGTGCG-1	0	0.643483	1.31084	0	0	0.643483	1.31084	0	Baseline
0650201_TGAGGGACACCGATAT-1	0	0	0.384043	1.55723	0	0.660839	0	0	Baseline
0650201_TGATTTCCATCGGAAG-1	0	0	0.800889	0.800889	0	0	0	0	Baseline
0650201_TGCACCTTCCCAAGTA-1	0	0	0.885096	1.21551	0	0.66722	0.388255	0	Baseline
0650201_TGCCAAAGTCACTGGC-1	0	0	0.943563	0.420708	0.420708	0	0.420708	0	Baseline
0650201_TGCGCAGTCGGATGGA-1	0	0	0.255675	0.628074	0	0	0	0.255675	Baseline
0650201_TGCGCAGTCTCGCATC-1	0	0	0	0.734069	0	0	1.15281	0	Baseline
0650201_TGCGGGTGTAGTACCT-1	0	0	0.329819	0.577418	0	0	0	0.329819	Baseline
0650201_TGCGTGGTCGTTACAG-1	0	0	0	0	0	0	0	0	Baseline
0650201_TGCTGCTCAAACGCGA-1	0	0	0	0	0	0	0	0	Baseline
0650201_TGGCGCACAGCGTCCA-1	0	0	0	0	0	0	0	0	Baseline
0650201_TGGCGCAGTCAGGACA-1	0	0	0.998457	0	0	0.998457	0.998457	0	Baseline
0650201_TGGGAAGAGTGTGGCA-1	0	0	1.08472	0.502513	0	0	0	0	Baseline
0650201_TGGTTAGGTCTAGGTT-1	0	0	0	0.559627	0	0.559627	0	0	Baseline
0650201_TGTATTCGTCCTCCAT-1	0	0	0.825723	0	0	0	0	0	Baseline
0650201_TGTGTTTGTCTGGTCG-1	0	0.746981	1.16976	0	0	0.746981	0.746981	0.746981	Baseline
0650201_TGTGTTTGTTCCAACA-1	0	0	0.447033	0	0	0	0	0	Baseline
0650201_TTAACTCTCGGTGTCG-1	0	0	1.07036	1.07036	0	0	0	1.07036	Baseline
0650201_TTAGGACAGCAGACTG-1	0	0	0.247957	0.247957	0	0	0.247957	0	Baseline
0650201_TTAGGACCAATGGAGC-1	0	0	0.271859	0.271859	0	0	0.271859	0	Baseline
0650201_TTATGCTAGACCTTTG-1	0	0	0	2.51059	0	0	0	0	Baseline
0650201_TTATGCTAGGCTCTTA-1	0	0	0.966012	0.281781	0	0	0.281781	0	Baseline
0650201_TTATGCTCAATCTACG-1	0	0	0.415985	0	0	0.415985	0.415985	0	Baseline
0650201_TTCCCAGTCGCGTAGC-1	0	0	2.11617	0	0	0	0	0	Baseline
0650201_TTCGGTCGTCGAACAG-1	0	0	1.64425	0	0	0.872284	0.872284	0	Baseline
0650201_TTCTCAACAGATTGCT-1	0	0	1.63017	0	0	0	0	0	Baseline
0650201_TTCTCAACATTGCGGC-1	0	0	1.39449	1.00544	0	0.359962	0	0	Baseline
0650201_TTCTCCTAGTCGTTTG-1	0	0	0.940393	0.271703	0	0.271703	0	0	Baseline
0650201_TTCTTAGTCTCTAAGG-1	0	0	0.771524	0	0	0	0	0	Baseline
0650201_TTGACTTGTGCCTTGG-1	0	0	1.05818	0	0	0.81274	0	0	Baseline
0650201_TTGCCGTAGGTACTCT-1	0	0	1.1813	0	0	1.1813	0	0	Baseline
0650201_TTGTAGGCAGAGTGTG-1	0	0	0	0.673305	0	0	0	0	Baseline
0650201_TTGTAGGGTTTAAGCC-1	0	0	0.910155	0.402061	0	0	0	0	Baseline
0650201_TTTACTGCACTACAGT-1	0	0	0.375405	0.375405	0	0	0.375405	0	Baseline
0650201_TTTCCTCCAACCGCCA-1	0	0	0.60678	0.981716	0	0.60678	0	0.60678	Baseline
0650201_TTTCCTCCAGCCAGAA-1	0	0	2.24307	0	0	0	0	0	Baseline
0650201_TTTCCTCTCGATAGAA-1	0	0	0	0.526162	0	0	0.297295	0	Baseline
0650201_TTTGTCAAGTTGAGTA-1	0	0	0	0	0	0	0	0	Baseline
0650501_AAACGGGTCTGTCCGT-1	3.80864	1.14053	0.265484	1.46895	0.648248	1.03829	0.648248	0.795816	PostNI
0650501_AAAGTAGTCCCAAGTA-1	0	1.21828	0.784216	1.64237	0	0.46709	0.260572	0.46709	PostNI
0650501_AACCATGAGAGTGAGA-1	3.00083	0	2.35623	0	0	0	0	0	PostNI
0650501_AACCATGTCGAATGCT-1	4.04189	0	0	0.795683	0	0.474977	0	0	PostNI
0650501_AACTCAGTCCCTCAGT-1	3.35515	0	0	2.32401	0	0	0	0	PostNI
0650501_AAGGAGCCAAGCGATG-1	3.95539	0.947538	0.516926	1.576	0.203448	0.516926	0	0.372421	PostNI
0650501_AAGTCTGAGACCGGAT-1	2.73902	2.73902	0	2.73902	2.73902	0	0	0	PostNI
0650501_ACACCAAGTCTGCAAT-1	2.80069	0	0	2.80069	0	0	0	0	PostNI
0650501_ACACCCTGTGACAAAT-1	4.10187	0	0	0	0	0	0	0	PostNI
0650501_ACACCGGGTATAGGGC-1	0	0	2.84153	0	2.20509	0	0	0	PostNI
0650501_ACACTGAGTCACTGGC-1	3.83146	1.1471	1.1471	1.56042	0	0.960031	0	0.430001	PostNI
0650501_ACACTGAGTTGGTGGA-1	3.83567	0	0	1.75284	0	0	0	1.2195	PostNI
0650501_ACAGCCGTCCAAACAC-1	2.72492	0	0	0	0	0	0	2.09526	PostNI
0650501_ACAGCTACATGCTGGC-1	3.62446	1.17226	1.17226	1.33147	0.245813	0.872674	0	0.442967	PostNI
0650501_ACCAGTAGTCTTGCGG-1	3.56177	0.798563	0.927401	1.66359	0.266652	1.23683	0	0	PostNI
0650501_ACCCACTAGGGATGGG-1	0	1.09708	0.691999	1.78985	0	0	0	0	PostNI
0650501_ACCCACTCACCGTTGG-1	3.40633	2.74581	0	0	0	0	0	2.74581	PostNI
0650501_ACCGTAAAGACTGGGT-1	3.6035	1.03866	1.41811	1.28309	0	1.03866	0.231728	0.231728	PostNI
0650501_ACCTTTAGTCACTGGC-1	3.2605	0	0	2.60501	2.60501	0	0	0	PostNI
0650501_ACGAGGACAAGTCTGT-1	0	0	0	0	2.74309	0	0	0	PostNI
0650501_ACGATACTCATCGATG-1	3.00903	0	0	0	0	0	0	0	PostNI
0650501_ACGATGTAGATCCCGC-1	1.8631	0	1.8631	0	0	0	0	0	PostNI
0650501_ACGCCAGGTCCGAAGA-1	5.38688	0	1.09107	1.60038	0	1.60038	0	1.60038	PostNI
0650501_ACGCCAGGTGCAGGTA-1	3.67755	0.968296	0.282688	1.45089	0.502822	0.835845	0.282688	0.282688	PostNI
0650501_ACGCCGAAGAGACTAT-1	2.99517	0.433427	0.734802	1.56815	0.734802	0	0	1.31175	PostNI
0650501_ACGCCGAAGATCCCAT-1	0	0	0	2.82273	0	0	0	0	PostNI
0650501_ACGCCGACAAGGTTTC-1	4.98899	0.711792	0.417934	1.77982	0.417934	0.711792	0	0.417934	PostNI
0650501_ACGGCCAAGCTGTCTA-1	3.4005	0.872641	0.982778	1.25499	0	1.17222	0.245801	0.607553	PostNI
0650501_ACGTCAATCCTTGCCA-1	3.67789	1.32295	1.21224	1.21224	0.331818	1.42263	0	0	PostNI
0650501_ACTATCTAGCCAGTAG-1	4.46262	0	0	0	0	0	0	0	PostNI
0650501_AGAATAGAGTGTCTCA-1	3.52806	0	1.04259	0	0	0	0	0	PostNI
0650501_AGAGTGGCATTCCTGC-1	2.90696	0	0	0	0	0	0	2.90696	PostNI
0650501_AGATTGCCAATAGCAA-1	1.53937	0	1.53937	1.53937	0	1.53937	0	0	PostNI
0650501_AGATTGCCATACCATG-1	3.37206	1.19778	0.326033	1.91426	0.326033	1.07408	0.326033	0.326033	PostNI
0650501_AGCCTAATCAAACAAG-1	0	0.803196	0.932492	1.61067	0.268626	0.48016	0	0	PostNI
0650501_AGCGGTCGTCCCGACA-1	4.03782	1.33108	0	0	0	0.872365	0	1.33108	PostNI
0650501_AGCGTATAGACTGGGT-1	3.61576	2.73902	0	0	0	0	0	0	PostNI
0650501_AGCGTATAGCCCAACC-1	4.52179	0.956867	0.956867	1.22533	0	0.588766	0.789659	0.789659	PostNI
0650501_AGCGTATAGGAGCGTT-1	3.62545	1.1608	0.900839	1.77023	0	0.548603	0.680287	0.796631	PostNI
0650501_AGCGTCGGTAGGCTGA-1	0	0	0	0	0	0	0	0	PostNI
0650501_AGCTTGAGTTGGTTTG-1	5.26255	0	0	0.625221	0	0	0	0	PostNI
0650501_AGGCCACCACCAGTTA-1	3.07198	2.86035	0	0	0	1.63255	0	0	PostNI
0650501_AGGCCACCAGTGAGTG-1	0	0	0	2.85919	0	0	0	0	PostNI
0650501_AGGCCACGTAAACGCG-1	3.44225	0	0	2.78059	0	2.78059	0	2.78059	PostNI
0650501_AGGGAGTTCTCGCTTG-1	3.1017	1.1141	0.704784	1.76835	0	0.823852	0	0	PostNI
0650501_AGGGATGGTTAGATGA-1	3.46448	0	1.31688	0	1.03715	1.03715	0.647407	0	PostNI
0650501_AGGTCCGTCATTCACT-1	0.700426	0	0	1.80386	0	0	0	1.39719	PostNI
0650501_AGTGAGGTCTTTAGTC-1	3.01917	1.33026	0	1.33026	0.871718	0.871718	0	0.871718	PostNI
0650501_AGTGTCAAGAGCTGCA-1	4.47708	0.292487	0	1.11137	0	0.858246	0	0	PostNI
0650501_AGTGTCATCCACGACG-1	1.78382	0	0	1.78382	0	1.45901	0	0	PostNI
0650501_ATAACGCTCCCTCAGT-1	0.301595	1.50854	1.42747	1.89194	0	0.720782	0.720782	0.301595	PostNI
0650501_ATAAGAGGTACGACCC-1	3.63048	0	0	0	0	0	0	0	PostNI
0650501_ATAAGAGTCAGGCAAG-1	2.72992	1.39626	0	1.28253	0.625181	1.00692	0	0.360671	PostNI
0650501_ATAGACCAGTAGGTGC-1	2.42113	2.05912	0.355884	1.48603	0.825195	0.825195	0.355884	0	PostNI
0650501_ATAGACCTCTTCTGGC-1	5.08406	2.18856	0	1.09212	1.09212	0	0	0	PostNI
0650501_ATCATGGAGGCCCTTG-1	5.1098	1.50638	0.300873	1.33718	0.300873	1.13341	0.300873	0.719357	PostNI
0650501_ATCATGGGTAGCGTAG-1	0	0	0	0	0	0	0	0	PostNI
0650501_ATCCACCCACGTTGGC-1	3.45751	0	0	0	0	0	0	0	PostNI
0650501_ATCCACCCAGGGTACA-1	4.59309	0	0	0	0	0	0	0	PostNI
0650501_ATCTGCCGTCTCACCT-1	0	1.28492	0	1.28492	0	1.28492	0	0	PostNI
0650501_ATGCGATGTCCCTTGT-1	1.87308	0.945388	0.580486	1.21215	0	0.580486	0	0	PostNI
0650501_ATGGGAGGTAATAGCA-1	4.98786	0	0.644212	1.31196	0	0	0	1.03282	PostNI
0650501_ATTATCCAGTAGTGCG-1	2.1394	0	0	1.25223	0	0	1.25223	1.25223	PostNI
0650501_ATTATCCCATCCGCGA-1	1.34757	1.23582	1.10999	1.34757	0	1.10999	0	0.797779	PostNI
0650501_ATTCTACAGCTAAGAT-1	3.25842	1.89968	0	1.48393	0	0.759287	0	1.18586	PostNI
0650501_ATTTCTGAGCTGATAA-1	3.51215	0	0	0	0	0	0	0	PostNI
0650501_CAACCAAGTAAAGTCA-1	2.29884	0.955689	1.86277	1.4353	0	0.277702	0	0.673086	PostNI
0650501_CAACCAAGTTGCTCCT-1	4.58379	1.74216	0	0.852551	0	1.30596	0	0.514506	PostNI
0650501_CAAGAAATCACCCTCA-1	0.470988	0.917866	0.789889	1.13318	0.26297	0.470988	0	0.26297	PostNI
0650501_CAAGGCCCAGTATAAG-1	4.5332	0	0	0	0	1.25905	1.56509	0	PostNI
0650501_CACACAAGTAGCGATG-1	4.31594	1.03485	0.711462	1.12296	0.23051	0.711462	0.23051	0.83126	PostNI
0650501_CACACCTGTCATCGGC-1	0	1.14567	0.928937	1.60598	0	0.651851	0.267247	0	PostNI
0650501_CACTCCACAAGTTCTG-1	3.09191	0.759014	1.34558	1.60475	0.449855	0.449855	0.449855	0.759014	PostNI
0650501_CAGAATCAGACTAGAT-1	3.92261	0.966738	0.966738	1.59137	0.28207	1.08357	0	0.50183	PostNI
0650501_CAGAATCAGGAATTAC-1	0.774349	0.774349	0	1.20548	0	0.774349	0	1.20548	PostNI
0650501_CAGAGAGAGATCCCAT-1	0	0.72407	0	1.13963	0	0	0.72407	0.72407	PostNI
0650501_CAGAGAGGTTACCGAT-1	0.543212	0.893249	0.893249	1.85809	0.733468	0.543212	0.733468	0.733468	PostNI
0650501_CAGATCACATCCGCGA-1	4.52565	0.919295	1.03284	1.59322	0.263521	1.22731	0.471882	0.263521	PostNI
0650501_CAGCATAAGACCCACC-1	2.73631	0	0	3.39652	0	0	0	0	PostNI
0650501_CAGCCGACACGAAACG-1	0	1.4648	0	1.4648	0	1.4648	0	0	PostNI
0650501_CAGCTAAGTGGTGTAG-1	2.61	0	1.02957	1.42305	0.371539	0.854369	0	0.371539	PostNI
0650501_CAGCTGGTCTATCCTA-1	4.85965	1.68882	0	0	0	2.03072	0	1.16519	PostNI
0650501_CAGTAACAGTTGCAGG-1	2.83947	1.85143	0.92979	0.569277	0.569277	0.569277	0	0.569277	PostNI
0650501_CATATTCAGTGTCCCG-1	3.69175	1.1547	0.19664	1.08375	0.501938	1.22094	0.360895	0.360895	PostNI
0650501_CATATTCGTCTGCAAT-1	5.02267	0.738535	1.15868	0.861236	0	0.738535	0.598644	0.435951	PostNI
0650501_CATCCACCACGAAGCA-1	3.77329	0	0	0	0	0	0	0	PostNI
0650501_CATCGGGAGCTGAACG-1	2.19607	0.692498	1.6084	1.38532	1.09775	0	0	1.09775	PostNI
0650501_CATCGGGAGTTACGGG-1	4.8406	0	1.8654	1.8654	2.47797	0	0	0	PostNI
0650501_CATGACACAGCAGTTT-1	1.69605	0	0	2.29301	1.69605	0	0	1.69605	PostNI
0650501_CATTCGCGTAAACCTC-1	0.318727	0.916891	0.318727	1.55893	0	0.318727	0.318727	0	PostNI
0650501_CCAATCCCAACGCACC-1	3.46261	0.699686	0.924132	1.10732	0	1.26209	0.409829	0	PostNI
0650501_CCAATCCCACATTCGA-1	4.67225	0.709777	0	1.27644	0.709777	0.936214	0.416583	0	PostNI
0650501_CCAATCCTCGCCTGAG-1	0.9563	0.9563	1.43606	0	0	0.9563	1.43606	0.9563	PostNI
0650501_CCACCTAGTCTTGCGG-1	3.68406	1.83927	0	1.51027	0	1.01667	1.01667	1.51027	PostNI
0650501_CCACTACGTGTAAGTA-1	1.22014	1.75359	1.60531	1.88269	0.723277	0.844353	0.235305	0	PostNI
0650501_CCACTACTCAGTTGAC-1	3.1699	0	0	2.5179	0	0	0	0	PostNI
0650501_CCAGCGAGTGGTAACG-1	1.96296	1.1119	3.06345	1.62536	0.858696	0	0.518818	0	PostNI
0650501_CCAGCGATCGTCACGG-1	1.56352	0	2.14607	1.56352	0.920375	0.562535	0	0.562535	PostNI
0650501_CCCATACTCCGCGTTT-1	2.35537	2.35537	0	0	0	0	0	0	PostNI
0650501_CCGGGATAGTCTTGCA-1	3.64476	0	0	1.29812	0	1.84448	0	0	PostNI
0650501_CCGGGATTCCACGCAG-1	2.27383	0.546024	0.546024	1.15661	0	0.89721	0.89721	0.546024	PostNI
0650501_CCGTGGATCTCCAACC-1	4.02033	0	2.05923	0	0	0	0	0	PostNI
0650501_CCTACACGTCACACGC-1	4.42783	1.19349	1.19349	1.35409	0.765139	0.765139	0.454031	0.765139	PostNI
0650501_CCTACCATCACAACGT-1	3.42532	0	3.03599	2.38975	0	0	0	0	PostNI
0650501_CCTATTAAGTATTGGA-1	3.34587	0.978215	1.52519	1.52519	0.44034	0.745014	0.244214	0.244214	PostNI
0650501_CCTATTAGTCGTTGTA-1	1.54087	0	0.550275	1.36989	0.550275	0.550275	0.550275	0.550275	PostNI
0650501_CCTCAGTGTACGCACC-1	0	0.469434	0.787629	1.30722	0	0.91538	0.787629	0.262014	PostNI
0650501_CCTTACGAGTGACTCT-1	2.98553	0	0	0	0	0	0	0	PostNI
0650501_CCTTACGTCTCTGAGA-1	3.85011	0	0	0	0	0	0	0	PostNI
0650501_CCTTCCCAGCAGCGTA-1	1.6601	0	2.0001	1.6601	1.6601	0	1.14101	0	PostNI
0650501_CCTTCCCGTAATCGTC-1	0	0	0	0	0	0	2.96262	0	PostNI
0650501_CGAGAAGTCACGATGT-1	0	2.00787	0	0	0	0	0	0	PostNI
0650501_CGAGCACTCCAGTAGT-1	2.3086	1.27778	1.18328	1.51719	0.499056	0.962378	0	0.280342	PostNI
0650501_CGAGCACTCGCGTAGC-1	4.47448	1.41054	1.05044	1.61495	0	0.935737	0.269888	0.269888	PostNI
0650501_CGAGCCAAGCTGAAAT-1	3.05657	0	1.91501	1.91501	0	1.35931	0	0	PostNI
0650501_CGATGTAAGGCCCGTT-1	0	0	0.471826	1.86039	0	1.03274	0	1.38994	PostNI
0650501_CGATGTACAGCTGCAC-1	3.45909	0	0	0	0	1.96818	0	0	PostNI
0650501_CGCGTTTAGTGCGTGA-1	2.94539	0	0	0	0	0	0	0	PostNI
0650501_CGCGTTTTCTTCCTTC-1	1.46148	0.807428	0.603271	1.71461	0.346454	0.603271	0.346454	0.603271	PostNI
0650501_CGGACACGTCTTCAAG-1	1.901	1.06386	0.490119	1.42613	0.490119	0.490119	0.817585	0.490119	PostNI
0650501_CGGACGTGTAATCGTC-1	0.213987	1.83248	1.35152	1.5723	0	1.06776	0.539891	0.213987	PostNI
0650501_CGGACGTGTGACTACT-1	0	0	2.22177	2.22177	0	0	0	0	PostNI
0650501_CGGACTGAGGGAACGG-1	3.09352	1.04057	1.23579	1.23579	0.266309	1.04057	0.476406	0.476406	PostNI
0650501_CGGACTGTCGAGAACG-1	3.98167	0	0	0	0	0	0	0	PostNI
0650501_CGGGTCATCGACGGAA-1	3.82599	1.20641	0.576887	1.73747	0.775064	0.775064	0	0.576887	PostNI
0650501_CGGTTAATCCTGCCAT-1	4.60358	1.3726	0	1.28601	0.283139	0.969432	1.08645	0.283139	PostNI
0650501_CGTAGCGCAGGACCCT-1	3.61717	0	0	0	0	0	0	0	PostNI
0650501_CGTAGCGCATCTCGCT-1	3.38241	1.37175	0.968722	1.45141	0	0.503094	0	0.836234	PostNI
0650501_CGTAGGCAGAAGGGTA-1	2.72959	0	2.72959	2.72959	0	0	2.72959	0	PostNI
0650501_CGTCTACAGGTGTGGT-1	2.01561	0	0	1.28153	1.28153	0	0	0	PostNI
0650501_CGTCTACCACTCAGGC-1	4.30279	1.84723	0.944388	1.49441	0.664101	0.664101	0.273265	0.487657	PostNI
0650501_CGTCTACGTGGCGAAT-1	1.39089	1.39089	1.39089	1.70976	0	0.919966	0	0	PostNI
0650501_CGTTAGATCTACCTGC-1	4.41422	1.54966	0	1.88173	0	1.54966	0	0	PostNI
0650501_CGTTCTGGTCTCAACA-1	3.5667	1.00063	1.6677	2.06432	0	1.27536	0	0	PostNI
0650501_CGTTCTGGTCTCCATC-1	3.03891	1.0039	0.831465	1.49466	0.622968	0.35923	0.831465	0.35923	PostNI
0650501_CTAACTTGTCCATCCT-1	4.83417	1.07462	1.07462	1.70488	1.27308	1.81543	0	0	PostNI
0650501_CTACGTCGTTAAGGGC-1	2.19584	1.09757	0	1.60819	0	0	0.336027	0	PostNI
0650501_CTAGAGTCAGTCGTGC-1	0	2.89558	0	0	0	0	0	0	PostNI
0650501_CTAGAGTTCTTTCCTC-1	4.72154	1.08005	0.679255	0.54772	0	0.54772	0.396225	0.54772	PostNI
0650501_CTGATAGCATGACATC-1	4.48727	0	1.39384	0	0	1.39384	0	1.39384	PostNI
0650501_CTGCCTACAATTCCTT-1	4.59229	2.84993	2.84993	0	0	2.84993	0	0	PostNI
0650501_CTGCCTACACCAACCG-1	4.35383	0	0	0	0	0	0	0	PostNI
0650501_CTGCCTACATATACGC-1	5.26986	2.44656	0	1.50767	0	0	0	0	PostNI
0650501_CTGCGGAAGTGATCGG-1	2.73275	1.47759	0	1.80395	0.989983	0.612801	0	0	PostNI
0650501_CTGGTCTAGTTCGCAT-1	3.18704	1.63297	0	1.88963	0.318062	0.915429	0.559	0.559	PostNI
0650501_CTGGTCTTCCGGCACA-1	3.81071	0	0	0	0	2.75541	0	0	PostNI
0650501_CTTAACTAGTACGACG-1	3.13865	1.02247	0.885438	1.72778	0.304547	0.537675	0.304547	0.726598	PostNI
0650501_CTTAACTGTGTTTGGT-1	3.72889	1.84578	1.02162	1.33329	0.566374	0.819681	0.566374	0.226303	PostNI
0650501_CTTACCGGTTAGAACA-1	4.76696	1.45403	1.22542	1.9	0.504446	0.738811	0.197776	0.838171	PostNI
0650501_CTTGGCTGTCGCATCG-1	0.311597	1.36732	0.740418	1.16116	0.311597	0.740418	0.311597	0.901143	PostNI
0650501_GAAATGAGTATCAGTC-1	0	0.720909	0	1.42765	0	0.949513	0.424058	0	PostNI
0650501_GAACATCAGTTGAGAT-1	0	2.03111	0	2.65641	0	0	0	0	PostNI
0650501_GACCAATCAGGTGGAT-1	0	0	1.27629	1.58411	0	0	0	1.27629	PostNI
0650501_GACCTGGTCGGAATCT-1	0	0	0	0	0	2.18593	0	0	PostNI
0650501_GACGCGTTCCAGTAGT-1	4.33364	1.57473	1.24178	1.73166	0	0.599161	0.436357	0.436357	PostNI
0650501_GACGTGCAGCTTCGCG-1	0	0	0	0	0	0	0	0	PostNI
0650501_GACGTTACAAATACAG-1	3.52719	1.17924	0	1.38693	1.55882	0.916801	1.17924	0.55998	PostNI
0650501_GACTAACCACAGGAGT-1	1.64779	0	0.530188	1.50325	0	0	0	0.874845	PostNI
0650501_GACTACACATGTAGTC-1	3.20192	0.752754	0.445595	1.59533	0.445595	0	1.17732	0.445595	PostNI
0650501_GACTACAGTCTCCCTA-1	3.03704	1.51155	0.858297	1.15519	0.240455	0.858297	0.240455	0.240455	PostNI
0650501_GACTGCGAGGAGCGTT-1	0	0	0	0	0	0	0	0	PostNI
0650501_GACTGCGTCGCGCCAA-1	3.55893	1.21	0	0	0	1.21	0	0	PostNI
0650501_GAGCAGAGTACATCCA-1	4.50571	1.77217	0	2.01643	0	0	0.966173	0.966173	PostNI
0650501_GAGTCCGAGGAATTAC-1	3.48552	1.9362	0	2.55449	0	0	1.09107	1.09107	PostNI
0650501_GAGTCCGCACATTAGC-1	0	3.6154	0	0	0	0	0	0	PostNI
0650501_GATCAGTTCATAAAGG-1	3.07271	2.54723	0	0	0	0	0	0	PostNI
0650501_GATCGATCACGTCAGC-1	0.753111	0.753111	0.753111	1.88979	0	0	0	0	PostNI
0650501_GATCGTATCCCTCTTT-1	4.93144	0.600936	0.973672	1.11827	0.804571	1.11827	0.804571	0	PostNI
0650501_GATCGTATCTCGTTTA-1	1.86494	1.3536	0	1.42515	0	1.00166	0.252418	0.45379	PostNI
0650501_GATCTAGGTGTGGCTC-1	2.69081	0.399344	0.905245	1.85619	0	1.48974	0.399344	0	PostNI
0650501_GATGAAATCCCAGGTG-1	3.06927	0.565442	0.565442	1.56885	0	0.565442	0	0	PostNI
0650501_GATGAGGCATGGATGG-1	4.18707	0	2.84534	0	0	0	0	0	PostNI
0650501_GATTCAGAGTGGAGTC-1	4.39068	1.73835	0.485544	1.68183	0	0.485544	0.485544	0.661444	PostNI
0650501_GATTCAGGTCTCTCTG-1	1.16708	0.633946	1.60596	1.16708	0	1.01887	0.36639	0.633946	PostNI
0650501_GCAATCAAGGCGCTCT-1	4.08276	0	2.74581	0	0	2.74581	0	0	PostNI
0650501_GCACATAGTAAAGTCA-1	3.23498	0.425634	1.75355	1.65718	0.425634	0	0	0.72325	PostNI
0650501_GCACATAGTAAGAGAG-1	3.80453	0.578862	1.98404	1.59331	0.943132	0.578862	0.943132	1.20956	PostNI
0650501_GCACTCTGTGGTGTAG-1	3.6879	0	0	0	0	0	0	0	PostNI
0650501_GCATACAAGGTGATAT-1	0	2.05864	2.68584	0	0	0	0	2.05864	PostNI
0650501_GCATACACAACAACCT-1	0	0.354596	1.1404	1.73724	0.354596	0.615839	0.354596	0.354596	PostNI
0650501_GCATACATCTTTACAC-1	3.51663	1.88372	0.953081	1.22099	0.586032	0	0.586032	0.786304	PostNI
0650501_GCATGCGCACATCTTT-1	2.86009	1.04001	1.04001	1.86991	0	0.376592	0	0.863704	PostNI
0650501_GCATGCGGTGTGAATA-1	3.66611	0.743998	1.07588	1.5821	0	0.977009	0.243795	0.603359	PostNI
0650501_GCCAAATAGCTGCCCA-1	0	0	0	2.05553	0	0.563479	0.921695	0	PostNI
0650501_GCGAGAACATTGGCGC-1	1.77501	0	0.968296	0	0	0	0	0.968296	PostNI
0650501_GCGAGAAGTAATCACC-1	0	0	0	2.99992	0	0	0	0	PostNI
0650501_GCGCAACTCCCAGGTG-1	2.2547	0	0	0	2.2547	0	0	0	PostNI
0650501_GCGCAGTTCTTGTATC-1	3.81071	0	0	2.75541	0	0	0	0	PostNI
0650501_GCGGGTTAGTAGCGGT-1	0	0	0	0	0	0	0	0	PostNI
0650501_GCTCCTACACAGACTT-1	2.53788	0	0.665171	0.81526	0.81526	0.273792	0	0.945735	PostNI
0650501_GCTCCTAGTTAAGAAC-1	1.99987	2.14188	1.05739	1.18008	0	0.917522	0.319014	0.754859	PostNI
0650501_GCTGCAGGTTTGACAC-1	4.46828	0	0	0	0	0	0	0	PostNI
0650501_GCTGCGAAGAAAGTGG-1	2.71075	0.940032	0	1.97966	0	1.41588	0	0.940032	PostNI
0650501_GCTGCGAAGCTAGCCC-1	3.76049	0.911589	1.02458	0.467067	0.467067	1.02458	0.638144	0.638144	PostNI
0650501_GCTGCGAAGTTCGCAT-1	0	0	0	3.16771	0	0	2.5158	0	PostNI
0650501_GCTGCTTCACGACGAA-1	4.52672	1.3017	0.994223	1.63607	0.679519	0.3964	0.547946	0.217714	PostNI
0650501_GCTGCTTGTCGAACAG-1	2.98167	1.41588	0	1.97966	0	0	0	0	PostNI
0650501_GCTGCTTTCAAAGACA-1	2.67369	1.03795	0.739101	1.15943	0.310923	0.547756	0.310923	0.310923	PostNI
0650501_GCTGGGTAGGACCACA-1	2.89075	2.89075	3.55574	0	0	0	0	0	PostNI
0650501_GCTGGGTTCACAGGCC-1	3.40685	1.29522	1.29522	0	0	0	0	0	PostNI
0650501_GCTTCCAAGCAGATCG-1	3.19229	1.12632	1.12632	2.09021	0.348442	0.811185	0.606344	0.348442	PostNI
0650501_GGAAAGCCAGCCTGTG-1	5.48432	1.06604	0.668817	1.57022	0	1.06604	0	0	PostNI
0650501_GGACAAGAGCCATCGC-1	4.23681	0.835087	1.08435	1.28372	0	0.967466	0	0.502294	PostNI
0650501_GGACAAGAGTGCGTGA-1	2.18917	1.39851	1.0401	1.39851	0	0.797354	0.476129	0	PostNI
0650501_GGACATTAGGTAGCTG-1	2.95915	1.42359	1.25891	1.25891	0.488824	0.488824	0	1.06167	PostNI
0650501_GGACGTCAGGGAAACA-1	3.25112	0.800045	1.3238	1.66577	0.929029	0.477984	0	0	PostNI
0650501_GGAGCAATCTGGTTCC-1	4.62698	2.36448	0	0	0	0	0	1.76118	PostNI
0650501_GGATGTTCAGCTCGAC-1	0	1.00013	1.40941	2.29625	0.523219	1.00013	0.295446	0.295446	PostNI
0650501_GGCAATTTCTTGCAAG-1	0	0	1.61393	2.57013	0	0	0	0	PostNI
0650501_GGCCGATCATGGTCTA-1	5.09701	0	0	1.90254	0	0	0	0	PostNI
0650501_GGCGACTAGATCGGGT-1	3.99427	0	0	2.93183	0	0	0	0	PostNI
0650501_GGCGTGTCAGTAAGCG-1	3.26898	0	1.26086	1.26086	0	0.611294	0.987915	1.26086	PostNI
0650501_GGCTCGACAATGGAGC-1	1.90254	0	0	0	0	1.34845	0	1.34845	PostNI
0650501_GGCTCGATCTACTCAT-1	2.37062	1.07868	1.07868	1.2314	1.58548	1.07868	0.39555	0.39555	PostNI
0650501_GGCTGGTAGCGATTCT-1	3.00926	0.773814	0.459959	1.6269	0.459959	1.20478	0	0.773814	PostNI
0650501_GGCTGGTGTACTCGCG-1	2.90859	0	2.90859	0	0	0	0	2.90859	PostNI
0650501_GGGACCTGTACGAAAT-1	0.708074	0.934177	0.415441	2.27785	0	0.934177	0	0	PostNI
0650501_GGGATGACAGCTGTTA-1	3.80784	0	2.28346	0	0	0	0	0	PostNI
0650501_GGGTCTGGTTCAGGCC-1	2.74991	0	3.41057	0	0	0	0	0	PostNI
0650501_GGGTTGCGTTTGGGCC-1	4.43449	0.60374	0	1.36131	0.60374	0.60374	0.808002	0.346757	PostNI
0650501_GGTGAAGAGATGGGTC-1	1.67592	1.3599	1.67592	1.15432	1.3599	0.544621	0	0.895235	PostNI
0650501_GGTGCGTTCACCTTAT-1	2.53199	2.53199	1.58094	0	0	0	0	1.58094	PostNI
0650501_GGTGTTATCATTGCCC-1	0	1.5113	1.01752	1.29458	0	1.01752	1.01752	1.01752	PostNI
0650501_GTAACGTCATGCAATC-1	3.69171	0	0	0	0	0	0	0	PostNI
0650501_GTAACGTGTCTGCCAG-1	4.54124	0.886984	0.998186	1.09825	0.251194	0.618789	0.451788	0.761851	PostNI
0650501_GTACGTACAGTCGTGC-1	2.7751	1.02622	0.306088	1.25468	0	0.540115	0.306088	0.540115	PostNI
0650501_GTACTCCTCGTACCGG-1	0	1.24619	1.67427	1.24619	0.481977	0.805825	0	0.481977	PostNI
0650501_GTAGGCCAGGCTACGA-1	4.64076	0	0	2.89612	0	0	0	0	PostNI
0650501_GTATCTTAGTCCAGGA-1	0.523037	1.75958	0.523037	1.32138	0.523037	0.523037	0	1.32138	PostNI
0650501_GTATTCTGTCTCCACT-1	3.38049	2.46303	0.569377	1.40331	0.569377	0.92993	0	0.92993	PostNI
0650501_GTCACGGGTCACCTAA-1	0	1.60944	0	1.60944	0	0	0	0	PostNI
0650501_GTCATTTCATCCGGGT-1	4.91884	0.852281	0.852281	0.852281	0	0	0	0	PostNI
0650501_GTCCTCACAGGGAGAG-1	3.5857	1.13292	0	1.39628	0	0.969644	0.383707	0	PostNI
0650501_GTCCTCATCGCTAGCG-1	0	0	0	0	0	0	2.95915	0	PostNI
0650501_GTCGGGTCAGTCAGAG-1	0	0.684145	1.08659	1.49004	0	1.08659	0.684145	1.08659	PostNI
0650501_GTCGTAAAGAAGAAGC-1	0	1.69457	0	1.40532	0	0.861824	0	0.705869	PostNI
0650501_GTCGTAATCTATCCTA-1	3.72852	0	0	2.84764	0	0	0	0	PostNI
0650501_GTGCAGCAGCGTGTCC-1	0	0.690334	0.403591	1.4997	0	1.09486	1.09486	0.690334	PostNI
0650501_GTGCAGCCAAAGTGCG-1	4.32857	0	0	1.03078	0	0.642712	0	0.642712	PostNI
0650501_GTGCAGCCAAGCGTAG-1	3.36061	1.08615	0.969148	1.8812	0	0.836623	0.503365	0.283026	PostNI
0650501_GTGCATAAGTTATCGC-1	2.95396	2.95396	0	0	0	0	0	0	PostNI
0650501_GTGCGGTGTTCAACCA-1	3.59818	2.0614	0.939386	1.84033	0.27131	0.939386	0.27131	0.660131	PostNI
0650501_GTGTGCGGTCTTCAAG-1	0	0	0	0	0	0	0	2.20652	PostNI
0650501_GTGTGCGTCTTCGAGA-1	3.79567	0.270616	1.3342	0.937605	0.270616	1.05244	0.270616	0.483378	PostNI
0650501_GTGTTAGTCGAACGGA-1	4.75952	1.87495	0.89205	0.985872	0.542361	0.672988	0.215128	0.542361	PostNI
0650501_GTTCTCGAGGGAACGG-1	3.00538	0	0	0	0	0	0	0	PostNI
0650501_GTTCTCGCAGTCACTA-1	2.88993	1.83839	0.562584	0.757437	0.320343	0.562584	0.562584	0.562584	PostNI
0650501_GTTCTCGGTAGCTAAA-1	0	1.50248	0.716791	1.647	0	0.874275	0.529786	0.529786	PostNI
0650501_GTTCTCGTCAGCTGGC-1	0	0	0	2.89397	0	0	0	0	PostNI
0650501_GTTTCTAAGTGCTGCC-1	1.17458	1.63978	1.07064	1.69993	0.277283	0.954626	0.494135	0.277283	PostNI
0650501_GTTTCTATCACAACGT-1	3.98499	1.69988	0.639036	1.41859	0.369719	1.02579	0	0.369719	PostNI
0650501_TAAACCGTCCGTTGCT-1	5.21057	1.07783	0.327617	1.312	0	0.771483	0	0	PostNI
0650501_TAAGCGTGTTACGGAG-1	0	1.05497	0.915294	1.59553	0	0.445689	0.318001	0	PostNI
0650501_TAAGCGTTCTGTCCGT-1	2.97842	2.33489	0	0	0	0	0	0	PostNI
0650501_TAAGTGCCAACGATCT-1	4.58796	1.5341	0.794068	1.13837	0	0	0.473864	0.646728	PostNI
0650501_TACAGTGCACGTCAGC-1	0	0	0	2.74241	2.11169	0	0	0	PostNI
0650501_TACCTATAGATCTGAA-1	2.85569	0.537927	0	1.51782	0	1.14338	0.537927	0	PostNI
0650501_TACCTATAGTATGACA-1	1.66466	1.09833	1.27266	1.18929	0	0.998258	0.251219	0.618841	PostNI
0650501_TACCTATTCAGAGCTT-1	4.11129	1.04482	0.83999	1.28997	0.233703	0.83999	0	0.719339	PostNI
0650501_TACCTATTCATATCGG-1	3.27282	0.391348	1.07018	0.671896	0.890735	1.07018	0.890735	0.391348	PostNI
0650501_TACGGATGTGCTCTTC-1	0	0	0	0	0	0	0	0	PostNI
0650501_TACTCGCAGGTGATTA-1	4.02591	0	0	2.18173	0	0	2.18173	0	PostNI
0650501_TACTCGCCAACTGCTA-1	0	0	0	0	0	0	0	0	PostNI
0650501_TACTTGTCAGAGTGTG-1	2.33658	0	0	0	0	0	0	0	PostNI
0650501_TAGACCAGTGGTTTCA-1	0	0	2.57255	2.57255	0	0	0	0	PostNI
0650501_TAGGCATGTAAGGATT-1	0	0.776213	0.776213	1.73922	0.776213	1.2079	0	0	PostNI
0650501_TAGGCATGTAGAAGGA-1	0.64559	1.99467	0.64559	1.31408	0.64559	0	0	0.64559	PostNI
0650501_TAGTTGGGTAGCGTAG-1	0.9478	0.9478	0	1.99063	0	1.42553	0	0.9478	PostNI
0650501_TATGCCCAGATGAGAG-1	4.13515	1.48537	0.878314	1.8912	0.471833	0.695586	0.337867	0.337867	PostNI
0650501_TATTACCAGCTCTCGG-1	0.623731	0	1.00494	0.623731	1.00494	1.00494	0	0	PostNI
0650501_TATTACCTCAAGCCTA-1	0	0.490856	0.490856	0.490856	0.490856	1.0651	0.490856	0	PostNI
0650501_TCAATCTAGAACTGTA-1	3.27385	0	0	0	0	0	0	0	PostNI
0650501_TCAATCTCAAAGCAAT-1	3.69146	1.5354	1.6349	0.993305	0	0.899049	0.217429	0.217429	PostNI
0650501_TCAGATGAGGGAACGG-1	3.72899	2.01516	0	0.965267	0	1.44715	0	0	PostNI
0650501_TCAGCTCGTCTTGCGG-1	0	0	0	0	0	0	0	0	PostNI
0650501_TCAGCTCTCGCGATCG-1	2.63452	0	0	0	0	2.63452	2.63452	0	PostNI
0650501_TCAGGATGTCACCTAA-1	3.53844	0	0.238593	1.37727	0.238593	0.431083	0	0	PostNI
0650501_TCAGGATGTCCGCTGA-1	0	2.27402	0	0	0	0	0	0	PostNI
0650501_TCGGTAAGTCAATACC-1	0	0	0	0	0	0	0	0	PostNI
0650501_TCGTACCAGTGAAGTT-1	4.1073	0.969971	0	1.77726	0.59825	1.24034	0.969971	0	PostNI
0650501_TCGTACCCAATGGAAT-1	4.88904	1.24077	1.04511	1.47708	0.267953	0.930757	0	0.267953	PostNI
0650501_TCGTAGAGTATAATGG-1	3.20842	0	2.11681	1.86848	1.03892	0	1.03892	0	PostNI
0650501_TCGTAGATCTCTAAGG-1	3.03694	0	0	0	3.7058	0	0	3.03694	PostNI
0650501_TCTCATATCTAAGCCA-1	2.36436	1.76106	1.63515	1.63515	0	1.12009	0.523766	0	PostNI
0650501_TCTCTAAAGTGTACTC-1	4.36335	0	0	0	0	0	0	0	PostNI
0650501_TCTGAGATCAGCAACT-1	0	0	0	0	0	0	0	0	PostNI
0650501_TCTGGAATCCCGGATG-1	4.42211	1.73168	0.305796	1.52105	0	1.02551	0.539652	0.888229	PostNI
0650501_TCTTCGGTCCGTCATC-1	4.1645	0.9811	0.510999	1.0989	0	0.9811	0.847546	0	PostNI
0650501_TCTTTCCTCCTTGCCA-1	3.91707	1.50809	0.494484	0.494484	0.2775	1.26937	0.672678	0.955177	PostNI
0650501_TGAAAGAGTTACTGAC-1	4.74375	0.7562	0.991491	1.34167	0.447939	0.88075	0.248844	0.248844	PostNI
0650501_TGACTAGGTGCTAGCC-1	1.20156	0	0	1.5014	0	0	0	1.20156	PostNI
0650501_TGACTTTAGGCAGGTT-1	3.20591	1.28948	0	0	0	1.28948	0	0	PostNI
0650501_TGACTTTGTGTAACGG-1	3.78283	0.698312	0.408911	1.5121	0	0.922485	0	0	PostNI
0650501_TGACTTTTCATGTCCC-1	0	0	0	1.69008	0	0	1.16625	1.16625	PostNI
0650501_TGAGCATGTGGCTCCA-1	3.7524	2.43412	0	0	0	0	0	0	PostNI
0650501_TGAGCCGGTCGCTTCT-1	4.86434	0.361779	0.626881	1.67874	0.626881	1.1567	0.361779	0.361779	PostNI
0650501_TGATTTCAGGCGTACA-1	0	0	0	0	0	0	0	0	PostNI
0650501_TGATTTCCAATCCAAC-1	0	1.80426	2.1533	1.26349	0	0	0	0	PostNI
0650501_TGATTTCCAGTAAGCG-1	0.424323	0.842165	0.583797	1.29275	0.583797	1.0473	0	0.424323	PostNI
0650501_TGATTTCTCGGCTTGG-1	3.6656	1.60413	1.29445	1.46123	0.286025	0.508173	0.68983	0.286025	PostNI
0650501_TGCCAAAAGCGAGAAA-1	4.42949	0.758682	0	1.18507	0	0.758682	0	1.18507	PostNI
0650501_TGCCCATAGATGGGTC-1	3.03996	1.09542	0.952567	0.335106	0	0.952567	0.335106	0.785848	PostNI
0650501_TGCCCATTCGCCTGAG-1	4.10557	0.895466	1.00729	1.3602	0	1.19923	0.254406	0.457039	PostNI
0650501_TGCCCTAAGTTAACGA-1	5.64168	0.849207	1.30171	0.849207	0	0.849207	0	0	PostNI
0650501_TGCCCTACAGTCACTA-1	3.71611	0	0	1.65278	0	0.532733	0	0	PostNI
0650501_TGCCCTAGTTGGTGGA-1	2.86048	1.14263	1.32042	1.96009	0.797505	1.47132	0	0.797505	PostNI
0650501_TGCGGGTGTCATATGC-1	3.93492	0.523009	0.523009	1.2252	0.523009	1.40902	0.295314	0.295314	PostNI
0650501_TGCTACCAGCCCGAAA-1	0	0	0	0	0	0	0	0	PostNI
0650501_TGCTACCTCAACGGGA-1	2.74718	0	0	2.74718	0	0	0	0	PostNI
0650501_TGCTACCTCATCTGCC-1	3.7739	1.43126	0.456731	1.43126	1.00676	0.769094	0.254218	1.1073	PostNI
0650501_TGCTGCTTCGCGTAGC-1	3.23495	1.96028	0	2.58041	0	0	0	0	PostNI
0650501_TGGACGCTCTGCAAGT-1	5.17702	1.26605	0.821276	0.992461	0.614608	0.353797	0	0.821276	PostNI
0650501_TGGCCAGAGACTAGAT-1	3.14038	1.71126	1.09342	1.09342	0.249587	0.757989	0.249587	0.615448	PostNI
0650501_TGGCCAGGTTGGTAAA-1	2.57199	0	0	2.57199	0	2.57199	0	0	PostNI
0650501_TGGCGCAAGCAGACTG-1	3.54547	0	0	2.04526	0.610524	0	0.610524	0	PostNI
0650501_TGGCGCAGTATATGGA-1	2.81385	0	0	0	0	0	0	0	PostNI
0650501_TGGGAAGAGTGGTCCC-1	2.39579	1.14355	0.304772	1.02302	0.304772	1.14355	0.304772	0	PostNI
0650501_TGGGAAGCAAATTGCC-1	1.53674	0.795916	1.0384	0.795916	0.475138	0.795916	0	0.475138	PostNI
0650501_TGGGAAGCATTAGCCA-1	1.1767	0	1.70244	1.1767	0	1.1767	1.1767	0	PostNI
0650501_TGGTTCCCAGCGATCC-1	2.69202	0	0	1.72047	0	0	0	1.72047	PostNI
0650501_TGGTTCCTCGACGGAA-1	0	0	2.10977	0	0	0	0	0	PostNI
0650501_TGTCCCAGTCATACTG-1	0	2.78486	0	0	0	0	0	0	PostNI
0650501_TGTGGTAGTAGCCTAT-1	4.60344	1.97949	0.915242	0.809959	0	0.558867	0.222794	0.404883	PostNI
0650501_TGTGGTATCTACTTAC-1	1.30641	1.30641	1.30641	0.852899	0	0	0	0	PostNI
0650501_TGTGTTTCATGACGGA-1	1.99303	1.03346	0	1.70963	0	0	0.644685	0	PostNI
0650501_TTCCCAGGTAAACACA-1	2.28902	0	0	0	0	2.28902	0	0	PostNI
0650501_TTCCCAGGTTCCACAA-1	3.3591	0.782286	0.978721	1.06414	0.212926	0.667405	0.388377	0	PostNI
0650501_TTCGAAGTCGAATGCT-1	0	0	0	0	1.01588	1.01588	0	1.83823	PostNI
0650501_TTCGGTCAGCACGCCT-1	3.79814	0	0	1.19261	0	0.764464	1.00128	0.45357	PostNI
0650501_TTGAACGTCAGTTGAC-1	3.81148	0.735877	1.03396	1.74251	0	1.36085	0.309275	0.545154	PostNI
0650501_TTGACTTTCGGTCTAA-1	2.79202	0	0	0	0	0	0	0	PostNI
0650501_TTGCCGTAGTATTGGA-1	2.75174	1.94854	0.918132	1.18078	0	0	0.319291	0.755397	PostNI
0650501_TTGCCGTTCGCGTAGC-1	4.51035	1.36623	0	1.20491	0	1.01245	0	0	PostNI
0650501_TTGGAACGTCTTGTCC-1	4.56683	0	0	0	0	0	0	2.68139	PostNI
0650501_TTTGGTTCACTTAACG-1	3.82988	0	0.642456	1.98897	0	0	0	0	PostNI
0650501_TTTGGTTGTTAGGGTG-1	4.35724	1.27202	1.81419	1.27202	0	0	0	0	PostNI
0650501_TTTGGTTTCGAATGCT-1	3.50989	0	0	0	0.879891	1.65478	0	0.879891	PostNI
0650501_TTTGTCAGTAGTACCT-1	0	2.74718	0	0	0	0	0	2.74718	PostNI
0650801_AAACCTGTCGTGACAT-1	0	0	0.251639	0.99945	0	0.888161	0	0.251639	Baseline
0650801_AAACGGGGTATGCTTG-1	0	0	0	1.54981	0	2.49582	0	0	Baseline
0650801_AAACGGGGTCGCGGTT-1	0	0	0	0.865593	0.295727	1.81833	0.523667	0.295727	Baseline
0650801_AAAGATGTCGAGGTAG-1	0.261773	0.261773	1.45665	1.02797	0.640639	0.787058	0.261773	1.12966	Baseline
0650801_AAAGCAAGTGTCAATC-1	1.84493	0	0	0	0	0	0	0	Baseline
0650801_AAAGCAATCGCCATAA-1	0	0	0	0	0	2.27246	0	0	Baseline
0650801_AAATGCCAGTGCGTGA-1	0	0	1.10844	1.10844	0	0	0	0	Baseline
0650801_AAATGCCTCCTGCTTG-1	2.67156	0	0	1.52388	1.52388	0	0	0	Baseline
0650801_AACACGTGTCTGATCA-1	0	0	1.09668	1.09668	0.6917	0	0	1.09668	Baseline
0650801_AACCATGAGTGTACGG-1	0	0	0	0.766309	0.766309	0	0	1.19502	Baseline
0650801_AACCATGCAATGTTGC-1	0	0	0	0	0	0	0	0	Baseline
0650801_AACGTTGGTCACCCAG-1	0.284819	0.506241	0.687414	1.53142	0.973657	0.840742	0.284819	0.840742	Baseline
0650801_AACTCCCGTTCCCGAG-1	0	0	0	2.99811	0	0	0	0	Baseline
0650801_AACTGGTGTCGCATAT-1	0.524553	0	1.49257	1.12139	0	0.524553	0.524553	0	Baseline
0650801_AACTTTCTCTTCAACT-1	0.838407	0	0	0	0	0	0	0	Baseline
0650801_AAGACCTGTCAATGTC-1	0	0	2.53484	0	0	0	0	0	Baseline
0650801_AAGACCTGTCCAAGTT-1	0	0	0	2.60966	0	0	0	0	Baseline
0650801_AAGGAGCTCAAACCAC-1	2.20199	0.613364	0	1.7328	0.819757	0.990754	0.35299	0	Baseline
0650801_AAGGAGCTCCGTCATC-1	0	0	0.294281	0.521363	0.294281	0.706302	0.294281	0.521363	Baseline
0650801_AATCCAGTCCTGCTTG-1	1.42709	1.13496	0.423803	1.13496	1.42709	0.423803	0.423803	0.423803	Baseline
0650801_AATCGGTCAACACCCG-1	0	0	0	0	0	1.17593	0	1.17593	Baseline
0650801_ACACCCTCAAGTACCT-1	0	0	0	1.87562	0	1.87562	0	0	Baseline
0650801_ACACCGGAGGGCTCTC-1	0	0	0	2.02366	0	0	0	0	Baseline
0650801_ACACTGATCGTGGACC-1	0	0	0	2.95224	0	0	0	0	Baseline
0650801_ACATACGCATCTCGCT-1	3.11994	1.22525	0.588713	0.956793	0	1.6111	0.956793	0.588713	Baseline
0650801_ACGAGCCCACCGCTAG-1	0	0	1.01712	0.904631	0.777864	0.257896	0.462732	0.462732	Baseline
0650801_ACGAGCCCATATGAGA-1	0	0	0	0	0	0	0	0	Baseline
0650801_ACGATACCAGATGGGT-1	0	1.25176	0.915452	1.79059	0	0.692448	0	0	Baseline
0650801_ACGATGTGTATTAGCC-1	0	0	0	0	1.87165	1.32163	0	0	Baseline
0650801_ACGCAGCTCGCGATCG-1	0	0.748797	0.315894	1.17214	0	0.748797	0.315894	0.315894	Baseline
0650801_ACTATCTCACGGCTAC-1	0	0	1.2743	0.999703	0	0	0.619898	0	Baseline
0650801_ACTGAGTAGGCGCTCT-1	0	0.351336	1.2601	1.65051	0	1.13296	0.610813	1.37289	Baseline
0650801_ACTGAGTCACAGGAGT-1	0	0	0.820824	1.73437	0.353557	0.991953	0	0.353557	Baseline
0650801_ACTGAGTCACCAGTTA-1	0	0	1.41709	1.33831	1.15926	0.271941	0.48552	1.05607	Baseline
0650801_ACTGCTCTCGGCTACG-1	2.83623	0	0	0	0	0	0	0	Baseline
0650801_ACTGTCCAGCATGGCA-1	0	0	0	0	0	0	0	0	Baseline
0650801_ACTTACTGTCATCGGC-1	0	0.374807	0	1.53422	0	0.860411	0.374807	0	Baseline
0650801_AGAATAGAGATGTGGC-1	0	0	0	0.607388	0.245722	0.982551	0.245722	0.442817	Baseline
0650801_AGACGTTCAGTCAGAG-1	0	1.16717	0	1.69116	1.16717	1.16717	0	1.69116	Baseline
0650801_AGAGCTTGTCGAGATG-1	0	0	0	1.51289	2.45268	0	0	0	Baseline
0650801_AGATCTGGTAATAGCA-1	0	1.88535	1.05183	1.55303	1.05183	1.05183	0	1.55303	Baseline
0650801_AGCAGCCGTACTCGCG-1	0	0	1.64135	0.940317	1.2813	0.940317	0.418884	0.713209	Baseline
0650801_AGCGGTCCAAGACGTG-1	0	0.530447	0.530447	0.530447	0.530447	0	0.875212	0	Baseline
0650801_AGGCCGTCAATCCAAC-1	0	0	0	0	0	1.52318	0	1.52318	Baseline
0650801_AGGGTGATCGATCCCT-1	0	0	1.00771	0.769902	0	0.769902	0	1.00771	Baseline
0650801_AGGTCCGGTCGAAAGC-1	0	0	0	2.00231	0	0	0	0	Baseline
0650801_AGTCTTTCAGCCTTTC-1	0	0	0	0.990621	2.24755	0.990621	0	0.990621	Baseline
0650801_AGTCTTTCATGCCACG-1	0	0	1.18477	0.859494	0.37431	1.18477	0.646043	0.859494	Baseline
0650801_AGTTGGTCACAAGCCC-1	0	0	0.759347	1.18594	0	0	0	0	Baseline
0650801_ATAACGCAGGCGACAT-1	0	0	0	0	2.94881	0	0	0	Baseline
0650801_ATAGACCCACGGTTTA-1	0	0	0	0	0	0	0	0	Baseline
0650801_ATCATGGCAATCTGCA-1	0	0	0	0.514208	0	0.852127	0	0	Baseline
0650801_ATGAGGGTCAGCGACC-1	0	0.304941	0	1.72901	0.727371	0.538298	0.538298	0.538298	Baseline
0650801_ATGAGGGTCTGTTGAG-1	0	0	0	0	0	0	0	0	Baseline
0650801_ATGCGATGTAAGGGAA-1	0	0.930348	0.930348	1.40383	0	0.930348	0	0.930348	Baseline
0650801_ATGGGAGAGCGTTTAC-1	0	0.629286	0	1.16023	0.839153	0.629286	0.629286	0.629286	Baseline
0650801_ATGGGAGGTTTGTGTG-1	0	0.651279	0	0.928214	0.266967	1.04239	0.477473	0.651279	Baseline
0650801_ATTACTCGTGGAAAGA-1	0	0.745988	1.98536	1.98536	0.55332	0.55332	0	0.314452	Baseline
0650801_ATTACTCGTGTGGTTT-1	0	1.81945	1.74022	1.34003	1.56001	0.879451	0.662542	0.879451	Baseline
0650801_ATTACTCTCTTACCTA-1	0	0	0	1.74881	0.782505	0	0.782505	0.782505	Baseline
0650801_ATTATCCCATGCCCGA-1	0	1.0422	1.63506	2.00473	0.65114	0.377657	0	1.0422	Baseline
0650801_ATTGGTGTCCAAACTG-1	0	0	0	1.12912	0	1.33252	0	0	Baseline
0650801_ATTTCTGTCGGCATCG-1	0	0.287316	0.692415	0.979914	0.287316	0.287316	0.287316	0.51024	Baseline
0650801_CAACCAAAGTATCGAA-1	0.305175	0	0.305175	1.59442	0	0.305175	0.305175	0.305175	Baseline
0650801_CAACCAACAAACCCAT-1	0	0	0.949497	0.949497	0.583447	0.583447	0	0.583447	Baseline
0650801_CAACCTCCATCCAACA-1	0.577555	0.329907	0.577555	1.41748	1.08323	0.329907	0.329907	0.577555	Baseline
0650801_CAACCTCCATGTTCCC-1	0	1.8535	0	0	1.8535	0	0	0	Baseline
0650801_CAACTAGTCAGCGATT-1	0	1.0945	0	1.69969	1.24835	0	0.403409	0.403409	Baseline
0650801_CAACTAGTCGTCCAGG-1	0	0	1.10731	1.47637	0.516053	0.290952	0.290952	0.290952	Baseline
0650801_CACAAACTCTCTAGGA-1	0	0	0	0	0	0	0	0	Baseline
0650801_CACACTCTCTGGTATG-1	0	0	2.87799	0	0	0	0	0	Baseline
0650801_CACAGGCAGAATGTTG-1	0	0	0	2.36056	0	0	0	0	Baseline
0650801_CACAGGCCATGCCCGA-1	0	0.323226	0.92676	1.30048	0.567105	1.48935	0.92676	0.92676	Baseline
0650801_CACATAGTCATCGCTC-1	0	0	0	0	2.33764	1.73666	0	0	Baseline
0650801_CACATTTCACTGAAGG-1	0	0	0	0	0	0	0	0	Baseline
0650801_CACATTTCAGCCACCA-1	1.96828	1.17539	0.751272	1.70088	1.17539	0.444588	0	0.985646	Baseline
0650801_CAGAGAGAGATTACCC-1	0	0.579017	1.51056	1.5936	0.330843	0.330843	0	1.32042	Baseline
0650801_CAGATCAGTAAAGTCA-1	0	0	0.499158	1.07909	1.44378	0	0	0.499158	Baseline
0650801_CAGCTGGAGGATCGCA-1	0	0	0.46158	1.83724	0	0.776181	0.776181	0	Baseline
0650801_CAGGTGCTCTTTCCTC-1	0	1.55157	0	1.55157	1.55157	1.55157	1.55157	0	Baseline
0650801_CAGTCCTAGGGCATGT-1	0	0	0	0	0	0	0	0	Baseline
0650801_CATATGGAGTGAAGTT-1	0	0	0	0.987439	1.80056	0.987439	0	0.987439	Baseline
0650801_CATATGGGTAGCGTAG-1	0	0	1.42772	1.06523	0	0	0	0.490929	Baseline
0650801_CATATTCCAAGTAATG-1	0	0	1.34788	0.667705	0	1.06454	0	0	Baseline
0650801_CATATTCTCCACGAAT-1	0	0.242991	0.97469	1.24574	0.438329	0.438329	0.242991	0.601675	Baseline
0650801_CATCAAGAGGCCCTTG-1	3.86715	0.691079	0	1.50086	0	0.404087	0	0.404087	Baseline
0650801_CATCAAGCAGCTGCAC-1	0	0	0.919535	1.63848	0	0.31993	0.31993	0	Baseline
0650801_CATCCACCATTCGACA-1	0	0	0	2.57244	0	1.22951	0	0	Baseline
0650801_CATCCACGTAAGTAGT-1	0	0.711014	0	1.12236	1.41298	1.63787	1.41298	0	Baseline
0650801_CATCGGGGTAGTACCT-1	0	0	0	0	0	0	0	0	Baseline
0650801_CATCGGGTCCTACAGA-1	0	0	0	0	0	0	0	0	Baseline
0650801_CATGCCTGTCATGCCG-1	0	0	0	0.884706	1.34666	0	0.884706	0	Baseline
0650801_CATTATCTCAGTTGAC-1	1.19986	0	0	1.72976	1.19986	0	0	0	Baseline
0650801_CATTCGCCAGGAATCG-1	0	1.05451	0	1.88884	1.55627	1.05451	1.05451	1.55627	Baseline
0650801_CCATGTCGTGAAGGCT-1	0	0	0	1.29129	0.841024	1.29129	0	0	Baseline
0650801_CCATGTCTCTGGTTCC-1	0	0.410768	1.88521	1.51641	0	1.26409	0	0.925815	Baseline
0650801_CCCAGTTCACGCCAGT-1	0	0	0.819284	0.819284	0.819284	0	0	0	Baseline
0650801_CCGGTAGAGCGCCTTG-1	0	0.940032	0	1.41588	0	0.940032	0	0	Baseline
0650801_CCGTACTGTAATAGCA-1	0	1.02188	0.636156	1.02188	0.636156	0	0.636156	0.636156	Baseline
0650801_CCTACACAGTGTCTCA-1	1.43015	1.29457	0.425193	1.43015	1.29457	0.722595	0	0	Baseline
0650801_CCTACCAGTGATAAGT-1	0	0.408268	1.10421	1.10421	1.25876	0.92133	0.92133	0.408268	Baseline
0650801_CCTCAGTAGATGCGAC-1	0	0	0.726488	1.14282	1.4359	0	1.14282	0.726488	Baseline
0650801_CCTTACGGTCATGCCG-1	0	0	0.376549	0.649454	1.71784	0.649454	0	0.649454	Baseline
0650801_CGAACATAGTGAACGC-1	0	0	0	3.53828	0	0	0	0	Baseline
0650801_CGAACATAGTGCCATT-1	0	0	0	0	0	1.89891	0	0	Baseline
0650801_CGAACATGTCTAGTCA-1	0	1.49563	1.27999	1.39361	1.15179	0.62355	1.0047	0.832173	Baseline
0650801_CGAACATTCTCACATT-1	0	0	0	3.55739	0	0	0	0	Baseline
0650801_CGAATGTGTTGGGACA-1	0	0	0.230441	1.779	0.230441	1.27858	0.230441	0.711291	Baseline
0650801_CGAATGTTCCCGGATG-1	0	0	2.9352	0	0	0	0	0	Baseline
0650801_CGAGAAGCAAGGTGTG-1	0	1.30887	0	2.20892	0	0	0	1.85691	Baseline
0650801_CGAGAAGGTCGCTTCT-1	0	0	2.21302	2.84993	0	0	0	0	Baseline
0650801_CGAGCACCACCAGGTC-1	0	0	0	0	0	0	0	0	Baseline
0650801_CGAGCCAGTCGGCATC-1	4.00694	0.474059	0	2.1136	0.794351	0.794351	0.474059	1.03656	Baseline
0650801_CGCGTTTGTTGGGACA-1	0	0.46659	0.910824	1.64129	0.46659	1.30168	0	0.63754	Baseline
0650801_CGCTGGACAGGTGCCT-1	0	0.647472	1.62888	1.71443	1.62888	0.861225	0	1.4321	Baseline
0650801_CGCTTCAAGCCACGTC-1	0	0.61867	0.356435	0.826229	0.356435	0.826229	0	0.61867	Baseline
0650801_CGGAGTCGTATATGGA-1	0	0	0	0	0	0	0	0	Baseline
0650801_CGGCTAGAGGCTCAGA-1	0	0	0	0	0	0	0	0	Baseline
0650801_CGGCTAGTCACCCTCA-1	0	0.62349	0.25346	1.67281	0.62349	1.35706	0.62349	0.767281	Baseline
0650801_CGGGTCACAGTCAGAG-1	0	2.64539	0	0	0	0	0	2.64539	Baseline
0650801_CGTAGCGCATTGGCGC-1	0	0	0	2.22295	0	0	0.973391	0	Baseline
0650801_CGTAGCGTCTACTCAT-1	0	0	0	2.1741	0	0	0	0	Baseline
0650801_CGTAGGCCAATGACCT-1	0	0	0	2.17077	1.34121	0.880386	0.534102	1.34121	Baseline
0650801_CGTCAGGTCTGAAAGA-1	0	0.311842	1.36801	1.68478	0	0.740896	0	1.16178	Baseline
0650801_CGTGAGCGTCCGAACC-1	0	0.79769	0	0.79769	1.23571	0.79769	0.79769	0	Baseline
0650801_CGTGAGCTCTACCTGC-1	0	0	0.855612	1.85806	1.30985	0	0	0.855612	Baseline
0650801_CGTTAGAAGTACACCT-1	3.64792	0.848239	0.636764	1.41494	0.636764	0.848239	0.368231	0.368231	Baseline
0650801_CGTTAGATCAGTTTGG-1	0	0	0.734125	1.67422	0	0	0.734125	0.734125	Baseline
0650801_CGTTCTGTCAACTCTT-1	0	0	0	0	0	2.50438	0	0	Baseline
0650801_CTAAGACCAGTGGAGT-1	0	1.30049	0	1.37823	0.259891	0.465981	0	0.465981	Baseline
0650801_CTAAGACTCATCTGCC-1	0	0	0.960761	0	0.960761	0.960761	0	0	Baseline
0650801_CTACACCCAATAGCAA-1	0	0	0	1.48225	0.679171	0.899496	0	0	Baseline
0650801_CTACATTGTCTCTCGT-1	0	0	0.710803	1.12208	0	0.710803	1.12208	0.710803	Baseline
0650801_CTAGCCTAGCGATCCC-1	0	0	0	2.79202	0	2.15836	0	0	Baseline
0650801_CTCCTAGAGTTGTCGT-1	0	0.538343	0	1.66373	0.88638	0.88638	0	0	Baseline
0650801_CTCGAAAAGTGTACTC-1	0	0	1.40418	1.40418	0	0	0	1.96633	Baseline
0650801_CTCGAGGCAAGCGATG-1	0	0.374154	0.645806	1.42943	0	1.03498	0	0	Baseline
0650801_CTCGAGGCATGTTCCC-1	0	0	0.679051	1.58679	1.36508	1.07977	0.679051	0.679051	Baseline
0650801_CTCGGAGTCAGGCAAG-1	0	0	0	0	0	0	0	0	Baseline
0650801_CTCGTACAGACAATAC-1	0	0	0.600285	1.78101	1.24355	0	0	0	Baseline
0650801_CTCGTACCAGATCTGT-1	1.12559	0	0	0	0	0	0	1.64172	Baseline
0650801_CTCGTCATCTGCAGTA-1	0	0	1.6914	1.93192	1.37406	0.906518	1.6914	0.906518	Baseline
0650801_CTGATCCAGGGATACC-1	0	0.793719	1.13793	1.23058	0.922078	1.13793	0.473624	0.646425	Baseline
0650801_CTGATCCAGTGCTGCC-1	1.48034	0	0	0	0	0	0	1.48034	Baseline
0650801_CTGCCTAAGCGTCAAG-1	0	1.34152	0.663522	1.56161	0.663522	1.56161	0	0.663522	Baseline
0650801_CTTAGGACACCATCCT-1	0	0.306608	1.02749	1.66878	0.306608	0.306608	0	0.306608	Baseline
0650801_GAAACTCCAGGGTACA-1	1.14732	1.56067	0.96023	1.30486	0.729896	0.430114	0.729896	0.430114	Baseline
0650801_GAAATGACAATGGAAT-1	0	0	0	1.03282	0	1.03282	0	0	Baseline
0650801_GAAATGACACTCGACG-1	0	0.462362	0.632192	1.20934	0.777323	1.01648	0.904036	0	Baseline
0650801_GAACGGATCCAAATGC-1	0	0	0	0	0	0	0	0	Baseline
0650801_GAATAAGGTCTTGATG-1	0	0.442091	0	1.46689	0	0.442091	0.442091	0.442091	Baseline
0650801_GAATAAGTCAGTTAGC-1	0	0.278769	0.675241	1.17881	0.278769	1.43865	0.278769	0.675241	Baseline
0650801_GACGCGTAGCTAACTC-1	0	0	1.3838	1.48551	2.00246	1.14287	0.355679	1.3838	Baseline
0650801_GACGGCTCACATAACC-1	0	0.245364	0.245364	0.871475	0.871475	0.606641	0	0.44223	Baseline
0650801_GACGGCTGTCGTTGTA-1	0.666735	0	0.666735	0.666735	0.666735	0.666735	0.387935	0	Baseline
0650801_GACGTGCCAGAGTGTG-1	0	0	0	0.52053	0.52053	0.861133	0.293759	0.705264	Baseline
0650801_GACTAACTCCCGGATG-1	0	0.301265	0.532471	1.50756	0.878079	1.24155	0	0.301265	Baseline
0650801_GACTGCGCAAGAAAGG-1	0.700375	1.10824	0	0	0.700375	0	0	0	Baseline
0650801_GAGGTGAAGGGCATGT-1	0	0	0.331452	0.944667	0	0	0.331452	0.579966	Baseline
0650801_GAGGTGATCCTTTCGG-1	4.18695	0	0.898804	1.36439	1.15845	0.547157	0	0.547157	Baseline
0650801_GATCAGTGTTTAGCTG-1	0	0	0	0	2.47001	2.47001	0	0	Baseline
0650801_GATCGTAAGCCATCGC-1	0	0.754222	1.05661	1.63482	1.17924	0.754222	0.55998	1.63482	Baseline
0650801_GATCTAGGTAAGCACG-1	0	0	0	0	0	0	0	0	Baseline
0650801_GCAAACTCACCCATGG-1	0	0	0.946737	1.32449	1.32449	0.780684	0.581458	0.581458	Baseline
0650801_GCAAACTGTCGGCATC-1	0	0	0	1.43569	1.75852	1.43569	0	1.43569	Baseline
0650801_GCACATACATGCCTTC-1	0	0	0.341896	1.23712	0	0.596211	0.596211	0	Baseline
0650801_GCACTCTAGGGCTTCC-1	0	0	0.72355	1.43156	1.43156	1.29592	0	0.425836	Baseline
0650801_GCAGCCAAGATCACGG-1	0	0	0	1.5737	1.5737	0	0	0.67096	Baseline
0650801_GCATACATCAGGTAAA-1	0	0.533082	0	1.13544	0.878942	0	0	0	Baseline
0650801_GCCAAATAGGCACATG-1	0	0	0	1.64021	0	0	0	0	Baseline
0650801_GCGACCAAGACCCACC-1	0	0.398256	0.682314	1.23725	0.550337	1.23725	0	0.550337	Baseline
0650801_GCGAGAAAGCCCAACC-1	0	0	0	0	1.36363	1.36363	0	0	Baseline
0650801_GCGAGAAAGTTTGCGT-1	0	0	0.941794	1.20802	0	1.20802	0.577898	0.577898	Baseline
0650801_GCGAGAAGTCCCGACA-1	0	0.463781	0.463781	1.84224	0	1.01893	0.463781	0	Baseline
0650801_GCGAGAAGTCGCGAAA-1	0	0	0	0	0	2.07857	0	0	Baseline
0650801_GCGCCAACACTGAAGG-1	2.48164	0	0	2.11713	0	0	0	1.03915	Baseline
0650801_GCTCCTACAAAGAATC-1	0	0.969717	0.737865	0.737865	0	1.1578	0	0.737865	Baseline
0650801_GCTGCAGAGTCGTACT-1	0	0	0	1.77773	0	0	0	0	Baseline
0650801_GCTGGGTAGGGTCGAT-1	0	0.379412	0	1.04581	0.379412	0.653808	0	0.653808	Baseline
0650801_GCTGGGTGTTACTGAC-1	0	0	0	3.24378	0	0	0	2.58891	Baseline
0650801_GCTTCCAAGATCACGG-1	0	0.942917	1.08496	1.20932	0.777302	0.942917	0.330644	0.330644	Baseline
0650801_GGAAAGCGTTTGACAC-1	0.387509	0	0.387509	1.56579	0.387509	1.06237	0	0.66609	Baseline
0650801_GGAATAATCACAAACC-1	0	0	0	0	0	0	2.31	0	Baseline
0650801_GGACAGACATCATCCC-1	0	0	0.883289	0.883289	0	0	0	0	Baseline
0650801_GGACATTTCAAGCCTA-1	0	0	0	0	0	1.37522	0	1.37522	Baseline
0650801_GGACGTCAGCTCCTTC-1	0	0	0	2.52316	2.52316	0	0	0	Baseline
0650801_GGAGCAAGTTGAGTTC-1	0	0	0	0.56911	0	0	0.929558	0.929558	Baseline
0650801_GGCTGGTCACCGATAT-1	0	0	1.08783	1.8581	0.552697	1.16746	0.400088	0.906592	Baseline
0650801_GGCTGGTGTACCAGTT-1	0	0.83579	0.968235	1.18986	0.683085	1.37116	0.83579	1.08517	Baseline
0650801_GGGAATGCACGAAGCA-1	0	0	0	0	0	0	0	0	Baseline
0650801_GGGAGATCACCCTATC-1	0	0.918245	0.406551	1.38874	0	0.918245	0.406551	0.406551	Baseline
0650801_GGGTCTGTCTGCTGTC-1	0	0	1.03171	1.03171	0.643397	0	0	1.03171	Baseline
0650801_GGGTTGCTCATGCAAC-1	0	0.56931	0.929837	1.92872	1.02596	0.823479	0.227679	0.56931	Baseline
0650801_GGTGCGTGTATGGTTC-1	0	0	0	0	0	0	0	0	Baseline
0650801_GGTGTTATCACGATGT-1	0	0	0.345414	0.80546	0.345414	1.45876	0	0	Baseline
0650801_GTACGTATCTACTTAC-1	0	0	0.785026	1.21933	0	0.785026	0	0.785026	Baseline
0650801_GTACTCCTCTGTCTAT-1	0	1.26464	0.411025	1.1097	1.26464	0.701475	0.926276	0.411025	Baseline
0650801_GTACTTTCAAGCTGTT-1	0	0.258472	0.90614	1.44561	0.463672	0.90614	0.258472	1.21182	Baseline
0650801_GTACTTTTCAATCACG-1	0	0	0	0	0	0	0	0	Baseline
0650801_GTAGTCAGTTAAGACA-1	0	0	0	0	0	0	0	0	Baseline
0650801_GTATTCTAGTTTAGGA-1	0	0	0	1.84748	1.0229	0	1.0229	1.0229	Baseline
0650801_GTATTCTGTCAAGCGA-1	0	0	0	0.847832	0.847832	0	0	0	Baseline
0650801_GTCAAGTAGAAGGTTT-1	0	0.486351	0.486351	1.89271	1.41873	0.486351	0	0.812147	Baseline
0650801_GTCCTCACAGCTTAAC-1	0	0	0.456392	1.61911	0.25401	0.456392	0.456392	0.456392	Baseline
0650801_GTCCTCAGTAAACCTC-1	0	0.393438	1.98333	0.393438	1.22681	1.35903	0.675052	0.894536	Baseline
0650801_GTCGTAAGTGCTTCTC-1	0	0	0	0	1.72747	0	0	1.72747	Baseline
0650801_GTCGTAAGTGGAAAGA-1	0	0.386251	0.386251	0.881434	0.664185	0.664185	0	0	Baseline
0650801_GTCTTCGCAATCGGTT-1	0	0	0.911731	1.02473	0.260613	1.12625	0.467156	0.260613	Baseline
0650801_GTGCAGCCAAGGTTTC-1	1.1568	2.11213	0	1.80601	1.53319	1.1568	0	0.897382	Baseline
0650801_GTGCATAAGTGTTAGA-1	0	0.718404	0.718404	1.7147	0.718404	1.0123	0.531082	0.531082	Baseline
0650801_GTGCGGTGTAGGGACT-1	0	0.435729	1.68059	1.15825	0.435729	0	0.435729	0.435729	Baseline
0650801_GTGCTTCCACCCATGG-1	0	0	0	1.67141	0	0	0	0	Baseline
0650801_GTGCTTCTCTGATTCT-1	0	0	0	2.29301	0	1.51774	0	0	Baseline
0650801_GTGGGTCCACATTCGA-1	0	0.403756	0.403756	0.403756	0.403756	1.09519	0	0	Baseline
0650801_GTGTGCGTCTGAGGGA-1	0	0	0	0	0	0	0	0	Baseline
0650801_GTTACAGGTACGCTGC-1	2.69082	0.650372	0	1.87142	0.650372	0.650372	0	0.650372	Baseline
0650801_TACCTTATCCAGGGCT-1	0	0	0	2.60966	0	0	0	0	Baseline
0650801_TACTCGCTCGTAGGTT-1	0	0.358021	0.358021	0.62111	0.62111	0.358021	0.358021	0.358021	Baseline
0650801_TACTTGTCAAGCTGGA-1	0	0.431187	0.962124	1.76674	0.431187	0.962124	0.431187	0	Baseline
0650801_TAGAGCTTCGTGGACC-1	0	0	0	0	0	2.00955	0	0	Baseline
0650801_TAGGCATAGAGACGAA-1	0	0.564704	0	0.923407	1.39518	0.923407	0	0.564704	Baseline
0650801_TAGGCATGTCCGTTAA-1	0	0	0.649643	1.04018	0.649643	0.649643	0.266167	0.476175	Baseline
0650801_TAGTGGTTCATTCACT-1	0	1.18091	0	2.05053	0	1.70741	1.18091	0	Baseline
0650801_TAGTTGGGTCGCTTTC-1	0	0	0	0	0	0.703712	0.703712	0	Baseline
0650801_TATGCCCAGATGCGAC-1	0	0	1.0255	0.784961	1.21925	0.260887	0.260887	0.260887	Baseline
0650801_TATGCCCCAATTGCTG-1	0.311901	0.311901	1.68496	1.27036	0.901817	0.549299	0	0.549299	Baseline
0650801_TATTACCAGTGAAGTT-1	0	0	0	2.94198	0	2.30025	0	2.30025	Baseline
0650801_TATTACCGTACCGAGA-1	0	0.561594	0	1.05906	0	1.18185	0.561594	0.91906	Baseline
0650801_TCAACGATCGGCTTGG-1	0	0	0	2.83171	0	0	0	0	Baseline
0650801_TCACAAGCAACTGCTA-1	0	1.12236	0	1.63787	0.711014	0	0	1.12236	Baseline
0650801_TCACAAGCACCATGTA-1	0	0.492409	1.06773	1.06773	1.17152	0.670073	0	0.492409	Baseline
0650801_TCACGAAAGTGTACGG-1	3.55574	0	0	0	0	0	0	0	Baseline
0650801_TCAGGATCAGGTCTCG-1	0	0.455694	0.455694	1.00496	0.767575	0	0.767575	0	Baseline
0650801_TCATTACCAGTATGCT-1	0	0	0	2.33293	1.97483	1.97483	0	0	Baseline
0650801_TCATTACTCCCGACTT-1	0	0.50156	0.834036	1.82622	0.50156	0.834036	0	0	Baseline
0650801_TCATTTGGTGCGCTTG-1	0	1.26089	1.37371	1.56712	0	1.47508	0.611314	0	Baseline
0650801_TCCACACAGTCTCGGC-1	0	0.252053	1.19189	1.00063	0.453194	0.620573	0.252053	1.00063	Baseline
0650801_TCCACACGTTCAGACT-1	0	0.648349	0.265534	1.03842	0.924511	1.31832	0.475149	0.795933	Baseline
0650801_TCGCGAGGTTAGGGTG-1	0	0.303523	0.883143	0.883143	0.536052	0.883143	0.724582	1.24771	Baseline
0650801_TCGCGTTTCCTACAGA-1	0	0	0	0.531775	0	0	0	0	Baseline
0650801_TCGGGACAGCAATATG-1	0	0.709436	0.709436	0.709436	1.12027	0	0.709436	0	Baseline
0650801_TCGGTAAAGACAAGCC-1	0	0.661883	1.05671	1.20779	0.661883	0	0.661883	1.05671	Baseline
0650801_TCTCATAAGCTCCTCT-1	0	0	0.332007	1.21271	0.945869	0.332007	1.08816	0	Baseline
0650801_TCTCTAAGTTGTTTGG-1	0	0	0.794168	1.46664	0.473933	1.23116	0.264784	0	Baseline
0650801_TCTGGAAAGACCTTTG-1	0	0.522631	2.36184	0.864121	1.63291	0	0	0.864121	Baseline
0650801_TCTGGAATCTCGCTTG-1	0	0	0	0	0	0	0	0	Baseline
0650801_TGACGGCCACTGTCGG-1	0	0.897081	0	2.11169	1.67846	0	1.36222	1.36222	Baseline
0650801_TGACGGCTCGGAGGTA-1	0	0	1.30298	0.728562	0.95864	0	0	0	Baseline
0650801_TGACGGCTCTGCCAGG-1	0.525964	0	0.868855	1.32664	0.525964	1.32664	0.868855	0.525964	Baseline
0650801_TGAGGGAGTGTGTGCC-1	0	0.802007	0	2.12586	0	0.802007	0	0.479339	Baseline
0650801_TGATTTCCACTGAAGG-1	0	0	0	0	0.974108	0.974108	0	0	Baseline
0650801_TGCGCAGCATTACCTT-1	0	0	1.67032	1.1496	1.00267	0	0	1.39121	Baseline
0650801_TGCGGGTCACATCTTT-1	0.332821	0.332821	1.09007	1.59918	0.947631	0.582102	0	0.582102	Baseline
0650801_TGCGTGGTCGTTACGA-1	0	0.694149	1.25419	1.09995	0.694149	0.917492	0.694149	0.406133	Baseline
0650801_TGCTGCTGTGGCGAAT-1	0	0	0.531313	1.33623	0.718691	0.718691	0	0	Baseline
0650801_TGGACGCAGAGGGCTT-1	2.03053	0.976269	0	0.743375	1.32377	0.976269	0.439229	0	Baseline
0650801_TGGACGCCATGCCCGA-1	0	0.55694	1.17433	0.750465	0.750465	0.316752	0	1.17433	Baseline
0650801_TGGCGCACATGGAATA-1	0	0	0.59232	0.59232	0	1.1054	0	0	Baseline
0650801_TGGCTGGGTAGCGCTC-1	0	0	0.886128	0	1.34845	0.886128	0.886128	0	Baseline
0650801_TGGCTGGGTCTGATTG-1	0	0	0	0	1.91059	0	0	1.91059	Baseline
0650801_TGGTTAGTCCCTAATT-1	3.30493	0	0	0	0	0	0	2.02309	Baseline
0650801_TGGTTCCTCACGCATA-1	0	0	0.6251	1.67563	0.6251	0	1.00681	0.6251	Baseline
0650801_TGTATTCGTAAACCTC-1	1.92146	1.68142	0	1.68142	1.36493	0.899237	0	0	Baseline
0650801_TGTCCCAAGCTAGCCC-1	0	0	1.39796	1.10899	0	0	0.700937	0.700937	Baseline
0650801_TGTGGTAGTCAAACTC-1	0	0	0.929883	2.15999	0.929883	0	0	0.929883	Baseline
0650801_TGTGTTTGTCGAGATG-1	0	0	1.42023	1.6456	0	1.42023	0	0.715899	Baseline
0650801_TGTGTTTTCACTATTC-1	0	1.46365	0	2.03384	0	0.978647	0	0.978647	Baseline
0650801_TTAACTCCAGGCTGAA-1	0.997159	2.05953	0.997159	2.25684	0.997159	0	0	0	Baseline
0650801_TTAGGCACAAATTGCC-1	0	0	0	1.04581	1.04581	1.04581	0	0	Baseline
0650801_TTAGGCACAGCCTTTC-1	0	0	0	1.40505	0.570378	0.570378	0	0	Baseline
0650801_TTATGCTAGCTTATCG-1	0	1.0377	0.231421	1.0377	0.57727	0.833756	0.231421	0.57727	Baseline
0650801_TTCGGTCCATTTCAGG-1	0	0	0.707709	1.40806	0	0.707709	0	0	Baseline
0650801_TTGAACGCACGTCTCT-1	0	1.05438	1.55612	0	0	0	0	0	Baseline
0650801_TTGAACGCATAGAAAC-1	0	0	1.19393	0.765477	1.10278	0.454262	0.252706	0.454262	Baseline
0650801_TTGCCGTTCAGTTCGA-1	0.494122	0.494122	1.07062	0.82335	0.494122	0	0	0.494122	Baseline
0650801_TTGGCAAAGCAGGCTA-1	0	0.975513	0.438799	0.975513	0.438799	1.32288	0	0	Baseline
0650801_TTGGCAAGTTTGGGCC-1	0	0	0	0	0.808093	0	0	0	Baseline
0650801_TTTATGCCAAGGACAC-1	0	0	0	0	2.05092	0	0	0	Baseline
0650801_TTTATGCTCATCTGTT-1	0	0	0.534599	1.24521	1.13793	0.722777	0.302607	0.534599	Baseline
0650901_AAACCTGCAGGGTTAG-1	0.361475	0	0	1.50042	0.361475	0.83566	0.626415	0.626415	Baseline
0650901_AAACGGGGTCGGCTCA-1	0	0	0	0.64941	0	0.797153	0.797153	0.266053	Baseline
0650901_AAACGGGTCTTCGGTC-1	0	0	0	2.12716	0	2.12716	2.12716	0	Baseline
0650901_AAAGTAGTCGGTTAAC-1	0.671451	0	1.06958	0	0.671451	1.57449	0.890198	0.391053	Baseline
0650901_AACACGTAGTAATCCC-1	0	0	1.01482	1.16271	0	1.16271	0.364445	0	Baseline
0650901_AACACGTAGTACGTAA-1	0	0	1.6726	1.00445	0	0	0	0.623369	Baseline
0650901_AACACGTTCTCCCTGA-1	0.507357	1.09282	1.29297	2.6069	0.507357	0.842338	0	0.507357	Baseline
0650901_AACACGTTCTGCAGTA-1	0.544439	0	0	1.53001	0.894978	0	0	1.15402	Baseline
0650901_AACCGCGGTGCAACGA-1	0	0	0	0	0	0	0	0	Baseline
0650901_AACTCAGGTAGCAAAT-1	2.96961	0	0	0	0	0	0	0	Baseline
0650901_AACTCCCAGGCGCTCT-1	0	0.324262	0	0.324262	0	1.19333	0.324262	0.324262	Baseline
0650901_AACTCCCAGTAGGTGC-1	0	0.934975	0	0.572997	0	0.572997	1.20018	1.58266	Baseline
0650901_AACTGGTCAGCGATCC-1	0	0	0	2.23285	0	0	0	0	Baseline
0650901_AACTTTCAGCTTTGGT-1	0	0	0	1.31144	0.643869	0.643869	0.643869	0.643869	Baseline
0650901_AACTTTCCAGGATTGG-1	0	0	0	0	0.636324	1.02211	0.636324	0.636324	Baseline
0650901_AAGACCTCAATGGAGC-1	0	0.637456	1.02365	1.30155	0.637456	1.30155	0	0.637456	Baseline
0650901_AAGCCGCAGCGCCTTG-1	0	0	0.675478	0.675478	0	1.07498	0	0.675478	Baseline
0650901_AAGGAGCTCAGCGATT-1	0.346381	0.346381	0	1.36036	0	1.78629	0	0.603159	Baseline
0650901_AAGGTTCAGGCCCTCA-1	0	0.399481	0	0.905493	0	1.49006	0	0.219557	Baseline
0650901_AAGGTTCGTAGGCTGA-1	0	0	0.620533	1.58302	0.357646	1.74564	0	0.828499	Baseline
0650901_AAGGTTCTCCGCGTTT-1	3.17978	0	0	2.16108	0	0	0	0	Baseline
0650901_AAGTCTGAGAAGGTGA-1	0	0	0.349278	1.46887	0	0.812763	0	0.349278	Baseline
0650901_AATCCAGAGGCCGAAT-1	0	0.890932	1.35449	0.890932	0	0	0.890932	0	Baseline
0650901_AATCGGTGTCTAGCGC-1	0	0	0	0	0	0	2.31327	0	Baseline
0650901_ACACCAACACAGACAG-1	0	0	0	1.59896	0.505601	0.505601	0	0.505601	Baseline
0650901_ACACTGAGTTGACGTT-1	0	2.10977	0	0	0	2.10977	0	0	Baseline
0650901_ACACTGATCACAATGC-1	0	0	0	0	0	0	0	0	Baseline
0650901_ACAGCTACAAACTGCT-1	0	0	0	0	0	0	0	0	Baseline
0650901_ACATACGGTCCCTACT-1	0	0.292797	0.292797	1.55643	0	0.703351	0.292797	0.993568	Baseline
0650901_ACCAGTAAGCTTTGGT-1	0	0.732186	0.43166	1.856	0	0.43166	0	0.43166	Baseline
0650901_ACGAGGAAGACAAGCC-1	0.353494	0.353494	0.353494	1.65639	0	0.614141	0	0	Baseline
0650901_ACGAGGAAGAGACTTA-1	0	0	0.326183	1.19816	0.326183	0.571735	0	0.326183	Baseline
0650901_ACGAGGACACAGACTT-1	0	0	0.619026	0.998511	0	0.619026	0.251308	0.762125	Baseline
0650901_ACGATGTCACACATGT-1	0	0	0	0	0	0	0	0	Baseline
0650901_ACGCCAGCAAAGGCGT-1	0	0	0	3.2581	0	0	0	0	Baseline
0650901_ACGCCAGCATATGCTG-1	0	0.706926	0	0	0.706926	0.706926	0	1.11694	Baseline
0650901_ACGGCCAGTCTCATCC-1	0	0	0	2.0804	2.0804	0	0	0	Baseline
0650901_ACGGGTCAGACACTAA-1	0	0	0	0.674815	0	1.35867	0.393281	0.393281	Baseline
0650901_ACTGAACGTTCTGAAC-1	0	0.755856	0	0.755856	0	1.18138	0.755856	0.755856	Baseline
0650901_ACTGAGTAGCTGCAAG-1	0	0.610255	0	1.13213	0	1.13213	0.610255	0.350974	Baseline
0650901_ACTGAGTCAGTCAGAG-1	0	1.11916	0.415792	1.63405	0.708597	1.40938	0	0.415792	Baseline
0650901_ACTGATGGTATTAGCC-1	0	1.04217	0	1.87274	0	1.04217	0	1.04217	Baseline
0650901_ACTGCTCCACACGCTG-1	0	0	0.621489	1.27678	0	1.27678	1.00188	0	Baseline
0650901_ACTTACTAGAGCTATA-1	0	0.386674	0	0.664827	0	0.386674	0	0.664827	Baseline
0650901_ACTTACTGTCAACATC-1	0	0	0	1.11895	0.70844	1.11895	0	1.11895	Baseline
0650901_ACTTTCAGTCCCTTGT-1	0	0	0	1.5484	0.290221	0.987165	0.290221	0.698219	Baseline
0650901_AGAATAGCATGTAGTC-1	0	0	0.330821	1.41994	0.578982	0.777641	0	0.777641	Baseline
0650901_AGACGTTTCCCTCTTT-1	0	0.387296	0	1.56526	0	0.665768	0	0.883344	Baseline
0650901_AGAGCTTCATTATCTC-1	0	0	0	0	0	1.42993	0	0	Baseline
0650901_AGATCTGTCGGAAACG-1	0	0.936095	0.482427	1.05082	0	0.270028	0	0	Baseline
0650901_AGATTGCAGTCCGTAT-1	0	0.26064	0	1.38068	0.26064	1.30287	0.26064	0.26064	Baseline
0650901_AGCGGTCGTCTTGCGG-1	0	0.361172	0.625949	1.28372	0.625949	0	0.625949	0.835093	Baseline
0650901_AGGTCATCACAGGTTT-1	2.53805	0	0	2.53805	0	0	0	0	Baseline
0650901_AGGTCCGGTCCCGACA-1	0	0	0	0.804594	0	0	0	0.804594	Baseline
0650901_AGTGAGGAGCTGTCTA-1	0	0.44108	0.746105	0.979512	0	1.58529	0.44108	0	Baseline
0650901_AGTTGGTTCTGAGGGA-1	0	0	0	1.48928	0.39915	0.904894	0	0.683659	Baseline
0650901_ATCATCTAGAGGGCTT-1	0	0	1.07276	0.931675	0.767358	0.325476	0	0.931675	Baseline
0650901_ATCCACCTCTACGAGT-1	0	0	0	0	2.22288	1.63255	0	0	Baseline
0650901_ATCGAGTGTTGGGACA-1	0.431414	0	0	1.14985	0	1.67062	0.431414	0.731822	Baseline
0650901_ATCTACTCACACATGT-1	0	0	0.60945	1.25797	0	0.60945	0.60945	1.25797	Baseline
0650901_ATCTACTCATCACCCT-1	0	0.778256	0	1.21055	0.331142	0	0	0	Baseline
0650901_ATCTACTTCAAGAAGT-1	0	0.767235	0.570528	1.07261	0	1.40531	0	0	Baseline
0650901_ATCTACTTCCAAACTG-1	0.456965	0.456965	0.769435	1.56136	0	1.36004	0.254361	0.625356	Baseline
0650901_ATGCGATTCGAGAGCA-1	0.828112	0	1.2748	1.58247	0	0.828112	0.828112	1.58247	Baseline
0650901_ATGGGAGCACGGCCAT-1	0	0	0.641347	1.52522	0	0	0	1.02893	Baseline
0650901_ATGTGTGTCTTGTTTG-1	0	0	0	1.33269	0.381994	1.05111	1.05111	1.05111	Baseline
0650901_ATTATCCAGATGTAAC-1	0	0	0	1.40632	0.268568	0.932342	0.480066	0.480066	Baseline
0650901_ATTCTACGTAGTGAAT-1	0	0.233966	0.423438	1.13424	0.719987	0.840709	0.423438	0.233966	Baseline
0650901_ATTGGTGAGTCGCCGT-1	0	0.271859	0.271859	1.33805	0.271859	0.810757	0.271859	0.271859	Baseline
0650901_CAAGGCCGTCCTAGCG-1	0	0	0.523205	1.11916	0	1.32168	0.295437	0.708597	Baseline
0650901_CAAGTTGCACCCAGTG-1	0	0.348429	0	1.46666	0.811162	0.98109	0	0.348429	Baseline
0650901_CAAGTTGGTCTAGAGG-1	0	0.282913	0.282913	1.28535	0.683586	0.503184	0.683586	0.282913	Baseline
0650901_CACACAAAGCTGTCTA-1	0	0	0	2.53484	0	0	0	0	Baseline
0650901_CACAGGCAGTTGCAGG-1	0	0	0	0	0	0.691402	0	0.691402	Baseline
0650901_CACAGTACAGTATCTG-1	0	0	0	0	0	0	0	0	Baseline
0650901_CACCACTAGCGCTTAT-1	0.96779	0	0	0	0	0	0	0	Baseline
0650901_CACCAGGCAGTAGAGC-1	0.354329	0	0	1.26733	0	0.822276	0.354329	0.822276	Baseline
0650901_CACCAGGGTAAATGAC-1	0	0	0.467401	1.7521	0.784669	1.38108	0.784669	0.467401	Baseline
0650901_CACCAGGTCCACGCAG-1	0.404053	0	0.404053	1.24974	0	0.404053	0.404053	0.404053	Baseline
0650901_CACTCCAAGAGCTGGT-1	0	1.54969	0	0.909874	0.555037	0.555037	0	1.54969	Baseline
0650901_CACTCCATCCAAATGC-1	0	0.317137	0	1.28435	0.317137	0.913391	0.317137	0	Baseline
0650901_CAGAATCGTTAAGATG-1	0	0.522869	0	0.999584	0.708179	0.522869	0	0	Baseline
0650901_CAGCATAAGAGCCCAA-1	0	0	0	0.847954	0	0.956218	0.427843	0.427843	Baseline
0650901_CAGCCGACAGAGTGTG-1	0	1.82984	0	0	0	2.18034	0	0	Baseline
0650901_CAGCTAAAGAAGGTTT-1	0	0	0	1.4497	0	0.309265	0	0.735858	Baseline
0650901_CAGGTGCGTCGGCATC-1	0	0.743954	0	0	0.439622	1.1658	0.976957	0.439622	Baseline
0650901_CATATGGCATAAGACA-1	0	0.220598	0.401219	0.686771	0.220598	1.54806	0	0.401219	Baseline
0650901_CATCCACAGGCACATG-1	0	0	0.286462	1.73058	0.508873	1.53661	0	0.690706	Baseline
0650901_CATCGGGCAACAACCT-1	0	0	0.346782	0.977586	0	0.977586	0.603778	0.977586	Baseline
0650901_CATCGGGCAAGCGTAG-1	0	0	0	0	0	0	0	0	Baseline
0650901_CATTATCCAACGCACC-1	0	0	0	1.61838	0	0	0	1.10607	Baseline
0650901_CATTCGCGTGTATGGG-1	0	0.233423	0.233423	1.42431	0.233423	1.04395	0.422539	0	Baseline
0650901_CCACCTAAGCTTATCG-1	2.90369	0	0	2.26392	0	0	0	0	Baseline
0650901_CCACCTACACGAGGTA-1	0.380098	0.654851	0.380098	1.04722	0.654851	0.870156	0.380098	0.870156	Baseline
0650901_CCACGGAGTGATAAGT-1	0	0	0.411591	1.26584	0	0.702322	0	0	Baseline
0650901_CCACGGATCGGGAGTA-1	0.296744	0.296744	0.525286	0.867892	1.00333	1.32542	0.867892	0	Baseline
0650901_CCACTACAGCGATCCC-1	0	0	0	0.715311	0.715311	1.12806	0	0.715311	Baseline
0650901_CCACTACGTAGTGAAT-1	0	0	0.502745	1.71789	0.502745	0	0	0.502745	Baseline
0650901_CCAGCGAAGTGTCCCG-1	0	0	0	0	0	0	0	0	Baseline
0650901_CCCATACAGATGAGAG-1	0	0	0	2.53217	0	0	0	0	Baseline
0650901_CCCATACAGTCAAGGC-1	0	0	0	1.74383	0	1.74383	0	0	Baseline
0650901_CCCATACGTTTGACAC-1	0	0	0	0.783408	0	1.5188	0	1.21724	Baseline
0650901_CCCTCCTCACTTAACG-1	0	0	0	0	1.13061	1.13061	0	0.945131	Baseline
0650901_CCGGGATCAGTAAGAT-1	0	0.424204	0.721126	0.721126	0.424204	0	0.424204	1.2925	Baseline
0650901_CCGGTAGGTTTACTCT-1	0	0	0	0	0	1.85532	0	0	Baseline
0650901_CCGTGGAGTAGCAAAT-1	0	0	0	0	0	0.490266	0	1.42642	Baseline
0650901_CCGTGGATCAAACGGG-1	0	0	0	1.1295	0	1.33293	1.1295	0	Baseline
0650901_CCGTTCACACCTCGTT-1	0.540399	0.306268	0	1.59773	1.14743	0	0.306268	0	Baseline
0650901_CCTAAAGTCTGCAGTA-1	0	0	0.484357	1.4148	0	0.809267	0.484357	0.809267	Baseline
0650901_CCTACACGTAAACCTC-1	0.314472	0.314472	0.314472	1.0465	0.746027	0.314472	0	0	Baseline
0650901_CCTACCACACTGTTAG-1	0.404318	0.404318	0.914226	1.70193	0	0.914226	0.691427	0.404318	Baseline
0650901_CCTAGCTTCCGGCACA-1	0	0	0.573757	1.2014	0	1.31163	0.573757	0.327476	Baseline
0650901_CCTATTAAGCAGCGTA-1	0	0	0	1.31801	0	0.521169	0	0.521169	Baseline
0650901_CCTATTATCTCTTGAT-1	0	1.04402	0	0	0	0	0	1.54356	Baseline
0650901_CCTCTGAGTGACGGTA-1	0	0.485869	0	1.05666	1.05666	0.485869	0	0.811451	Baseline
0650901_CCTTCGAGTAAAGTCA-1	0.493351	0	0	0	0.493351	0.82224	0	0	Baseline
0650901_CGAACATGTCAGAGGT-1	0	0.396011	0.678932	0.396011	0.396011	0.678932	0	0.396011	Baseline
0650901_CGACCTTGTCCAGTTA-1	0	0	0	0	0	0	0	0	Baseline
0650901_CGACCTTTCGATGAGG-1	0	0	0	1.06068	0	0.48824	0	0.48824	Baseline
0650901_CGAGAAGGTTCGGGCT-1	0	0	0	1.64469	0	0	0.349204	0.812624	Baseline
0650901_CGATCGGAGCCTATGT-1	0	0	0	0	0	0	0	0	Baseline
0650901_CGATGGCTCATTCACT-1	0.652791	0	0	1.47628	0.267708	1.04443	0	0.801042	Baseline
0650901_CGATTGAAGCCTTGAT-1	0	0.3227	0.3227	1.71743	0.56628	0.925608	0	0	Baseline
0650901_CGATTGACAACACCCG-1	0	0.269457	0	0.656358	0	0.481503	0.805141	1.04925	Baseline
0650901_CGCGTTTTCTAACTCT-1	0	0	0	0	0	0	0	0	Baseline
0650901_CGCTATCGTCGCGAAA-1	0	0	0.259416	1.6383	0.908608	0.635794	0	0.781476	Baseline
0650901_CGGACACTCTTGTATC-1	0.47438	0	0.47438	1.39503	0.47438	0	1.232	0.47438	Baseline
0650901_CGGAGTCCACGTCTCT-1	0.39563	0	0.39563	1.48098	0	1.07884	0.39563	0.39563	Baseline
0650901_CGGTTAACAATCCAAC-1	0	0	0.493811	1.07009	0.493811	0.671834	0.277082	0.822902	Baseline
0650901_CGGTTAATCGAATGCT-1	0	0	0.917432	1.38772	0	1.38772	0	0	Baseline
0650901_CGTAGCGCAAGGGTCA-1	0	0	0.473579	1.95406	0.473579	0.793653	0.793653	0.473579	Baseline
0650901_CGTAGCGGTCCTCCAT-1	0	0	1.02617	1.77892	0.639311	1.17494	0.369898	0.369898	Baseline
0650901_CGTCACTGTACTTAGC-1	0	0	0	0	0	0	0	0	Baseline
0650901_CGTCAGGGTTGGTAAA-1	0	0	0	0.832932	0	0.832932	0	0	Baseline
0650901_CGTGTCTTCCAACCAA-1	0	1.35467	0.672177	1.07055	0	1.75656	0	0	Baseline
0650901_CGTTCTGTCACCACCT-1	0	0	0.299791	1.01083	0	1.01083	0.299791	0.717221	Baseline
0650901_CGTTGGGAGTACGCCC-1	0	1.13956	0.426149	1.65838	0.724015	0.724015	0.724015	0.426149	Baseline
0650901_CTAACTTGTCACAAGG-1	1.17531	0	0	0.751213	0	1.47218	0	0	Baseline
0650901_CTAACTTTCCCTCAGT-1	0	0.730983	0	1.14875	0.730983	0	0	0.730983	Baseline
0650901_CTACATTAGAATCTCC-1	2.4098	0	0	0	0	0	0	0	Baseline
0650901_CTACCCAGTCCCTTGT-1	0.258077	0	0.463027	1.29471	0	0.633033	0	0.258077	Baseline
0650901_CTACCCATCCGCAAGC-1	0.207114	0.765754	0.207114	1.1943	0	0.765754	0	0.378605	Baseline
0650901_CTACGTCAGTCGTACT-1	0	0	0	2.93858	0	0	0	0	Baseline
0650901_CTAGTGATCACCCGAG-1	0	0	0	0.871677	0	0	0	1.127	Baseline
0650901_CTCCTAGCAAGCCCAC-1	0	1.32361	0.378091	1.19316	0.378091	1.04309	0	0.378091	Baseline
0650901_CTCCTAGCATCTACGA-1	0	0.803775	0.803775	0	1.4073	0.803775	1.04765	0.803775	Baseline
0650901_CTCCTAGGTTCCGTCT-1	0	0	0.980049	1.25187	0.605568	0	0.605568	0.980049	Baseline
0650901_CTCGGAGCAAAGCGGT-1	0	0	0	1.89027	0	1.89027	0	0	Baseline
0650901_CTCGGGAGTGGTACAG-1	0.285171	0	0	0.285171	0.285171	0.97454	0.285171	0	Baseline
0650901_CTCGTACCAGATGGCA-1	0.299384	0.299384	0.529484	1.33295	0.529484	0.716416	0.529484	1.12952	Baseline
0650901_CTCTAATGTCTACCTC-1	0	0.498421	0	0.498421	0	0	0	0.498421	Baseline
0650901_CTCTAATGTGACTCAT-1	1.95193	0	0	1.95193	0	2.57144	0	0	Baseline
0650901_CTCTAATGTTACGACT-1	0	0	0.739406	1.31821	0	0	0.739406	0.436541	Baseline
0650901_CTCTGGTGTCATGCAT-1	0	0.326591	0.572374	1.19918	0	1.30932	0.769508	1.30932	Baseline
0650901_CTGAAGTAGGCTCAGA-1	0.642841	0	0.37221	0.855612	0.37221	1.1801	0.642841	0.642841	Baseline
0650901_CTGATAGAGCAGACTG-1	0.33556	0.33556	0.33556	0.33556	0.33556	0	0.33556	0.786716	Baseline
0650901_CTGATCCGTTACGTCA-1	0	0	0	1.4565	0	0.740495	0	0.740495	Baseline
0650901_CTGTTTACATCCTAGA-1	0	0	0	0	0	0	0	0	Baseline
0650901_CTTACCGCACCTTGTC-1	0	0	0	0.755956	0.319579	1.70812	0	0	Baseline
0650901_CTTAGGAAGCTAACAA-1	0	0	0	0	0	0	0	1.10858	Baseline
0650901_CTTGGCTGTGAGGGTT-1	0	0	0	0	0	0	0	0	Baseline
0650901_GAAACTCTCCATGAGT-1	0	0	0.780513	1.02025	0	0.464549	0	0.464549	Baseline
0650901_GAAATGATCGATAGAA-1	0	0	0	0	1.66652	1.66652	0	0	Baseline
0650901_GAACATCTCCTCATTA-1	2.84687	0	0	0	0	0	2.84687	0	Baseline
0650901_GAACCTACACCAGCAC-1	0	0.276373	0.276373	1.57279	0	1.17198	0.276373	0.276373	Baseline
0650901_GACACGCGTCGTCTTC-1	0	0	0	2.42562	0	0	0	0	Baseline
0650901_GACAGAGGTACTCGCG-1	0.279435	0	0.676585	1.07647	0	0.279435	0	0.279435	Baseline
0650901_GACAGAGTCCACGTTC-1	0	0	0	0	0	0	0	0	Baseline
0650901_GACCAATTCAAGAAGT-1	0	1.14699	0.357491	2.00769	0	1.14699	0	0.828208	Baseline
0650901_GACCTGGAGGATCGCA-1	0	0	0	1.7497	0	0	0	0	Baseline
0650901_GACGCGTGTCATCGGC-1	0	0	0	0	0	0	0	2.53484	Baseline
0650901_GACGCGTGTCTAGCCG-1	0	0	0.455567	1.19643	0	1.19643	0	0	Baseline
0650901_GACGGCTGTTGGGACA-1	0	0	1.15933	1.4019	0	0.362947	0.628673	0.628673	Baseline
0650901_GACGTGCAGCAATCTC-1	0	0	0	1.43658	0.588659	0.337033	0	0.789528	Baseline
0650901_GACGTGCCATCGGAAG-1	0	2.07247	0	0	0	2.07247	0	0	Baseline
0650901_GACGTTAGTGTGGCTC-1	0	0.347524	0	1.55604	0.604926	0.809452	0.604926	0.347524	Baseline
0650901_GACTACACAGACACTT-1	1.05203	0.556972	0	1.69969	0.316772	1.47114	0.316772	0.912587	Baseline
0650901_GATCGATGTCTGCAAT-1	0.488885	0	0	0.946332	0	0.274026	0.815805	0.274026	Baseline
0650901_GATCGATTCCAAGCCG-1	0	0.881669	0	1.34283	0.302865	0.881669	0.723286	0.302865	Baseline
0650901_GATCTAGGTAACGTTC-1	0	0	0	0	0	0	0	0	Baseline
0650901_GATGAAACACCTTGTC-1	0	0	0	1.18258	0	0	0	0	Baseline
0650901_GATGAAAGTGTCAATC-1	0	0	0	1.42926	0	1.42926	0	1.42926	Baseline
0650901_GATGCTACACCTTGTC-1	0	0.41705	0	1.73295	0	1.0336	0.23011	0.830164	Baseline
0650901_GCAATCAAGGGTTCCC-1	0	0	0	1.54626	0	1.04625	0	1.24202	Baseline
0650901_GCACTCTCAGATCCAT-1	0	1.1429	0.885375	2.0025	1.1429	0.537631	0	0.537631	Baseline
0650901_GCACTCTCATCGACGC-1	0	1.90472	0	1.90472	0	0	0	0	Baseline
0650901_GCAGTTAGTAGCGCTC-1	0.328976	0.328976	0	0.939295	0	0.774097	0.328976	1.20515	Baseline
0650901_GCATGTAGTAGCCTAT-1	0	1.49162	0.18449	0.963496	0	0.883039	0.340187	0.69964	Baseline
0650901_GCCAAATGTTCAGCGC-1	0	1.34319	0	2.25064	0	0	0	0	Baseline
0650901_GCCTCTAGTGTGCGTC-1	0	0	0.334168	1.42893	0	0.5842	0.5842	0.5842	Baseline
0650901_GCGAGAACAAAGTCAA-1	0.651624	0	0	1.04286	1.04286	0.651624	0	0.866251	Baseline
0650901_GCGAGAATCGGAAATA-1	0	0	0.331064	1.21036	0.331064	1.21036	0.331064	0	Baseline
0650901_GCGCAACTCATTATCC-1	0	0.386356	0	1.21136	0.386356	0	0	1.06002	Baseline
0650901_GCGCAGTAGCCCAATT-1	0	0	0	1.68031	0.89843	0.395582	0	0.89843	Baseline
0650901_GCGCAGTCACAGATTC-1	0	0	0.640073	2.10083	0	0.640073	0	1.30559	Baseline
0650901_GCGCAGTTCTCGGACG-1	0	0	0	0	0	0	0	1.97296	Baseline
0650901_GCGCCAATCCTGTACC-1	0	0.808342	0	1.50045	0	0.690818	0	0.808342	Baseline
0650901_GCTCCTAGTCCGTGAC-1	0	0	0.563903	1.39378	0.321184	0.759065	0.563903	0.321184	Baseline
0650901_GCTGCAGTCTTGTCAT-1	0.65773	0	0	1.55215	0	1.05111	0	0.65773	Baseline
0650901_GCTGGGTCAGATGGGT-1	0	0.236777	1.05435	1.55608	0	0.428085	0.588606	0.726888	Baseline
0650901_GCTGGGTCATACGCCG-1	0.974827	0	0	2.38915	0	1.45895	0	0	Baseline
0650901_GCTTCCATCCGCGTTT-1	2.11488	0	2.11488	0	0	0	0	0	Baseline
0650901_GCTTCCATCTTATCTG-1	0	0	0.260095	1.12473	0.783085	0.91038	0.260095	0.466313	Baseline
0650901_GGAACTTAGCGCTCCA-1	0	1.19929	0.572441	1.79539	0.572441	1.49887	0	0.9342	Baseline
0650901_GGACAGATCGGTCTAA-1	0	0	0.512216	2.0399	0.512216	1.10093	0	0.512216	Baseline
0650901_GGAGCAACACGAGGTA-1	1.03892	1.03892	0	1.03892	0	0	0	0	Baseline
0650901_GGAGCAACACGTCTCT-1	0.321705	0.56472	0	1.48508	0	0.92343	0.56472	0.760074	Baseline
0650901_GGCCGATGTAGCGTGA-1	0	0.706042	0	0.29415	0.29415	1.11577	0.29415	0.706042	Baseline
0650901_GGCGACTTCCGAATGT-1	0	0	0.366349	1.29603	0	0.366349	0	0	Baseline
0650901_GGCGACTTCGTGGTCG-1	0	0	0	0	0	0	0	0	Baseline
0650901_GGCTGGTGTGATAAGT-1	0	0	0.592609	1.23142	0	1.53453	0	0.339575	Baseline
0650901_GGCTGGTTCCGCGGTA-1	0	0	0	1.2988	0.510559	1.46582	0	0	Baseline
0650901_GGCTGGTTCGTTTGCC-1	1.53564	0	0	1.53564	0	0	0	0	Baseline
0650901_GGGAATGAGCTCAACT-1	0	0	0	0	0	0	0	0	Baseline
0650901_GGGAATGTCATCATTC-1	0.433981	0	0	1.44935	0.967048	0.967048	0.735622	1.15485	Baseline
0650901_GGGAGATAGTCTCCTC-1	0.456159	0	0.768256	1.35841	0.456159	0.456159	0	0	Baseline
0650901_GGGAGATTCCTCAATT-1	0	0.422821	0.422821	0.947317	0	0.422821	0.719069	0.719069	Baseline
0650901_GGGATGACAACTGCGC-1	0	0	1.01716	1.83991	0	0.777895	0.462754	0.462754	Baseline
0650901_GGGATGACACGACTCG-1	0	0	0	0	1.89361	0	0	0	Baseline
0650901_GGGATGAGTGTTCGAT-1	0.983336	0	0	2.04037	0.983336	0.983336	0	1.46942	Baseline
0650901_GGGCACTGTAACGACG-1	0.478381	0.478381	0.92966	1.32457	0.92966	0.652424	0	0.478381	Baseline
0650901_GGGTTGCTCTTAGCCC-1	0	0	0.677808	2.53644	1.07811	0.677808	0.677808	1.76606	Baseline
0650901_GTAACGTGTAGCTTGT-1	0	0	0.472484	1.53123	0	0	0	0.472484	Baseline
0650901_GTAACGTGTTACAGAA-1	0	0	0	0.705834	1.11549	0.413941	0	1.52374	Baseline
0650901_GTACGTAGTAGCGTCC-1	0.464461	0	0.464461	0.780385	0.464461	0	0	0.464461	Baseline
0650901_GTACTCCCAGGACCCT-1	0.722322	0	0.722322	2.24852	0	0.722322	0	1.13733	Baseline
0650901_GTAGTCAGTTGCTCCT-1	0	0	0.918155	0.918155	0.560948	0.560948	0.560948	0	Baseline
0650901_GTCACAACATACGCCG-1	0	0	0.45037	1.34663	1.60588	0	0.45037	0.995722	Baseline
0650901_GTCACGGGTCAGAGGT-1	0	0.946313	0.488873	1.68887	0	1.16523	0	0.488873	Baseline
0650901_GTCATTTGTACTTGAC-1	0	1.50095	0	0.458051	0	0	0	0.771024	Baseline
0650901_GTCGGGTTCCTCGCAT-1	0	0	0	2.21739	0	0	0	0	Baseline
0650901_GTCTTCGAGCGTCTAT-1	0	0.874927	0.530246	1.13077	0	1.13077	0	0	Baseline
0650901_GTCTTCGCATCGGGTC-1	0	0.39751	0.39751	1.48542	0	0.68119	0.68119	1.08264	Baseline
0650901_GTGAAGGAGTACATGA-1	0	1.42039	0	0	0	0	0	0	Baseline
0650901_GTGAAGGAGTATTGGA-1	0	0.431773	0.431773	1.15055	0.732354	0.732354	0.431773	0.732354	Baseline
0650901_GTGCTTCTCACTTACT-1	0	0	0	0	0	0.809198	0.604719	0.604719	Baseline
0650901_GTGCTTCTCATCACCC-1	0	1.08532	1.08532	1.59347	0	1.59347	0	1.08532	Baseline
0650901_GTTCATTTCCCATTAT-1	2.00176	2.00176	0	0	0	2.00176	0	2.00176	Baseline
0650901_GTTCATTTCGCCGTGA-1	0	1.07598	0.497308	1.91672	0	1.07598	0.497308	0.497308	Baseline
0650901_GTTCGGGGTTGATTGC-1	0.956793	1.43667	0	2.10596	0.956793	0.588713	0	0.956793	Baseline
0650901_GTTCGGGGTTTGCATG-1	0.726102	0.726102	0	1.66166	0	0	0.427555	0	Baseline
0650901_GTTCGGGTCCAGATCA-1	2.13567	0	0	0	0	2.13567	0	0	Baseline
0650901_GTTCTCGCATCTATGG-1	0	0.456784	0.769171	0.895055	0.25425	1.19875	0.25425	0.456784	Baseline
0650901_GTTTCTACAATGGAAT-1	0	0.258479	1.01876	1.37361	0.463683	0.906158	0	0.77925	Baseline
0650901_GTTTCTATCATGTGGT-1	0	0.829785	0	1.81991	0	2.16985	0.829785	0.829785	Baseline
0650901_TAAGCGTAGCTCAACT-1	0	0	0	0	0	1.92245	0	0	Baseline
0650901_TAAGCGTCATAAAGGT-1	0	0	0	0	0	1.11028	0	0.701911	Baseline
0650901_TAAGTGCAGATTACCC-1	0	0.810861	0	1.25267	1.55805	0	0	1.25267	Baseline
0650901_TACAGTGAGACTACAA-1	0	0	0	1.87937	0	0	0.654873	0.654873	Baseline
0650901_TACGGTACAGCCAATT-1	0	0.293819	0	1.31703	0.520627	0.705385	0	0	Baseline
0650901_TACTCGCAGCTGCCCA-1	0.330611	0.578655	0	1.20923	0.330611	1.31982	0	0.578655	Baseline
0650901_TACTTGTTCACATACG-1	0	0.615487	0	0.615487	0	0.993664	0	0	Baseline
0650901_TAGCCGGAGATGTTAG-1	0	0.862872	0.294526	1.22302	0	1.9202	0	0	Baseline
0650901_TAGGCATCACAAGTAA-1	0.269544	0.269544	0	0.934853	0.269544	0.481645	0	0.481645	Baseline
0650901_TAGTTGGAGGTAGCTG-1	0	0	0	0	0	0	0	0	Baseline
0650901_TATCAGGCAAGCCGCT-1	0	0	0	0.738606	0	1.15878	0	0.738606	Baseline
0650901_TATCTCAAGGATTCGG-1	0	0.87141	0.24534	2.17311	0	1.25348	0.44219	0.87141	Baseline
0650901_TATGCCCCAGCCAGAA-1	0	0	0	0.995866	0	0.995866	1.48481	0.995866	Baseline
0650901_TATTACCTCACTCTTA-1	0	0.274768	0.274768	1.42606	0.274768	0.948226	0	0	Baseline
0650901_TCAACGACAAGGACAC-1	0	0	0	1.71534	0	0	0.924071	0.924071	Baseline
0650901_TCAACGAGTACATGTC-1	0	0	0	0.862357	0.294299	1.11616	0.294299	0.862357	Baseline
0650901_TCACGAAAGAAGGTGA-1	0	0.701347	0	1.95993	0	0	0	1.10953	Baseline
0650901_TCAGATGAGTGATCGG-1	0	0.713271	0	1.32842	0.297794	1.00592	0.713271	0	Baseline
0650901_TCAGCAATCGGAAACG-1	0	0	0	0	0.540279	0.889114	0	0.540279	Baseline
0650901_TCAGGTACACAGCCCA-1	0	1.16625	1.16625	1.16625	0	0	0.551957	0.551957	Baseline
0650901_TCAGGTACAGCCTTTC-1	0	0.756295	0.561659	1.63796	0	1.2913	0	0.561659	Baseline
0650901_TCAGGTACAGTGGAGT-1	2.11296	0	2.11296	2.11296	0	0	0	2.11296	Baseline
0650901_TCATTACCACTTACGA-1	0	0	0.774917	1.20622	0.774917	1.01364	1.01364	0.460714	Baseline
0650901_TCCACACCATGTCGAT-1	0	0	0.618881	0	0.618881	0.998312	0.251238	0.618881	Baseline
0650901_TCGCGTTGTAGTGAAT-1	0	0.424186	0	0.94974	0.94974	0.721099	0.424186	0.424186	Baseline
0650901_TCGGGACCACCACGTG-1	0	0	0.54013	1.14699	0	1.14699	0	0.54013	Baseline
0650901_TCGGTAACAGTGGGAT-1	0	0	0	0	0	2.77705	0	0	Baseline
0650901_TCTCATAAGGCTCTTA-1	0	0	0.401031	0.908296	0	0.686489	0	0	Baseline
0650901_TCTCATAGTCGAAAGC-1	0.497081	1.27415	0	0.827604	0	1.27415	0	0.497081	Baseline
0650901_TCTCTAATCGGAAATA-1	0	0	0	0	0	0	0	0	Baseline
0650901_TCTGAGAGTGAACCTT-1	0.534687	0.534687	0.534687	1.13807	0	1.6566	0	0.881214	Baseline
0650901_TCTTCGGCACCAGGCT-1	0.489972	0	0	1.56729	0.489972	0.489972	0.817373	0.489972	Baseline
0650901_TCTTTCCCATGTTCCC-1	0	1.05518	0.660749	1.33729	0	1.05518	0.660749	0.660749	Baseline
0650901_TGAAAGAAGGGCTTCC-1	0	0	1.54144	1.40104	0.477403	1.23766	0	1.04227	Baseline
0650901_TGAAAGAAGTGTGAAT-1	0.338507	0.590951	0.338507	1.53162	0.338507	0.338507	0	0.792339	Baseline
0650901_TGACAACCACAGGAGT-1	0	0.230041	0.230041	1.47304	0	0.574339	0.230041	0.710303	Baseline
0650901_TGACGGCCACTTCTGC-1	0	0	0	0	0	0	0	0	Baseline
0650901_TGACTAGTCCTGTACC-1	2.33827	0	0	0	0	0	0	0	Baseline
0650901_TGACTTTGTAGCTCCG-1	0	0	0	1.11336	0.704228	1.11336	0.704228	0	Baseline
0650901_TGAGCATAGTAGGCCA-1	0.320831	0.320831	0.320831	2.05526	0	0	0.563348	0.758381	Baseline
0650901_TGAGCCGCAGATCGGA-1	0	0.570161	0	0.570161	0.570161	1.07206	0.325177	0.766782	Baseline
0650901_TGCACCTAGAACAATC-1	0	0	0.637456	1.02365	0	0.84908	0.637456	1.02365	Baseline
0650901_TGCACCTGTGTGAAAT-1	0.749738	0	0	1.33266	0.443546	0.749738	0	0.749738	Baseline
0650901_TGCCCATAGGAGTTGC-1	0	1.59535	0	1.08688	0	1.59535	0	0	Baseline
0650901_TGCCCTAGTCCGCTGA-1	0	0	0	0.464198	0.780001	0.780001	0.464198	0.780001	Baseline
0650901_TGCGCAGAGGTGCAAC-1	0	0.290646	0	1.1065	0	1.1065	0.699066	0.699066	Baseline
0650901_TGCGGGTTCGGAGCAA-1	0	0.91906	0	2.14414	0	0	0	0.91906	Baseline
0650901_TGCGGGTTCTTAGCCC-1	0	0	0	1.64976	0.7892	1.22474	0	0.7892	Baseline
0650901_TGCGTGGCACGTTGGC-1	0.325422	0.767255	0	1.85389	0.325422	0.325422	0.931558	0.570545	Baseline
0650901_TGCTGCTTCACTTACT-1	0.824283	0	0	0.824283	0	0.824283	0	0.824283	Baseline
0650901_TGGCTGGGTAGGAGTC-1	0	0	0	0.365442	0	0.365442	0.632495	1.40807	Baseline
0650901_TGGCTGGGTGGTCCGT-1	0	0	0.353848	1.1387	0.353848	0.353848	0	0.353848	Baseline
0650901_TGGGAAGGTATATGGA-1	0	0	0	0	0	1.19808	0	0.571684	Baseline
0650901_TGGGCGTAGAAGCCCA-1	0	0.311382	0.311382	1.68338	0	0.54848	0.900666	0.900666	Baseline
0650901_TGGGCGTGTCCTCCAT-1	0.25854	0.25854	0	1.12013	0	0.906316	0.25854	0.25854	Baseline
0650901_TGGGCGTTCTGCGACG-1	0	1.05117	0	1.88448	0.657775	0.657775	0	0	Baseline
0650901_TGGTTCCCATCCAACA-1	0	0	0.485076	0.810306	0	1.25196	1.05532	0.485076	Baseline
0650901_TGTCCCAGTGTGAATA-1	0	0	0.766802	1.91167	0.766802	1.00405	0	1.00405	Baseline
0650901_TGTGTTTAGAGCCTAG-1	0	0	0.38827	1.06392	0	0	0	1.06392	Baseline
0650901_TGTGTTTCATACGCCG-1	0	0.508384	0.843808	1.46164	1.29484	0	0.508384	1.09454	Baseline
0650901_TTCCCAGTCTTTACAC-1	1.65855	0	0	1.65855	0	1.65855	0	0	Baseline
0650901_TTCGGTCCAAATACAG-1	0	0	0	0	0	0	0	0	Baseline
0650901_TTCGGTCGTTACAGAA-1	0	0	0	2.13567	0	0	0	0	Baseline
0650901_TTCTCAACACATCCAA-1	0	0	0	1.30966	0	0	0	1.30966	Baseline
0650901_TTCTCCTCAGTAGAGC-1	0.313033	0.313033	0.313033	1.4605	0	0.743221	0.743221	0.313033	Baseline
0650901_TTCTTAGCACAGACTT-1	0.307435	0	0.542246	1.0295	0	0.891887	0.542246	0	Baseline
0650901_TTGAACGAGCCACGTC-1	0.481409	0.481409	0	1.33041	0.481409	1.15191	0.269398	0.269398	Baseline
0650901_TTGACTTCAAAGTGCG-1	0.379806	0	0	0.654407	0.654407	0.654407	0	0.869619	Baseline
0650901_TTGCGTCTCGTGGGAA-1	3.10049	0	0	0	0	0	0	0	Baseline
0650901_TTGGAACAGGACCACA-1	0	0	0	0	0	0	0	0	Baseline
0650901_TTGGCAAAGAGCCTAG-1	0.389772	0.389772	0.669515	1.57135	0.389772	0.887864	0.669515	0.887864	Baseline
0650901_TTGGCAACACCTGGTG-1	0	0	0	0	0	1.42337	0	0	Baseline
0650901_TTTACTGTCCATGAGT-1	0	0	0	2.77118	0	2.39653	0	0	Baseline
0650901_TTTATGCGTTATCGGT-1	0	0.597367	0.597367	1.23895	0	0.800202	0.342642	0.800202	Baseline
2010101_AAACCTGCACGGCGTT-1	1.48402	0	0	2.05685	1.48402	0	0	0	Baseline
2010101_AAACCTGGTGTGAATA-1	0	0	0	0	1.81829	0	0	0	Baseline
2010101_AAACGGGGTACCCAAT-1	0	0	0	1.00864	2.27308	0	0	1.50045	Baseline
2010101_AAAGCAAAGAAGGTGA-1	0	0	0	2.10028	1.52262	0	0	0	Baseline
2010101_AAAGCAATCTGATACG-1	0	0	0	2.75449	2.75449	0	0	0	Baseline
2010101_AAAGTAGAGAAAGTGG-1	0	0	0.582817	0.948624	0.582817	0.948624	0	0	Baseline
2010101_AAAGTAGGTTTAAGCC-1	1.83507	1.45652	0.505731	1.45652	0.505731	0	0	1.29	Baseline
2010101_AAAGTAGTCCGCTGTT-1	0	0	0	0	1.47097	0	0	0	Baseline
2010101_AACACGTGTTTGACTG-1	0	0	0	0	2.65333	0	2.02824	0	Baseline
2010101_AACCATGCACAGACTT-1	0	0	0	2.49158	2.49158	0	0	1.87796	Baseline
2010101_AACCGCGAGAGTGACC-1	0	0.44219	1.17076	1.69541	1.17076	0	0	0.747741	Baseline
2010101_AACCGCGAGGGCTTCC-1	0	0	0.466004	1.02275	0.782634	1.02275	0	0	Baseline
2010101_AACCGCGCATGCCTAA-1	0	0	0	0	1.61409	0	0	0	Baseline
2010101_AACCGCGCATGTCGAT-1	0	1.14392	0	1.14392	1.14392	0	0	0	Baseline
2010101_AACGTTGAGATGTGTA-1	0	0	0.745348	0.745348	0.745348	1.16762	0.745348	0.745348	Baseline
2010101_AACGTTGAGTCCTCCT-1	0.529613	0.529613	0.529613	0.529613	0.529613	1.12973	0.529613	0.529613	Baseline
2010101_AACGTTGGTGGAAAGA-1	0	0	0.943755	1.42051	0.943755	0	0.943755	0	Baseline
2010101_AACGTTGTCCTTGACC-1	0	0	0.444648	1.59323	0	0	0	0	Baseline
2010101_AACTCAGAGAAGGACA-1	0	0	0	1.56474	1.56474	0	0	0	Baseline
2010101_AACTCAGAGGATATAC-1	0	0	0.927598	0.927598	0	0.411763	0.927598	0	Baseline
2010101_AACTCAGAGTCGTACT-1	0	0	0	1.13424	0	0.532355	0	0	Baseline
2010101_AACTCCCCACAAGACG-1	0	0	0	0	0	0	0	0	Baseline
2010101_AACTCCCCACCCATTC-1	0	0.503806	0.503806	1.45279	0.503806	0	0	0	Baseline
2010101_AACTCCCTCGGAGGTA-1	0	0	1.5629	1.25707	0	0	0	0	Baseline
2010101_AACTCTTCAGTTAACC-1	0	0	0.76214	1.48808	0	0	0	0	Baseline
2010101_AACTCTTGTTCGGCAC-1	0	0	0.812601	1.25491	0.812601	0	0	0.812601	Baseline
2010101_AACTCTTTCAACCATG-1	0	0	0.648407	1.31841	1.0385	0	0	0	Baseline
2010101_AACTGGTAGACACGAC-1	0	0	0	0	1.92972	0	0	1.37214	Baseline
2010101_AACTGGTCACATTTCT-1	0	0	0	2.95742	0	0	0	0	Baseline
2010101_AACTGGTCAGCGTTCG-1	0	0	0	0	1.38323	0	0	0	Baseline
2010101_AACTTTCAGATCACGG-1	0	0.885919	0.538016	1.51799	0.538016	0	0.538016	0.538016	Baseline
2010101_AACTTTCCAAGCGAGT-1	0	0	0	1.5834	1.5834	0	0	0	Baseline
2010101_AACTTTCGTATGGTTC-1	0	0.658179	0	1.55289	0	0.658179	0	0	Baseline
2010101_AACTTTCGTGACTCAT-1	0	0	0.758622	0	0	1.18499	0	0	Baseline
2010101_AACTTTCGTGTGACGA-1	0	0	0	0	1.38412	0	0	1.94343	Baseline
2010101_AAGACCTAGTCATGCT-1	0	0	0	0	0	1.92146	0	0	Baseline
2010101_AAGACCTCAGCTGCTG-1	0	0	0	1.53407	0	1.03621	0	1.03621	Baseline
2010101_AAGGAGCAGGACCACA-1	0	0.730927	0.43081	1.66922	0.43081	0.961459	0	0.43081	Baseline
2010101_AAGGAGCCAGATCCAT-1	0	0	0.356025	0.997159	0	0	0	0	Baseline
2010101_AAGGAGCCAGGCTCAC-1	0	0	0	1.35599	0.542411	0	0	0	Baseline
2010101_AAGGAGCGTCTAAACC-1	0	0	0	0	0	0	0	0	Baseline
2010101_AAGGAGCGTTAGTGGG-1	0	0	0.867024	1.19383	1.04372	0.378395	0	0.378395	Baseline
2010101_AAGGAGCTCCGTACAA-1	0	0	0	1.20197	2.07694	0	0	0	Baseline
2010101_AAGGCAGAGAGGTTAT-1	0	0	0	1.96237	0	0	0	0	Baseline
2010101_AAGGCAGAGCTAAACA-1	0	0	0	2.30187	0	0	0	0	Baseline
2010101_AAGGCAGCAAGTACCT-1	0	0.60945	0	1.79783	0.60945	1.25797	0	0.60945	Baseline
2010101_AAGGCAGGTGCAGGTA-1	0	0	0	0	1.59592	0.837663	0	0	Baseline
2010101_AAGGTTCAGCCAGAAC-1	0	0	0.495572	1.57869	0.495572	0.825435	0	0	Baseline
2010101_AAGGTTCGTCATGCAT-1	0	0	0.346212	0.602896	0.602896	0.806969	0	0.346212	Baseline
2010101_AAGTCTGAGAAGATTC-1	0	0	0	2.31615	0	0	0	0	Baseline
2010101_AAGTCTGAGAGGTAGA-1	0	0	1.59959	1.59959	0	1.59959	2.18628	0	Baseline
2010101_AAGTCTGTCGGCCGAT-1	0	1.31074	0.517145	1.74757	0	0.517145	0.856313	0	Baseline
2010101_AATCCAGAGAGAGCTC-1	0	0	0	0	0	0.92646	0	0	Baseline
2010101_AATCCAGTCGGAGCAA-1	0	0	1.76317	1.76317	0	0	2.36667	0	Baseline
2010101_AATCGGTTCTCAAGTG-1	0	0	0	0	0	0	2.11488	0	Baseline
2010101_ACACCAAGTAGCGTGA-1	0	0.935869	0.573639	1.20121	0.573639	0	0	0	Baseline
2010101_ACACCAATCGGATGGA-1	0	1.07556	0	0	1.07556	0	0	1.07556	Baseline
2010101_ACACCCTGTAGTAGTA-1	0	0	0	1.89433	0	0	0	0	Baseline
2010101_ACACCGGAGCTGCGAA-1	0	0	0	1.229	1.229	0	0	1.229	Baseline
2010101_ACACCGGAGGATGTAT-1	0	0.792725	0	1.39216	0.792725	0	0	0.792725	Baseline
2010101_ACACCGGAGGGCACTA-1	0	0	1.16625	1.16625	0	1.16625	0	0	Baseline
2010101_ACACCGGCAAGGCTCC-1	0	0	0	0.939177	0.939177	1.73583	0	0	Baseline
2010101_ACACTGAAGCTGAACG-1	0	0	0	1.86494	0	0	0	0	Baseline
2010101_ACACTGACATGAAGTA-1	0	0	0	0	0	0	0	0	Baseline
2010101_ACACTGAGTGGTTTCA-1	0	0	0	2.02252	2.02252	0	0	0	Baseline
2010101_ACACTGAGTTAGAACA-1	0	0	0	1.46736	1.46736	1.46736	0	0	Baseline
2010101_ACAGCCGAGAGGTTGC-1	0	0	0.523962	0.523962	0	0	0	0.523962	Baseline
2010101_ACAGCCGAGCTAGGCA-1	0	0	1.16156	1.68451	0	0	0	0	Baseline
2010101_ACAGCCGAGTACTTGC-1	0	0	0	0	0	0	1.1872	0	Baseline
2010101_ACAGCCGCAATGGAGC-1	0	0	0	1.07984	0.679099	0.679099	0	0	Baseline
2010101_ACAGCCGCATCGGTTA-1	0	0	0	0	0	0	0	0	Baseline
2010101_ACAGCCGCATGTCTCC-1	0.342487	0.342487	0	0.597128	0	0	0	0	Baseline
2010101_ACAGCCGGTCAAACTC-1	0	0	0	0	0	0	0	0	Baseline
2010101_ACAGCCGTCGGAATCT-1	0	0	0	0	0	0	0	0	Baseline
2010101_ACATACGGTACCGCTG-1	0	0	1.06666	1.06666	0.669282	0	0	0	Baseline
2010101_ACATACGTCTGCTGCT-1	0	0	0	0	0	0	0	0	Baseline
2010101_ACATCAGAGGCATTGG-1	0	0	1.08806	1.08806	0.685242	0.685242	0.685242	0	Baseline
2010101_ACATCAGCAAGTCTAC-1	0	0	0	1.61104	0	0	0	0	Baseline
2010101_ACATCAGCATGTAGTC-1	0	1.96054	0	0	0	0	0	1.3991	Baseline
2010101_ACATGGTAGAGAGCTC-1	0	0	0.809129	1.05394	0	1.25045	0.484261	0	Baseline
2010101_ACATGGTAGCGTGTCC-1	0	0	0.6946	0	0.6946	0.6946	0	0.6946	Baseline
2010101_ACATGGTTCTGCGTAA-1	0	0	0.480254	1.04713	0.803332	0.803332	0	0	Baseline
2010101_ACCAGTAAGGGCTTCC-1	0	0	0	0	0	1.14728	0	0	Baseline
2010101_ACCAGTACACCAACCG-1	0	0	0	0	0	0	0	0	Baseline
2010101_ACCAGTATCCTTGCCA-1	0	0	0	1.14505	0.618986	0.826614	0	0	Baseline
2010101_ACCGTAACATCCGCGA-1	0	0	0	1.33159	0	0	0	0	Baseline
2010101_ACCGTAAGTGGCTCCA-1	0	0	0	0	0	0	0	0	Baseline
2010101_ACCGTAATCACCCGAG-1	2.11517	0	0	2.11517	0.593388	0	0.593388	1.44467	Baseline
2010101_ACCTTTAAGTAACCCT-1	0	0	0	1.01454	1.83646	0	1.01454	0	Baseline
2010101_ACCTTTACACAGTCGC-1	0	0	0	2.06342	0	0	0	0	Baseline
2010101_ACCTTTACAGGATTGG-1	0	0	0	0.975651	1.45996	0	0.975651	0.975651	Baseline
2010101_ACCTTTAGTTATCCGA-1	0	0	0	0.398408	1.23758	0	0	0.398408	Baseline
2010101_ACCTTTATCCGTACAA-1	0	0	0	1.52595	0.788381	0.788381	0	0.469951	Baseline
2010101_ACGAGGAAGGCTAGCA-1	0	0	0	3.15151	2.50026	0	0	0	Baseline
2010101_ACGAGGAAGGGAACGG-1	0	0	1.05664	0.661837	1.05664	0	0	1.33895	Baseline
2010101_ACGAGGAGTTCATGGT-1	0	0	0	1.98641	1.42182	1.42182	0	0	Baseline
2010101_ACGAGGATCCACGCAG-1	0	0	0	0	1.2853	0	1.82962	1.2853	Baseline
2010101_ACGATACAGACAAGCC-1	0	0.392515	0	1.35692	0.392515	0.673658	0.392515	0.392515	Baseline
2010101_ACGATACAGATGTAAC-1	1.61148	0.406317	0.406317	1.61148	0	0.917823	0.694425	0.694425	Baseline
2010101_ACGATACCACAGGCCT-1	0	0	0	1.28748	0	0.838035	0.838035	0	Baseline
2010101_ACGATACCAGGGTACA-1	0	0	0	0.870505	0.870505	1.32873	0	0	Baseline
2010101_ACGATACTCTTAACCT-1	0	0	0	1.23467	0	0	0	0	Baseline
2010101_ACGATGTAGCGAGAAA-1	0	0	0	1.21531	1.21531	0	0	0	Baseline
2010101_ACGATGTGTATCGCAT-1	0	0	0	0	1.15616	0.736614	0.736614	0	Baseline
2010101_ACGATGTTCTCAAACG-1	0	0	0	0	0	0	0	0	Baseline
2010101_ACGCCAGAGGTGGGTT-1	0	0	0	0.926552	1.71872	0	0	0	Baseline
2010101_ACGCCAGTCTAAGCCA-1	0	0.586226	0	1.75495	0	0.586226	0	0	Baseline
2010101_ACGCCAGTCTTTCCTC-1	0	0	0	0.98449	0.98449	0	0	0	Baseline
2010101_ACGCCGAAGAGCTATA-1	0	0	0.860149	0.860149	0.860149	1.31561	0	0	Baseline
2010101_ACGCCGAGTGATGATA-1	0	0	0	0	0.752013	0.445091	0	0.445091	Baseline
2010101_ACGCCGATCTGGGCCA-1	0	0	0	1.3739	1.3739	0	0	1.3739	Baseline
2010101_ACGGAGAAGGTTACCT-1	0	1.27165	1.81376	2.16335	1.27165	0	0	0	Baseline
2010101_ACGGAGAGTGTAAGTA-1	0	0	0	1.04521	0	0	0	0	Baseline
2010101_ACGGAGAGTGTCGCTG-1	0	0.999622	0	1.38759	1.14631	1.14631	0	0	Baseline
2010101_ACGGCCAAGCCGCCTA-1	0	0	0	0	1.52543	0	1.52543	0	Baseline
2010101_ACGGCCACAGCTGTAT-1	0.375662	0	0	1.03809	1.31794	0.375662	0.375662	0	Baseline
2010101_ACGGCCACATCCTTGC-1	0	0	0	1.35663	0.892631	0	0	0	Baseline
2010101_ACGGCCATCTGGCGAC-1	0	0	0	0	0	0	0	1.68451	Baseline
2010101_ACGGGTCAGCAATCTC-1	0.926921	0.763157	0.3233	1.30067	0	0	0	0.763157	Baseline
2010101_ACGGGTCAGCGATTCT-1	0	0	1.16246	0	2.02728	0	0	0	Baseline
2010101_ACGGGTCTCAGGCGAA-1	0	0	0	1.93502	0	0	1.37677	1.37677	Baseline
2010101_ACGTCAAAGCTGCGAA-1	0	0	0	1.65366	0.721017	0	0	0	Baseline
2010101_ACGTCAACAAGCCGTC-1	2.59501	0	0	1.63554	0	0	0	0	Baseline
2010101_ACGTCAAGTACCATCA-1	0	0	0	1.50812	0	0	0	0	Baseline
2010101_ACGTCAAGTGCACGAA-1	0	0	0.837143	1.59519	0.837143	1.28634	0	0	Baseline
2010101_ACGTCAATCGACGGAA-1	0	0	0.883039	1.14019	0.535978	0.883039	0	0.535978	Baseline
2010101_ACTGAACGTGATAAGT-1	0	0.890255	0	0	1.90851	0	0	0	Baseline
2010101_ACTGAACTCCTAAGTG-1	0	0	0	1.42354	0.815682	0	0	1.25887	Baseline
2010101_ACTGAGTCACGAAGCA-1	0	0	0	0.61733	0	0.61733	0	0	Baseline
2010101_ACTGAGTGTCAAACTC-1	0	0	0	1.73979	0.385001	1.05726	1.05726	0.385001	Baseline
2010101_ACTGCTCAGGAATGGA-1	0	0.487463	0.487463	1.25639	0.487463	0.487463	0	0.487463	Baseline
2010101_ACTGCTCCAAGCCGCT-1	0	0	0.596083	1.70156	0.596083	0	0	0	Baseline
2010101_ACTGCTCCATATACGC-1	0	0	0.982813	0.982813	0	0	0	0	Baseline
2010101_ACTGCTCGTCTGCAAT-1	0	0.942893	0.578689	1.41944	0.578689	0	0.578689	0.942893	Baseline
2010101_ACTGCTCTCCCGGATG-1	0	0	0	0	0	0	0	1.74695	Baseline
2010101_ACTGCTCTCTATCGCC-1	0	0	0.873786	1.12945	0.529441	0.529441	0	0	Baseline
2010101_ACTGTCCGTGAGGGAG-1	0	0	0	2.26604	2.01235	0	0	2.01235	Baseline
2010101_ACTGTCCTCCTAGGGC-1	0	0	0.307759	0.89261	0.732906	0.542758	0.542758	0.307759	Baseline
2010101_ACTTACTAGGCTCATT-1	0.507857	0.507857	0.507857	1.93954	0.843054	0.843054	0	0	Baseline
2010101_ACTTACTCAGCTATTG-1	0	1.0945	0	0	1.0945	0	1.0945	0	Baseline
2010101_ACTTACTTCTACTATC-1	0	0	0.686808	1.37677	0	0.686808	0	0	Baseline
2010101_ACTTGTTAGTGTACTC-1	0	0	0	1.00374	0.622848	0	0	1.49446	Baseline
2010101_ACTTGTTCAGCTCGAC-1	0	0	0.703145	1.80837	0.703145	0	0	1.40125	Baseline
2010101_ACTTGTTTCACAGTAC-1	0	0	0	0	0	0	0.941842	0	Baseline
2010101_ACTTTCAAGAGCTTCT-1	0	0	0.723468	1.43144	0.723468	0	0	0	Baseline
2010101_AGAATAGAGGCACATG-1	0	0.314801	0	0.314801	0	0.908237	0	0.314801	Baseline
2010101_AGAATAGCAAGTTGTC-1	0	0	0.892376	1.67199	0	0	0	0	Baseline
2010101_AGAATAGCATGCCACG-1	0	0	0	0	1.84515	0	0	1.2987	Baseline
2010101_AGAATAGGTTACCAGT-1	0	1.30435	0	0	0	0	0	1.30435	Baseline
2010101_AGACGTTAGTCCGTAT-1	0	0	0	2.20724	0	0	0	0	Baseline
2010101_AGAGCGAGTAGCTCCG-1	0	0	0.521892	1.11699	1.48751	0.521892	0.521892	0.521892	Baseline
2010101_AGAGCTTAGGCTATCT-1	0	0	0	1.2105	0	0	0	1.2105	Baseline
2010101_AGAGCTTCATTAGCCA-1	0	0.621808	0.621808	0.621808	0.621808	0	0	0.621808	Baseline
[truncated: 1,197 more rows]

## Sheet: Fig 3c-1
Baseline	PostNI
1946.2	5858.95
3171.97	5324.71
2197.66

[truncated: 49 more sheets: Fig 3c-2, Fig 3c-3, Fig 3d-1, Fig 3d-2, Fig 3e, Fig 3g-h, Fig 4e, Fig 4g, Fig 4h, Fig 4j, 5b, 5c, 5d, 5e, 5g, Fig 6e, Fig 6f, Fig 7d, Fig8f, Fig 8g …]
